# Supplementary material for: Low glucose metabolite 3-phosphoglycerate switches PHGDH from serine synthesis to p53 activation to control cell fate
Source: Cell Res. 2023 Sep 19;33(11):835–50. doi: 10.1038/s41422-023-00874-4 (PMC10624847; doi:10.1038/s41422-023-00874-4)
Supplement: Supplementary file 9 — Supplementary information Table S1 [file 41422_2023_874_MOESM9_ESM.xlsx]

## Sheet: Legend
Supplementary information, Table S1 A list of potential p53-binding proteins under glucose starvation. HEK293 cells cultured in low glucose were subjected to immunoprecipitation using anti-p53 antibody, followed by mass spectrometry. On the list of the “p53-specific” proteins, a total of 2,583, were co-immunoprecipitated with p53, after subtracting hits of the proteins in the “IP IgG” sheet from …

## Sheet: IP IgG
Protein Group	Protein ID	Accession	-10lgP	Coverage (%)	Area	#Peptides	#Unique	Avg. Mass	Description
4	25	P04264|K2C1_HUMAN	844	96	52738000	526	473	66039	Keratin type II cytoskeletal 1 OS=Homo sapiens OX=9606 GN=KRT1 PE=1 SV=6
9	2	P35527|K1C9_HUMAN	853.46	100	38633000	463	461	62064	Keratin type I cytoskeletal 9 OS=Homo sapiens OX=9606 GN=KRT9 PE=1 SV=3
7	8	P35908|K22E_HUMAN	763.7	99	32500000	372	306	65433	Keratin type II cytoskeletal 2 epidermal OS=Homo sapiens OX=9606 GN=KRT2 PE=1 SV=2
26	70	P15924|DESP_HUMAN	556.37	64	2005100	249	247	331774	Desmoplakin OS=Homo sapiens OX=9606 GN=DSP PE=1 SV=3
33	89	P21333|FLNA_HUMAN	531.76	60	1309000	151	138	280737	Filamin-A OS=Homo sapiens OX=9606 GN=FLNA PE=1 SV=4
88	121	Q09666|AHNK_HUMAN	418.04	31	168770	134	134	629114	Neuroblast differentiation-associated protein AHNAK OS=Homo sapiens OX=9606 GN=AHNAK PE=1 SV=2
14	28	P13647|K2C5_HUMAN	558.71	89	4665600	195	116	62378	Keratin type II cytoskeletal 5 OS=Homo sapiens OX=9606 GN=KRT5 PE=1 SV=3
138	160	Q15149|PLEC_HUMAN	360.37	27	65130	108	99	531796	Plectin OS=Homo sapiens OX=9606 GN=PLEC PE=1 SV=3
21	6	P08779|K1C16_HUMAN	590.72	98	3318000	198	94	51268	Keratin type I cytoskeletal 16 OS=Homo sapiens OX=9606 GN=KRT16 PE=1 SV=4
181	120	Q14204|DYHC1_HUMAN	368.56	23	161810	87	87	532412	Cytoplasmic dynein 1 heavy chain 1 OS=Homo sapiens OX=9606 GN=DYNC1H1 PE=1 SV=5
55	101	Q86YZ3|HORN_HUMAN	548.07	26	764580	86	86	282389	Hornerin OS=Homo sapiens OX=9606 GN=HRNR PE=1 SV=2
154	165	P78527|PRKDC_HUMAN	341.6	22	104730	81	81	469093	DNA-dependent protein kinase catalytic subunit OS=Homo sapiens OX=9606 GN=PRKDC PE=1 SV=3
46	29	P38646|GRP75_HUMAN	491.7	73	2862500	81	80	73681	Stress-70 protein mitochondrial OS=Homo sapiens OX=9606 GN=HSPA9 PE=1 SV=2
44	94	Q02413|DSG1_HUMAN	462.82	57	1326300	81	80	113748	Desmoglein-1 OS=Homo sapiens OX=9606 GN=DSG1 PE=1 SV=2
106	81	P35579|MYH9_HUMAN	420.04	46	155760	92	79	226530	Myosin-9 OS=Homo sapiens OX=9606 GN=MYH9 PE=1 SV=4
164	75	Q13813|SPTN1_HUMAN	387.67	36	67867	78	78	284538	Spectrin alpha chain non-erythrocytic 1 OS=Homo sapiens OX=9606 GN=SPTAN1 PE=1 SV=3
102	97	P49327|FAS_HUMAN	406.79	36	211150	75	75	273424	Fatty acid synthase OS=Homo sapiens OX=9606 GN=FASN PE=1 SV=3
42	67	P19474|RO52_HUMAN	505.46	72	4719400	71	70	54170	E3 ubiquitin-protein ligase TRIM21 OS=Homo sapiens OX=9606 GN=TRIM21 PE=1 SV=1
19	7	P02533|K1C14_HUMAN	588.92	99	3240900	194	65	51562	Keratin type I cytoskeletal 14 OS=Homo sapiens OX=9606 GN=KRT14 PE=1 SV=4
66	90	P11021|BIP_HUMAN	452.52	64	770170	70	65	72333	Endoplasmic reticulum chaperone BiP OS=Homo sapiens OX=9606 GN=HSPA5 PE=1 SV=2
175	110	Q01082|SPTB2_HUMAN	366.68	37	80543	69	65	274608	Spectrin beta chain non-erythrocytic 1 OS=Homo sapiens OX=9606 GN=SPTBN1 PE=1 SV=2
213	123	P12270|TPR_HUMAN	334.41	33	52093	66	65	267290	Nucleoprotein TPR OS=Homo sapiens OX=9606 GN=TPR PE=1 SV=3
122	96	Q00610|CLH1_HUMAN	381.77	39	172850	61	61	191613	Clathrin heavy chain 1 OS=Homo sapiens OX=9606 GN=CLTC PE=1 SV=5
30	1	Q04695|K1C17_HUMAN	486.02	96	720840	144	59	48106	Keratin type I cytoskeletal 17 OS=Homo sapiens OX=9606 GN=KRT17 PE=1 SV=2
86	15	P10809|CH60_HUMAN	444.49	86	628010	59	59	61055	60 kDa heat shock protein mitochondrial OS=Homo sapiens OX=9606 GN=HSPD1 PE=1 SV=2
132	113	P07814|SYEP_HUMAN	338.39	43	117960	59	59	170590	Bifunctional glutamate/proline--tRNA ligase OS=Homo sapiens OX=9606 GN=EPRS1 PE=1 SV=5
70	98	Q08554|DSC1_HUMAN	372.12	38	589080	58	58	99987	Desmocollin-1 OS=Homo sapiens OX=9606 GN=DSC1 PE=1 SV=2
117	40	P20700|LMNB1_HUMAN	403.02	75	286500	65	57	66408	Lamin-B1 OS=Homo sapiens OX=9606 GN=LMNB1 PE=1 SV=2
91	45	P52272|HNRPM_HUMAN	383.84	72	726360	57	57	77516	Heterogeneous nuclear ribonucleoprotein M OS=Homo sapiens OX=9606 GN=HNRNPM PE=1 SV=3
90	26	P06733|ENOA_HUMAN	440.66	88	613460	65	56	47169	Alpha-enolase OS=Homo sapiens OX=9606 GN=ENO1 PE=1 SV=2
214	115	Q14980|NUMA1_HUMAN	337.66	31	48965	56	56	238257	Nuclear mitotic apparatus protein 1 OS=Homo sapiens OX=9606 GN=NUMA1 PE=1 SV=2
81	27	P07355|ANXA2_HUMAN	400.25	76	619370	54	54	38604	Annexin A2 OS=Homo sapiens OX=9606 GN=ANXA2 PE=1 SV=2
40	35	P0DMV8|HS71A_HUMAN	533.36	88	1676700	92	53	70052	Heat shock 70 kDa protein 1A OS=Homo sapiens OX=9606 GN=HSPA1A PE=1 SV=1
40	36	P0DMV9|HS71B_HUMAN	533.36	88	1676700	92	53	70052	Heat shock 70 kDa protein 1B OS=Homo sapiens OX=9606 GN=HSPA1B PE=1 SV=1
265	122	O75643|U520_HUMAN	356.35	29	57552	53	53	244505	U5 small nuclear ribonucleoprotein 200 kDa helicase OS=Homo sapiens OX=9606 GN=SNRNP200 PE=1 SV=2
83	63	P08670|VIME_HUMAN	436.12	83	642130	64	52	53652	Vimentin OS=Homo sapiens OX=9606 GN=VIM PE=1 SV=4
58	100	Q00839|HNRPU_HUMAN	414.34	44	906400	53	52	90585	Heterogeneous nuclear ribonucleoprotein U OS=Homo sapiens OX=9606 GN=HNRNPU PE=1 SV=6
116	73	P12956|XRCC6_HUMAN	402.31	68	405580	52	52	69843	X-ray repair cross-complementing protein 6 OS=Homo sapiens OX=9606 GN=XRCC6 PE=1 SV=2
87	93	Q08211|DHX9_HUMAN	378.55	41	353260	52	52	140958	ATP-dependent RNA helicase A OS=Homo sapiens OX=9606 GN=DHX9 PE=1 SV=4
157	49	Q07065|CKAP4_HUMAN	418.42	69	318730	51	50	66023	Cytoskeleton-associated protein 4 OS=Homo sapiens OX=9606 GN=CKAP4 PE=1 SV=2
105	87	P13639|EF2_HUMAN	373.22	57	261580	51	50	95338	Elongation factor 2 OS=Homo sapiens OX=9606 GN=EEF2 PE=1 SV=4
47	44	P14923|PLAK_HUMAN	406.7	73	775670	59	49	81745	Junction plakoglobin OS=Homo sapiens OX=9606 GN=JUP PE=1 SV=3
53	21	P11142|HSP7C_HUMAN	451.97	83	853070	74	48	70898	Heat shock cognate 71 kDa protein OS=Homo sapiens OX=9606 GN=HSPA8 PE=1 SV=1
111	54	P78371|TCPB_HUMAN	435.65	81	361960	48	48	57488	T-complex protein 1 subunit beta OS=Homo sapiens OX=9606 GN=CCT2 PE=1 SV=4
234	184	P04083|ANXA1_HUMAN	374.24	62	128900	48	48	38714	Annexin A1 OS=Homo sapiens OX=9606 GN=ANXA1 PE=1 SV=2
150	57	P02545|LMNA_HUMAN	363.92	58	224180	50	48	74140	Prelamin-A/C OS=Homo sapiens OX=9606 GN=LMNA PE=1 SV=1
312	228	O95347|SMC2_HUMAN	298.54	43	37325	48	48	135656	Structural maintenance of chromosomes protein 2 OS=Homo sapiens OX=9606 GN=SMC2 PE=1 SV=2
114	95	Q5D862|FILA2_HUMAN	418.13	21	287730	48	47	248072	Filaggrin-2 OS=Homo sapiens OX=9606 GN=FLG2 PE=1 SV=1
71	91	P19338|NUCL_HUMAN	407.1	45	489080	47	47	76615	Nucleolin OS=Homo sapiens OX=9606 GN=NCL PE=1 SV=3
187	138	Q14315|FLNC_HUMAN	328.66	26	35004	60	47	291020	Filamin-C OS=Homo sapiens OX=9606 GN=FLNC PE=1 SV=3
61	48	P08238|HS90B_HUMAN	442.76	69	398210	72	45	83264	Heat shock protein HSP 90-beta OS=Homo sapiens OX=9606 GN=HSP90AB1 PE=1 SV=4
35	47	P02768|ALBU_HUMAN	433.51	81	831620	67	44	69367	Albumin OS=Homo sapiens OX=9606 GN=ALB PE=1 SV=2
137	111	P13010|XRCC5_HUMAN	339.99	61	251060	44	44	82705	X-ray repair cross-complementing protein 5 OS=Homo sapiens OX=9606 GN=XRCC5 PE=1 SV=3
295	145	P53396|ACLY_HUMAN	333.56	48	61396	44	44	120839	ATP-citrate synthase OS=Homo sapiens OX=9606 GN=ACLY PE=1 SV=3
178	61	Q99832|TCPH_HUMAN	395.63	72	218310	43	43	59367	T-complex protein 1 subunit eta OS=Homo sapiens OX=9606 GN=CCT7 PE=1 SV=2
356	189	Q14683|SMC1A_HUMAN	307.73	40	37005	44	43	143233	Structural maintenance of chromosomes protein 1A OS=Homo sapiens OX=9606 GN=SMC1A PE=1 SV=2
254	152	Q16891|MIC60_HUMAN	301.54	66	360460	43	43	83678	MICOS complex subunit MIC60 OS=Homo sapiens OX=9606 GN=IMMT PE=1 SV=1
103	33	P22626|ROA2_HUMAN	438.01	92	858190	47	42	37430	Heterogeneous nuclear ribonucleoproteins A2/B1 OS=Homo sapiens OX=9606 GN=HNRNPA2B1 PE=1 SV=2
39	16	P05787|K2C8_HUMAN	419.79	87	295020	75	42	53704	Keratin type II cytoskeletal 8 OS=Homo sapiens OX=9606 GN=KRT8 PE=1 SV=7
167	68	O00571|DDX3X_HUMAN	377.54	61	220430	46	42	73244	ATP-dependent RNA helicase DDX3X OS=Homo sapiens OX=9606 GN=DDX3X PE=1 SV=3
149	137	P39023|RL3_HUMAN	369.64	67	325640	42	42	46109	60S ribosomal protein L3 OS=Homo sapiens OX=9606 GN=RPL3 PE=1 SV=2
270	84	P40939|ECHA_HUMAN	368.25	59	84783	42	42	83000	Trifunctional enzyme subunit alpha mitochondrial OS=Homo sapiens OX=9606 GN=HADHA PE=1 SV=2
126	78	Q08188|TGM3_HUMAN	353.97	57	179020	42	42	76632	Protein-glutamine gamma-glutamyltransferase E OS=Homo sapiens OX=9606 GN=TGM3 PE=1 SV=4
228	139	O75369|FLNB_HUMAN	339.05	24	31015	51	42	278162	Filamin-B OS=Homo sapiens OX=9606 GN=FLNB PE=1 SV=2
245	141	P54136|SYRC_HUMAN	322.89	58	79433	42	42	75379	Arginine--tRNA ligase cytoplasmic OS=Homo sapiens OX=9606 GN=RARS1 PE=1 SV=2
93	85	P36578|RL4_HUMAN	356.68	62	373790	41	41	47697	60S ribosomal protein L4 OS=Homo sapiens OX=9606 GN=RPL4 PE=1 SV=5
128	66	P43243|MATR3_HUMAN	346.9	44	416830	41	41	94623	Matrin-3 OS=Homo sapiens OX=9606 GN=MATR3 PE=1 SV=2
262	146	P09874|PARP1_HUMAN	316.59	43	93594	40	40	113084	Poly [ADP-ribose] polymerase 1 OS=Homo sapiens OX=9606 GN=PARP1 PE=1 SV=4
110	9	P05783|K1C18_HUMAN	390.65	79	315230	43	39	48058	Keratin type I cytoskeletal 18 OS=Homo sapiens OX=9606 GN=KRT18 PE=1 SV=2
124	69	P14618|KPYM_HUMAN	382.4	74	360550	39	39	57937	Pyruvate kinase PKM OS=Homo sapiens OX=9606 GN=PKM PE=1 SV=4
381	157	P33176|KINH_HUMAN	311.83	48	27408	39	39	109685	Kinesin-1 heavy chain OS=Homo sapiens OX=9606 GN=KIF5B PE=1 SV=1
156	60	P17987|TCPA_HUMAN	401.84	78	502390	39	38	60344	T-complex protein 1 subunit alpha OS=Homo sapiens OX=9606 GN=TCP1 PE=1 SV=1
146	62	P17844|DDX5_HUMAN	393.95	67	228070	53	38	69148	Probable ATP-dependent RNA helicase DDX5 OS=Homo sapiens OX=9606 GN=DDX5 PE=1 SV=1
134	108	P61247|RS3A_HUMAN	384.93	80	471150	38	38	29945	40S ribosomal protein S3a OS=Homo sapiens OX=9606 GN=RPS3A PE=1 SV=2
162	92	P14625|ENPL_HUMAN	355.79	47	184980	41	38	92469	Endoplasmin OS=Homo sapiens OX=9606 GN=HSP90B1 PE=1 SV=1
148	74	P25705|ATPA_HUMAN	343.53	63	270960	38	38	59751	ATP synthase subunit alpha mitochondrial OS=Homo sapiens OX=9606 GN=ATP5F1A PE=1 SV=1
200	171	P50990|TCPQ_HUMAN	320.3	71	211080	38	38	59621	T-complex protein 1 subunit theta OS=Homo sapiens OX=9606 GN=CCT8 PE=1 SV=4
364	219	P27708|PYR1_HUMAN	303.05	21	41117	39	38	242981	CAD protein OS=Homo sapiens OX=9606 GN=CAD PE=1 SV=3
125	82	P50991|TCPD_HUMAN	414.29	70	309840	40	37	57924	T-complex protein 1 subunit delta OS=Homo sapiens OX=9606 GN=CCT4 PE=1 SV=4
242	159	P47897|SYQ_HUMAN	314.9	54	58935	37	37	87799	Glutamine--tRNA ligase OS=Homo sapiens OX=9606 GN=QARS1 PE=1 SV=1
220	143	P55072|TERA_HUMAN	312.27	57	100480	38	37	89322	Transitional endoplasmic reticulum ATPase OS=Homo sapiens OX=9606 GN=VCP PE=1 SV=4
239	1639	P02808|STAT_HUMAN	309.76	69	338770	37	37	7304	Statherin OS=Homo sapiens OX=9606 GN=STATH PE=1 SV=2
196	191	O43143|DHX15_HUMAN	294	44	94343	37	37	90933	ATP-dependent RNA helicase DHX15 OS=Homo sapiens OX=9606 GN=DHX15 PE=1 SV=2
99	193	P04406|G3P_HUMAN	398.94	76	553220	37	36	36053	Glyceraldehyde-3-phosphate dehydrogenase OS=Homo sapiens OX=9606 GN=GAPDH PE=1 SV=3
199	76	P48643|TCPE_HUMAN	386.8	60	195960	37	36	59671	T-complex protein 1 subunit epsilon OS=Homo sapiens OX=9606 GN=CCT5 PE=1 SV=1
151	182	P46777|RL5_HUMAN	377.04	75	342120	36	36	34363	60S ribosomal protein L5 OS=Homo sapiens OX=9606 GN=RPL5 PE=1 SV=3
49	127	Q8N1N4|K2C78_HUMAN	363.67	63	373200	62	36	56866	Keratin type II cytoskeletal 78 OS=Homo sapiens OX=9606 GN=KRT78 PE=1 SV=2
203	174	P62701|RS4X_HUMAN	334.16	79	295890	36	36	29598	40S ribosomal protein S4 X isoform OS=Homo sapiens OX=9606 GN=RPS4X PE=1 SV=2
231	112	Q15029|U5S1_HUMAN	326.45	48	72758	37	36	109436	116 kDa U5 small nuclear ribonucleoprotein component OS=Homo sapiens OX=9606 GN=EFTUD2 PE=1 SV=1
141	107	Q12906|ILF3_HUMAN	318.94	55	239710	41	36	95339	Interleukin enhancer-binding factor 3 OS=Homo sapiens OX=9606 GN=ILF3 PE=1 SV=3
168	195	P23396|RS3_HUMAN	351.77	79	394260	35	35	26688	40S ribosomal protein S3 OS=Homo sapiens OX=9606 GN=RPS3 PE=1 SV=2
260	19	P00558|PGK1_HUMAN	331.87	82	153170	35	35	44615	Phosphoglycerate kinase 1 OS=Homo sapiens OX=9606 GN=PGK1 PE=1 SV=3
403	250	P42704|LPPRC_HUMAN	279.81	28	411750	36	35	157904	Leucine-rich PPR motif-containing protein mitochondrial OS=Homo sapiens OX=9606 GN=LRPPRC PE=1 SV=3
273	260	Q14152|EIF3A_HUMAN	273.73	23	60641	35	35	166569	Eukaryotic translation initiation factor 3 subunit A OS=Homo sapiens OX=9606 GN=EIF3A PE=1 SV=1
82	1005	P62805|H4_HUMAN	362.21	62	1756300	34	34	11367	Histone H4 OS=Homo sapiens OX=9606 GN=H4C16 PE=1 SV=2
144	447	Q01469|FABP5_HUMAN	347.83	95	350320	34	34	15164	Fatty acid-binding protein 5 OS=Homo sapiens OX=9606 GN=FABP5 PE=1 SV=3
142	200	P31944|CASPE_HUMAN	311.26	85	217120	34	34	27680	Caspase-14 OS=Homo sapiens OX=9606 GN=CASP14 PE=1 SV=2
446	164	O75533|SF3B1_HUMAN	294.87	34	24169	34	34	145830	Splicing factor 3B subunit 1 OS=Homo sapiens OX=9606 GN=SF3B1 PE=1 SV=3
266	216	P18206|VINC_HUMAN	280.56	37	45718	34	34	123799	Vinculin OS=Homo sapiens OX=9606 GN=VCL PE=1 SV=4
414	208	Q9UQE7|SMC3_HUMAN	279.28	30	27233	34	34	141541	Structural maintenance of chromosomes protein 3 OS=Homo sapiens OX=9606 GN=SMC3 PE=1 SV=2
241	125	P51991|ROA3_HUMAN	369.89	67	208540	39	33	39595	Heterogeneous nuclear ribonucleoprotein A3 OS=Homo sapiens OX=9606 GN=HNRNPA3 PE=1 SV=2
140	266	P07910|HNRPC_HUMAN	352.5	66	1094600	33	33	33670	Heterogeneous nuclear ribonucleoproteins C1/C2 OS=Homo sapiens OX=9606 GN=HNRNPC PE=1 SV=4
184	215	Q99623|PHB2_HUMAN	352.01	82	487050	33	33	33296	Prohibitin-2 OS=Homo sapiens OX=9606 GN=PHB2 PE=1 SV=2
291	116	O43242|PSMD3_HUMAN	320.24	54	84678	33	33	60978	26S proteasome non-ATPase regulatory subunit 3 OS=Homo sapiens OX=9606 GN=PSMD3 PE=1 SV=2
317	161	P35580|MYH10_HUMAN	308.58	27	19482	47	33	228997	Myosin-10 OS=Homo sapiens OX=9606 GN=MYH10 PE=1 SV=3
229	198	P49368|TCPG_HUMAN	307.37	65	195750	33	33	60534	T-complex protein 1 subunit gamma OS=Homo sapiens OX=9606 GN=CCT3 PE=1 SV=4
48	37	Q7Z794|K2C1B_HUMAN	411.83	60	148180	61	32	61901	Keratin type II cytoskeletal 1b OS=Homo sapiens OX=9606 GN=KRT77 PE=1 SV=3
133	38	P61978|HNRPK_HUMAN	368.23	73	1104300	32	32	50976	Heterogeneous nuclear ribonucleoprotein K OS=Homo sapiens OX=9606 GN=HNRNPK PE=1 SV=1
185	133	O60506|HNRPQ_HUMAN	334.15	59	99022	40	32	69603	Heterogeneous nuclear ribonucleoprotein Q OS=Homo sapiens OX=9606 GN=SYNCRIP PE=1 SV=2
279	155	Q9Y230|RUVB2_HUMAN	305.06	72	114510	32	32	51157	RuvB-like 2 OS=Homo sapiens OX=9606 GN=RUVBL2 PE=1 SV=3
380	245	P55265|DSRAD_HUMAN	289.98	31	55721	32	32	136066	Double-stranded RNA-specific adenosine deaminase OS=Homo sapiens OX=9606 GN=ADAR PE=1 SV=4
313	177	Q14697|GANAB_HUMAN	286.28	39	51937	32	32	106874	Neutral alpha-glucosidase AB OS=Homo sapiens OX=9606 GN=GANAB PE=1 SV=3
434	302	P78347|GTF2I_HUMAN	244.3	35	40787	33	32	112416	General transcription factor II-I OS=Homo sapiens OX=9606 GN=GTF2I PE=1 SV=2
72	46	P07900|HS90A_HUMAN	428.03	65	227930	62	31	84660	Heat shock protein HSP 90-alpha OS=Homo sapiens OX=9606 GN=HSP90AA1 PE=1 SV=5
243	267	P35232|PHB1_HUMAN	394.46	92	300290	31	31	29804	Prohibitin 1 OS=Homo sapiens OX=9606 GN=PHB1 PE=1 SV=1
160	418	P18124|RL7_HUMAN	354.37	62	596570	31	31	29226	60S ribosomal protein L7 OS=Homo sapiens OX=9606 GN=RPL7 PE=1 SV=1
235	64	Q9NZI8|IF2B1_HUMAN	337.02	53	129350	34	31	63481	Insulin-like growth factor 2 mRNA-binding protein 1 OS=Homo sapiens OX=9606 GN=IGF2BP1 PE=1 SV=2
385	140	Q15046|SYK_HUMAN	310.74	46	78922	31	31	68048	Lysine--tRNA ligase OS=Homo sapiens OX=9606 GN=KARS1 PE=1 SV=3
382	207	P11586|C1TC_HUMAN	287.79	40	53104	34	31	101531	C-1-tetrahydrofolate synthase cytoplasmic OS=Homo sapiens OX=9606 GN=MTHFD1 PE=1 SV=4
489	192	Q86VP6|CAND1_HUMAN	279.21	29	33839	31	31	136375	Cullin-associated NEDD8-dissociated protein 1 OS=Homo sapiens OX=9606 GN=CAND1 PE=1 SV=2
393	312	O94906|PRP6_HUMAN	269.66	37	35019	31	31	106925	Pre-mRNA-processing factor 6 OS=Homo sapiens OX=9606 GN=PRPF6 PE=1 SV=1
183	71	P40227|TCPZ_HUMAN	367.39	59	138100	37	30	58024	T-complex protein 1 subunit zeta OS=Homo sapiens OX=9606 GN=CCT6A PE=1 SV=3
253	197	P00338|LDHA_HUMAN	339.43	77	215160	32	30	36689	L-lactate dehydrogenase A chain OS=Homo sapiens OX=9606 GN=LDHA PE=1 SV=2
131	83	P06576|ATPB_HUMAN	334.36	65	373320	30	30	56560	ATP synthase subunit beta mitochondrial OS=Homo sapiens OX=9606 GN=ATP5F1B PE=1 SV=3
165	342	Q06830|PRDX1_HUMAN	323	80	204050	37	30	22110	Peroxiredoxin-1 OS=Homo sapiens OX=9606 GN=PRDX1 PE=1 SV=1
209	77	P22314|UBA1_HUMAN	322.91	35	104250	30	30	117849	Ubiquitin-like modifier-activating enzyme 1 OS=Homo sapiens OX=9606 GN=UBA1 PE=1 SV=3
258	144	Q15233|NONO_HUMAN	310	58	112300	32	30	54232	Non-POU domain-containing octamer-binding protein OS=Homo sapiens OX=9606 GN=NONO PE=1 SV=4
311	173	Q13263|TIF1B_HUMAN	294.67	46	101320	30	30	88550	Transcription intermediary factor 1-beta OS=Homo sapiens OX=9606 GN=TRIM28 PE=1 SV=5
195	202	P02788|TRFL_HUMAN	285.94	48	63209	31	30	78182	Lactotransferrin OS=Homo sapiens OX=9606 GN=LTF PE=1 SV=6
328	185	P27816|MAP4_HUMAN	273.2	33	48475	30	30	121005	Microtubule-associated protein 4 OS=Homo sapiens OX=9606 GN=MAP4 PE=1 SV=3
494	238	P49792|RBP2_HUMAN	263.75	12	11409	30	30	358201	E3 SUMO-protein ligase RanBP2 OS=Homo sapiens OX=9606 GN=RANBP2 PE=1 SV=2
136	59	P26599|PTBP1_HUMAN	399.5	69	382120	33	29	59633	Polypyrimidine tract-binding protein 1 OS=Homo sapiens OX=9606 GN=PTBP1 PE=1 SV=2
206	176	P07195|LDHB_HUMAN	346.95	66	358160	31	29	36639	L-lactate dehydrogenase B chain OS=Homo sapiens OX=9606 GN=LDHB PE=1 SV=2
212	243	Q12905|ILF2_HUMAN	345.16	72	217810	29	29	43062	Interleukin enhancer-binding factor 2 OS=Homo sapiens OX=9606 GN=ILF2 PE=1 SV=2
208	118	P14866|HNRPL_HUMAN	333.35	56	209660	30	29	64133	Heterogeneous nuclear ribonucleoprotein L OS=Homo sapiens OX=9606 GN=HNRNPL PE=1 SV=2
173	130	Q92841|DDX17_HUMAN	331.86	55	127830	43	29	80273	Probable ATP-dependent RNA helicase DDX17 OS=Homo sapiens OX=9606 GN=DDX17 PE=1 SV=2
159	109	Q13835|PKP1_HUMAN	319.52	44	132570	29	29	82861	Plakophilin-1 OS=Homo sapiens OX=9606 GN=PKP1 PE=1 SV=2
221	187	Q9NR30|DDX21_HUMAN	303.51	45	64890	33	29	87344	Nucleolar RNA helicase 2 OS=Homo sapiens OX=9606 GN=DDX21 PE=1 SV=5
352	276	P31948|STIP1_HUMAN	274.67	54	50562	29	29	62639	Stress-induced-phosphoprotein 1 OS=Homo sapiens OX=9606 GN=STIP1 PE=1 SV=1
325	249	P41252|SYIC_HUMAN	272.11	23	55199	29	29	144498	Isoleucine--tRNA ligase cytoplasmic OS=Homo sapiens OX=9606 GN=IARS1 PE=1 SV=2
458	405	Q7L2E3|DHX30_HUMAN	230.18	28	25832	30	29	133938	ATP-dependent RNA helicase DHX30 OS=Homo sapiens OX=9606 GN=DHX30 PE=1 SV=1
255	132	P50454|SERPH_HUMAN	369.8	64	191050	28	28	46441	Serpin H1 OS=Homo sapiens OX=9606 GN=SERPINH1 PE=1 SV=2
280	211	P60174|TPIS_HUMAN	366.73	92	170360	28	28	26669	Triosephosphate isomerase OS=Homo sapiens OX=9606 GN=TPI1 PE=1 SV=4
155	169	P26641|EF1G_HUMAN	350.43	47	569540	28	28	50119	Elongation factor 1-gamma OS=Homo sapiens OX=9606 GN=EEF1G PE=1 SV=3
50	503	P62979|RS27A_HUMAN	336.06	74	7739800	28	28	17965	Ubiquitin-40S ribosomal protein S27a OS=Homo sapiens OX=9606 GN=RPS27A PE=1 SV=2
289	150	Q99613|EIF3C_HUMAN	329.19	30	55489	28	28	105344	Eukaryotic translation initiation factor 3 subunit C OS=Homo sapiens OX=9606 GN=EIF3C PE=1 SV=1
335	181	P07237|PDIA1_HUMAN	308.05	55	57914	30	28	57116	Protein disulfide-isomerase OS=Homo sapiens OX=9606 GN=P4HB PE=1 SV=3
358	151	Q8N163|CCAR2_HUMAN	297.92	44	39422	28	28	102902	Cell cycle and apoptosis regulator protein 2 OS=Homo sapiens OX=9606 GN=CCAR2 PE=1 SV=2
198	217	P04040|CATA_HUMAN	292.48	49	99417	28	28	59756	Catalase OS=Homo sapiens OX=9606 GN=CAT PE=1 SV=3
357	153	P17980|PRS6A_HUMAN	289.64	66	130830	28	28	49204	26S proteasome regulatory subunit 6A OS=Homo sapiens OX=9606 GN=PSMC3 PE=1 SV=3
244	469	P62269|RS18_HUMAN	280.34	70	579750	28	28	17719	40S ribosomal protein S18 OS=Homo sapiens OX=9606 GN=RPS18 PE=1 SV=3
334	188	Q13435|SF3B2_HUMAN	277.68	36	41738	28	28	100228	Splicing factor 3B subunit 2 OS=Homo sapiens OX=9606 GN=SF3B2 PE=1 SV=2
371	222	Q13200|PSMD2_HUMAN	276.46	42	40028	28	28	100200	26S proteasome non-ATPase regulatory subunit 2 OS=Homo sapiens OX=9606 GN=PSMD2 PE=1 SV=3
415	231	Q99459|CDC5L_HUMAN	271.56	39	39438	28	28	92251	Cell division cycle 5-like protein OS=Homo sapiens OX=9606 GN=CDC5L PE=1 SV=2
344	244	P34932|HSP74_HUMAN	260.04	45	52932	32	28	94331	Heat shock 70 kDa protein 4 OS=Homo sapiens OX=9606 GN=HSPA4 PE=1 SV=4
460	287	Q9P2J5|SYLC_HUMAN	253.18	29	39410	28	28	134466	Leucine--tRNA ligase cytoplasmic OS=Homo sapiens OX=9606 GN=LARS1 PE=1 SV=2
432	272	Q9NTJ3|SMC4_HUMAN	244.45	26	14863	28	28	147182	Structural maintenance of chromosomes protein 4 OS=Homo sapiens OX=9606 GN=SMC4 PE=1 SV=2
248	351	Q14103|HNRPD_HUMAN	341.77	48	163440	30	27	38434	Heterogeneous nuclear ribonucleoprotein D0 OS=Homo sapiens OX=9606 GN=HNRNPD PE=1 SV=1
249	135	P04075|ALDOA_HUMAN	329.65	75	218690	30	27	39420	Fructose-bisphosphate aldolase A OS=Homo sapiens OX=9606 GN=ALDOA PE=1 SV=2
112	483	Q02878|RL6_HUMAN	310.84	52	375530	28	27	32728	60S ribosomal protein L6 OS=Homo sapiens OX=9606 GN=RPL6 PE=1 SV=3
288	172	Q03252|LMNB2_HUMAN	306.82	51	56577	35	27	69948	Lamin-B2 OS=Homo sapiens OX=9606 GN=LMNB2 PE=1 SV=4
246	114	P14868|SYDC_HUMAN	297.26	55	76071	27	27	57136	Aspartate--tRNA ligase cytoplasmic OS=Homo sapiens OX=9606 GN=DARS1 PE=1 SV=2
163	194	Q6KB66|K2C80_HUMAN	284.39	67	101650	32	27	50525	Keratin type II cytoskeletal 80 OS=Homo sapiens OX=9606 GN=KRT80 PE=1 SV=2
499	291	O00231|PSD11_HUMAN	274.77	55	61959	27	27	47464	26S proteasome non-ATPase regulatory subunit 11 OS=Homo sapiens OX=9606 GN=PSMD11 PE=1 SV=3
422	220	P56192|SYMC_HUMAN	264.08	36	41849	27	27	101116	Methionine--tRNA ligase cytoplasmic OS=Homo sapiens OX=9606 GN=MARS1 PE=1 SV=2
461	235	Q7KZF4|SND1_HUMAN	261.52	36	34073	27	27	101997	Staphylococcal nuclease domain-containing protein 1 OS=Homo sapiens OX=9606 GN=SND1 PE=1 SV=1
318	255	P47989|XDH_HUMAN	387.8	18	293750	26	26	146424	Xanthine dehydrogenase/oxidase OS=Homo sapiens OX=9606 GN=XDH PE=1 SV=4
216	474	P62081|RS7_HUMAN	375.8	81	421750	26	26	22127	40S ribosomal protein S7 OS=Homo sapiens OX=9606 GN=RPS7 PE=1 SV=1
84	163	Q5T749|KPRP_HUMAN	332.88	53	639560	26	26	64136	Keratinocyte proline-rich protein OS=Homo sapiens OX=9606 GN=KPRP PE=1 SV=1
207	206	P28799|GRN_HUMAN	330.07	39	162680	26	26	63545	Progranulin OS=Homo sapiens OX=9606 GN=GRN PE=1 SV=2
170	435	P62424|RL7A_HUMAN	329.85	50	356740	26	26	29996	60S ribosomal protein L7a OS=Homo sapiens OX=9606 GN=RPL7A PE=1 SV=2
278	106	Q9UMS4|PRP19_HUMAN	317.87	73	174010	26	26	55181	Pre-mRNA-processing factor 19 OS=Homo sapiens OX=9606 GN=PRPF19 PE=1 SV=1
174	156	Q96P63|SPB12_HUMAN	305.95	68	144660	27	26	46276	Serpin B12 OS=Homo sapiens OX=9606 GN=SERPINB12 PE=1 SV=1
440	280	P55084|ECHB_HUMAN	298.27	59	75116	26	26	51294	Trifunctional enzyme subunit beta mitochondrial OS=Homo sapiens OX=9606 GN=HADHB PE=1 SV=3
263	119	Q9UHX1|PUF60_HUMAN	297.81	53	141350	26	26	59876	Poly(U)-binding-splicing factor PUF60 OS=Homo sapiens OX=9606 GN=PUF60 PE=1 SV=1
383	178	P25205|MCM3_HUMAN	290.53	35	42993	26	26	90981	DNA replication licensing factor MCM3 OS=Homo sapiens OX=9606 GN=MCM3 PE=1 SV=3
374	294	P23526|SAHH_HUMAN	277.19	42	169390	26	26	47716	Adenosylhomocysteinase OS=Homo sapiens OX=9606 GN=AHCY PE=1 SV=4
271	218	P30101|PDIA3_HUMAN	276.02	61	62512	30	26	56782	Protein disulfide-isomerase A3 OS=Homo sapiens OX=9606 GN=PDIA3 PE=1 SV=4
541	264	P46940|IQGA1_HUMAN	255.75	20	8261.3	26	26	189251	Ras GTPase-activating-like protein IQGAP1 OS=Homo sapiens OX=9606 GN=IQGAP1 PE=1 SV=1
616	239	Q9Y490|TLN1_HUMAN	251.43	15	5991.2	26	26	269765	Talin-1 OS=Homo sapiens OX=9606 GN=TLN1 PE=1 SV=3
469	284	Q99460|PSMD1_HUMAN	248.47	35	29097	26	26	105836	26S proteasome non-ATPase regulatory subunit 1 OS=Homo sapiens OX=9606 GN=PSMD1 PE=1 SV=2
484	333	Q00341|VIGLN_HUMAN	227.64	25	22354	26	26	141455	Vigilin OS=Homo sapiens OX=9606 GN=HDLBP PE=1 SV=2
236	449	P62917|RL8_HUMAN	323.36	56	230240	25	25	28025	60S ribosomal protein L8 OS=Homo sapiens OX=9606 GN=RPL8 PE=1 SV=2
120	1222	P81605|DCD_HUMAN	311.27	75	621220	25	25	11284	Dermcidin OS=Homo sapiens OX=9606 GN=DCD PE=1 SV=2
314	186	P29401|TKT_HUMAN	288.29	47	51192	25	25	67878	Transketolase OS=Homo sapiens OX=9606 GN=TKT PE=1 SV=3
425	251	Q15393|SF3B3_HUMAN	249.51	24	31913	25	25	135577	Splicing factor 3B subunit 3 OS=Homo sapiens OX=9606 GN=SF3B3 PE=1 SV=4
532	296	P01833|PIGR_HUMAN	248.37	29	26106	25	25	83284	Polymeric immunoglobulin receptor OS=Homo sapiens OX=9606 GN=PIGR PE=1 SV=4
191	72	P11940|PABP1_HUMAN	359.9	62	162560	36	24	70671	Polyadenylate-binding protein 1 OS=Homo sapiens OX=9606 GN=PABPC1 PE=1 SV=2
324	522	P62280|RS11_HUMAN	300.03	66	242120	24	24	18431	40S ribosomal protein S11 OS=Homo sapiens OX=9606 GN=RPS11 PE=1 SV=3
404	199	P05198|IF2A_HUMAN	283.8	76	71476	24	24	36112	Eukaryotic translation initiation factor 2 subunit 1 OS=Homo sapiens OX=9606 GN=EIF2S1 PE=1 SV=3
479	248	Q9Y262|EIF3L_HUMAN	283.52	40	44549	24	24	66727	Eukaryotic translation initiation factor 3 subunit L OS=Homo sapiens OX=9606 GN=EIF3L PE=1 SV=1
274	134	P33993|MCM7_HUMAN	282.43	41	42450	24	24	81308	DNA replication licensing factor MCM7 OS=Homo sapiens OX=9606 GN=MCM7 PE=1 SV=4
294	209	P02751|FINC_HUMAN	281.39	11	63941	24	24	272318	Fibronectin OS=Homo sapiens OX=9606 GN=FN1 PE=1 SV=5
566	298	Q92616|GCN1_HUMAN	244.07	12	16460	24	24	292708	eIF-2-alpha kinase activator GCN1 OS=Homo sapiens OX=9606 GN=GCN1 PE=1 SV=7
408	401	Q04637|IF4G1_HUMAN	221.39	19	76751	27	24	175490	Eukaryotic translation initiation factor 4 gamma 1 OS=Homo sapiens OX=9606 GN=EIF4G1 PE=1 SV=4
485	366	Q6P2Q9|PRP8_HUMAN	218.77	13	13845	24	24	273599	Pre-mRNA-processing-splicing factor 8 OS=Homo sapiens OX=9606 GN=PRPF8 PE=1 SV=2
227	434	P05388|RLA0_HUMAN	353.28	70	390160	23	23	34274	60S acidic ribosomal protein P0 OS=Homo sapiens OX=9606 GN=RPLP0 PE=1 SV=1
309	827	P61353|RL27_HUMAN	341.48	60	286900	23	23	15798	60S ribosomal protein L27 OS=Homo sapiens OX=9606 GN=RPL27 PE=1 SV=2
503	252	Q01518|CAP1_HUMAN	286.73	52	18806	23	23	51902	Adenylyl cyclase-associated protein 1 OS=Homo sapiens OX=9606 GN=CAP1 PE=1 SV=5
330	374	P27635|RL10_HUMAN	268.28	70	161520	23	23	24577	60S ribosomal protein L10 OS=Homo sapiens OX=9606 GN=RPL10 PE=1 SV=5
462	226	P04843|RPN1_HUMAN	264.88	45	28758	23	23	68569	Dolichyl-diphosphooligosaccharide--protein glycosyltransferase subunit 1 OS=Homo sapiens OX=9606 GN=RPN1 PE=1 SV=1
322	455	P46781|RS9_HUMAN	258.55	55	279570	23	23	22591	40S ribosomal protein S9 OS=Homo sapiens OX=9606 GN=RPS9 PE=1 SV=3
531	237	Q9NZB2|F120A_HUMAN	254.1	27	18148	23	23	121888	Constitutive coactivator of PPAR-gamma-like protein 1 OS=Homo sapiens OX=9606 GN=FAM120A PE=1 SV=2
427	329	Q92499|DDX1_HUMAN	238.82	41	37453	23	23	82432	ATP-dependent RNA helicase DDX1 OS=Homo sapiens OX=9606 GN=DDX1 PE=1 SV=2
518	306	Q92900|RENT1_HUMAN	238.68	27	23919	23	23	124345	Regulator of nonsense transcripts 1 OS=Homo sapiens OX=9606 GN=UPF1 PE=1 SV=2
343	403	P20930|FILA_HUMAN	233.87	4	469380	24	23	435180	Filaggrin OS=Homo sapiens OX=9606 GN=FLG PE=1 SV=3
307	609	P32969|RL9_HUMAN	332.73	79	255670	22	22	21863	60S ribosomal protein L9 OS=Homo sapiens OX=9606 GN=RPL9P9 PE=1 SV=1
169	301	P05089|ARGI1_HUMAN	309.95	61	233380	22	22	34735	Arginase-1 OS=Homo sapiens OX=9606 GN=ARG1 PE=1 SV=2
264	425	P15880|RS2_HUMAN	308.41	53	268180	22	22	31324	40S ribosomal protein S2 OS=Homo sapiens OX=9606 GN=RPS2 PE=1 SV=2
261	162	Q15942|ZYX_HUMAN	298.51	52	160080	22	22	61277	Zyxin OS=Homo sapiens OX=9606 GN=ZYX PE=1 SV=1
275	204	P13797|PLST_HUMAN	294.22	52	85130	28	22	70811	Plastin-3 OS=Homo sapiens OX=9606 GN=PLS3 PE=1 SV=4
447	168	P43686|PRS6B_HUMAN	292.68	67	55785	22	22	47366	26S proteasome regulatory subunit 6B OS=Homo sapiens OX=9606 GN=PSMC4 PE=1 SV=2
336	285	P12277|KCRB_HUMAN	288.68	66	78754	22	22	42644	Creatine kinase B-type OS=Homo sapiens OX=9606 GN=CKB PE=1 SV=1
232	818	P26373|RL13_HUMAN	285.22	54	273400	22	22	24261	60S ribosomal protein L13 OS=Homo sapiens OX=9606 GN=RPL13 PE=1 SV=4
350	263	P55884|EIF3B_HUMAN	273.76	28	48659	22	22	92482	Eukaryotic translation initiation factor 3 subunit B OS=Homo sapiens OX=9606 GN=EIF3B PE=1 SV=3
397	382	Q9UKM9|RALY_HUMAN	273.73	75	88907	22	22	32463	RNA-binding protein Raly OS=Homo sapiens OX=9606 GN=RALY PE=1 SV=1
466	205	P34897|GLYM_HUMAN	273.28	48	58153	23	22	55993	Serine hydroxymethyltransferase mitochondrial OS=Homo sapiens OX=9606 GN=SHMT2 PE=1 SV=3
387	283	Q15717|ELAV1_HUMAN	272.24	66	119680	22	22	36092	ELAV-like protein 1 OS=Homo sapiens OX=9606 GN=ELAVL1 PE=1 SV=2
439	201	P35998|PRS7_HUMAN	268.78	52	63902	22	22	48634	26S proteasome regulatory subunit 7 OS=Homo sapiens OX=9606 GN=PSMC2 PE=1 SV=3
525	242	Q15008|PSMD6_HUMAN	265.38	52	38281	22	22	45531	26S proteasome non-ATPase regulatory subunit 6 OS=Homo sapiens OX=9606 GN=PSMD6 PE=1 SV=1
251	343	Q13867|BLMH_HUMAN	264.7	39	86461	22	22	52562	Bleomycin hydrolase OS=Homo sapiens OX=9606 GN=BLMH PE=1 SV=1
569	270	P31689|DNJA1_HUMAN	263.97	65	24441	22	22	44868	DnaJ homolog subfamily A member 1 OS=Homo sapiens OX=9606 GN=DNAJA1 PE=1 SV=2
378	236	O00425|IF2B3_HUMAN	263.69	47	17792	27	22	63705	Insulin-like growth factor 2 mRNA-binding protein 3 OS=Homo sapiens OX=9606 GN=IGF2BP3 PE=1 SV=2
526	256	O00232|PSD12_HUMAN	263.32	52	30652	22	22	52904	26S proteasome non-ATPase regulatory subunit 12 OS=Homo sapiens OX=9606 GN=PSMD12 PE=1 SV=3
366	297	Q1KMD3|HNRL2_HUMAN	253.33	27	47098	22	22	85105	Heterogeneous nuclear ribonucleoprotein U-like protein 2 OS=Homo sapiens OX=9606 GN=HNRNPUL2 PE=1 SV=1
512	354	Q9UHD8|SEPT9_HUMAN	250.59	46	58973	23	22	65402	Septin-9 OS=Homo sapiens OX=9606 GN=SEPTIN9 PE=1 SV=2
488	232	P62333|PRS10_HUMAN	249.54	68	36043	22	22	44173	26S proteasome regulatory subunit 10B OS=Homo sapiens OX=9606 GN=PSMC6 PE=1 SV=1
445	233	P53621|COPA_HUMAN	245.36	20	20274	22	22	138345	Coatomer subunit alpha OS=Homo sapiens OX=9606 GN=COPA PE=1 SV=2
536	344	Q02790|FKBP4_HUMAN	242.18	57	32069	22	22	51805	Peptidyl-prolyl cis-trans isomerase FKBP4 OS=Homo sapiens OX=9606 GN=FKBP4 PE=1 SV=3
416	292	P46087|NOP2_HUMAN	235.97	32	29390	22	22	89302	Probable 28S rRNA (cytosine(4447)-C(5))-methyltransferase OS=Homo sapiens OX=9606 GN=NOP2 PE=1 SV=2
538	325	P33991|MCM4_HUMAN	230.66	34	18897	22	22	96558	DNA replication licensing factor MCM4 OS=Homo sapiens OX=9606 GN=MCM4 PE=1 SV=5
639	371	P20042|IF2B_HUMAN	230.48	50	17796	22	22	38388	Eukaryotic translation initiation factor 2 subunit 2 OS=Homo sapiens OX=9606 GN=EIF2S2 PE=1 SV=2
193	432	P09429|HMGB1_HUMAN	359.36	59	299000	29	21	24894	High mobility group protein B1 OS=Homo sapiens OX=9606 GN=HMGB1 PE=1 SV=3
417	438	Q13151|ROA0_HUMAN	309.72	67	64096	23	21	30841	Heterogeneous nuclear ribonucleoprotein A0 OS=Homo sapiens OX=9606 GN=HNRNPA0 PE=1 SV=1
182	196	O43390|HNRPR_HUMAN	303.41	47	134070	29	21	70943	Heterogeneous nuclear ribonucleoprotein R OS=Homo sapiens OX=9606 GN=HNRNPR PE=1 SV=1
400	129	P62195|PRS8_HUMAN	286.39	76	50040	22	21	45626	26S proteasome regulatory subunit 8 OS=Homo sapiens OX=9606 GN=PSMC5 PE=1 SV=1
161	736	Q15517|CDSN_HUMAN	285.85	33	368150	21	21	51522	Corneodesmosin OS=Homo sapiens OX=9606 GN=CDSN PE=1 SV=3
421	223	Q16181|SEPT7_HUMAN	280.98	53	43798	23	21	50680	Septin-7 OS=Homo sapiens OX=9606 GN=SEPTIN7 PE=1 SV=2
436	253	P49411|EFTU_HUMAN	271.85	46	68805	21	21	49875	Elongation factor Tu mitochondrial OS=Homo sapiens OX=9606 GN=TUFM PE=1 SV=3
372	213	Q9P258|RCC2_HUMAN	268.65	51	42129	21	21	56085	Protein RCC2 OS=Homo sapiens OX=9606 GN=RCC2 PE=1 SV=2
233	702	P62937|PPIA_HUMAN	347.13	82	337650	20	20	18012	Peptidyl-prolyl cis-trans isomerase A OS=Homo sapiens OX=9606 GN=PPIA PE=1 SV=2
210	348	Q6UWP8|SBSN_HUMAN	344.54	31	74718	20	20	60541	Suprabasin OS=Homo sapiens OX=9606 GN=SBSN PE=1 SV=2
337	336	P40926|MDHM_HUMAN	322.31	60	117490	20	20	35503	Malate dehydrogenase mitochondrial OS=Homo sapiens OX=9606 GN=MDH2 PE=1 SV=3
287	225	P38919|IF4A3_HUMAN	310.56	59	75005	23	20	46871	Eukaryotic initiation factor 4A-III OS=Homo sapiens OX=9606 GN=EIF4A3 PE=1 SV=4
215	560	P62241|RS8_HUMAN	310.04	60	205130	20	20	24205	40S ribosomal protein S8 OS=Homo sapiens OX=9606 GN=RPS8 PE=1 SV=2
308	790	P62277|RS13_HUMAN	308.37	54	423260	20	20	17222	40S ribosomal protein S13 OS=Homo sapiens OX=9606 GN=RPS13 PE=1 SV=2
310	385	P63104|1433Z_HUMAN	304.2	69	122220	23	20	27745	14-3-3 protein zeta/delta OS=Homo sapiens OX=9606 GN=YWHAZ PE=1 SV=1
395	175	P12268|IMDH2_HUMAN	292.86	53	58212	20	20	55805	Inosine-5'-monophosphate dehydrogenase 2 OS=Homo sapiens OX=9606 GN=IMPDH2 PE=1 SV=2
394	158	Q9Y3I0|RTCB_HUMAN	290.3	55	84559	20	20	55210	RNA-splicing ligase RtcB homolog OS=Homo sapiens OX=9606 GN=RTCB PE=1 SV=1
480	258	Q15019|SEPT2_HUMAN	286.86	67	68036	22	20	41487	Septin-2 OS=Homo sapiens OX=9606 GN=SEPTIN2 PE=1 SV=1
283	166	Q92945|FUBP2_HUMAN	273.47	41	72234	22	20	73115	Far upstream element-binding protein 2 OS=Homo sapiens OX=9606 GN=KHSRP PE=1 SV=4
375	224	Q9Y265|RUVB1_HUMAN	265.38	47	55634	20	20	50228	RuvB-like 1 OS=Homo sapiens OX=9606 GN=RUVBL1 PE=1 SV=1
319	391	P40429|RL13A_HUMAN	261.77	55	221860	20	20	23577	60S ribosomal protein L13a OS=Homo sapiens OX=9606 GN=RPL13A PE=1 SV=2
177	261	P07996|TSP1_HUMAN	255.21	18	149510	21	20	129383	Thrombospondin-1 OS=Homo sapiens OX=9606 GN=THBS1 PE=1 SV=2
441	265	Q15459|SF3A1_HUMAN	250.3	28	24710	20	20	88886	Splicing factor 3A subunit 1 OS=Homo sapiens OX=9606 GN=SF3A1 PE=1 SV=1
353	317	P22735|TGM1_HUMAN	249.39	27	76816	20	20	89787	Protein-glutamine gamma-glutamyltransferase K OS=Homo sapiens OX=9606 GN=TGM1 PE=1 SV=4
580	355	Q9Y305|ACOT9_HUMAN	234.15	39	35690	20	20	49902	Acyl-coenzyme A thioesterase 9 mitochondrial OS=Homo sapiens OX=9606 GN=ACOT9 PE=1 SV=2
656	259	Q02952|AKA12_HUMAN	230.49	15	9811.1	20	20	191480	A-kinase anchor protein 12 OS=Homo sapiens OX=9606 GN=AKAP12 PE=1 SV=4
507	347	P51659|DHB4_HUMAN	224.53	36	10121	20	20	79686	Peroxisomal multifunctional enzyme type 2 OS=Homo sapiens OX=9606 GN=HSD17B4 PE=1 SV=3
558	458	O75534|CSDE1_HUMAN	208.31	27	16474	20	20	88885	Cold shock domain-containing protein E1 OS=Homo sapiens OX=9606 GN=CSDE1 PE=1 SV=2
98	65	P68104|EF1A1_HUMAN	397.27	76	380060	40	19	50141	Elongation factor 1-alpha 1 OS=Homo sapiens OX=9606 GN=EEF1A1 PE=1 SV=1
222	527	P06748|NPM_HUMAN	324.41	53	338750	20	19	32575	Nucleophosmin OS=Homo sapiens OX=9606 GN=NPM1 PE=1 SV=2
267	487	P62906|RL10A_HUMAN	319.09	66	352300	19	19	24831	60S ribosomal protein L10a OS=Homo sapiens OX=9606 GN=RPL10A PE=1 SV=2
351	286	Q8NC51|PAIRB_HUMAN	297.03	51	82832	20	19	44965	Plasminogen activator inhibitor 1 RNA-binding protein OS=Homo sapiens OX=9606 GN=SERBP1 PE=1 SV=2
237	703	P32119|PRDX2_HUMAN	296.4	57	107710	20	19	21892	Peroxiredoxin-2 OS=Homo sapiens OX=9606 GN=PRDX2 PE=1 SV=5
388	124	P58107|EPIPL_HUMAN	293.26	7	9960.4	26	19	555666	Epiplakin OS=Homo sapiens OX=9606 GN=EPPK1 PE=1 SV=3
329	686	Q02543|RL18A_HUMAN	291.41	59	175000	19	19	20762	60S ribosomal protein L18a OS=Homo sapiens OX=9606 GN=RPL18A PE=1 SV=2
256	367	P01024|CO3_HUMAN	291.37	11	165470	19	19	187147	Complement C3 OS=Homo sapiens OX=9606 GN=C3 PE=1 SV=2
303	960	P08708|RS17_HUMAN	288.22	71	165110	19	19	15550	40S ribosomal protein S17 OS=Homo sapiens OX=9606 GN=RPS17 PE=1 SV=2
290	732	P62750|RL23A_HUMAN	282.86	60	170070	19	19	17695	60S ribosomal protein L23a OS=Homo sapiens OX=9606 GN=RPL23A PE=1 SV=1
384	229	P26038|MOES_HUMAN	281.57	54	61054	31	19	67820	Moesin OS=Homo sapiens OX=9606 GN=MSN PE=1 SV=3
409	246	O15371|EIF3D_HUMAN	278.73	42	63930	19	19	63973	Eukaryotic translation initiation factor 3 subunit D OS=Homo sapiens OX=9606 GN=EIF3D PE=1 SV=1
443	273	Q13347|EIF3I_HUMAN	269.94	74	72653	19	19	36502	Eukaryotic translation initiation factor 3 subunit I OS=Homo sapiens OX=9606 GN=EIF3I PE=1 SV=1
451	230	O43707|ACTN4_HUMAN	259.3	37	18768	28	19	104854	Alpha-actinin-4 OS=Homo sapiens OX=9606 GN=ACTN4 PE=1 SV=2
602	326	Q9Y295|DRG1_HUMAN	252.99	56	44229	20	19	40542	Developmentally-regulated GTP-binding protein 1 OS=Homo sapiens OX=9606 GN=DRG1 PE=1 SV=1
617	271	P43246|MSH2_HUMAN	251.48	27	11950	20	19	104743	DNA mismatch repair protein Msh2 OS=Homo sapiens OX=9606 GN=MSH2 PE=1 SV=1
594	274	P49321|NASP_HUMAN	239.85	39	14620	19	19	85238	Nuclear autoantigenic sperm protein OS=Homo sapiens OX=9606 GN=NASP PE=1 SV=2
683	393	Q14203|DCTN1_HUMAN	205.15	18	14324	19	19	141694	Dynactin subunit 1 OS=Homo sapiens OX=9606 GN=DCTN1 PE=1 SV=3
658	397	P51532|SMCA4_HUMAN	200.65	14	5072.4	19	19	184644	Transcription activator BRG1 OS=Homo sapiens OX=9606 GN=SMARCA4 PE=1 SV=2
368	796	P09211|GSTP1_HUMAN	331.21	72	164950	18	18	23356	Glutathione S-transferase P OS=Homo sapiens OX=9606 GN=GSTP1 PE=1 SV=2
259	293	P52597|HNRPF_HUMAN	311.09	57	130970	20	18	45672	Heterogeneous nuclear ribonucleoprotein F OS=Homo sapiens OX=9606 GN=HNRNPF PE=1 SV=3
345	307	Q9UQ80|PA2G4_HUMAN	301.48	44	140200	18	18	43787	Proliferation-associated protein 2G4 OS=Homo sapiens OX=9606 GN=PA2G4 PE=1 SV=3
240	639	P62753|RS6_HUMAN	279.56	46	237110	18	18	28681	40S ribosomal protein S6 OS=Homo sapiens OX=9606 GN=RPS6 PE=1 SV=1
410	412	Q15084|PDIA6_HUMAN	273.06	48	56007	20	18	48121	Protein disulfide-isomerase A6 OS=Homo sapiens OX=9606 GN=PDIA6 PE=1 SV=1
407	210	P23246|SFPQ_HUMAN	272.57	30	60762	20	18	76150	Splicing factor proline- and glutamine-rich OS=Homo sapiens OX=9606 GN=SFPQ PE=1 SV=2
478	262	P06744|G6PI_HUMAN	267	41	62684	18	18	63147	Glucose-6-phosphate isomerase OS=Homo sapiens OX=9606 GN=GPI PE=1 SV=4
524	268	P22087|FBRL_HUMAN	261.54	73	41188	18	18	33784	rRNA 2'-O-methyltransferase fibrillarin OS=Homo sapiens OX=9606 GN=FBL PE=1 SV=2
684	313	O75955|FLOT1_HUMAN	247.04	48	12477	18	18	47355	Flotillin-1 OS=Homo sapiens OX=9606 GN=FLOT1 PE=1 SV=3
587	278	Q14566|MCM6_HUMAN	246.99	25	26073	18	18	92889	DNA replication licensing factor MCM6 OS=Homo sapiens OX=9606 GN=MCM6 PE=1 SV=1
389	289	Q14974|IMB1_HUMAN	243.84	24	73535	18	18	97170	Importin subunit beta-1 OS=Homo sapiens OX=9606 GN=KPNB1 PE=1 SV=2
359	537	Q96QA5|GSDMA_HUMAN	239.89	34	37574	18	18	49365	Gasdermin-A OS=Homo sapiens OX=9606 GN=GSDMA PE=1 SV=4
649	422	P17812|PYRG1_HUMAN	226.22	35	18796	18	18	66690	CTP synthase 1 OS=Homo sapiens OX=9606 GN=CTPS1 PE=1 SV=2
509	346	P54886|P5CS_HUMAN	223.08	27	14886	18	18	87302	Delta-1-pyrroline-5-carboxylate synthase OS=Homo sapiens OX=9606 GN=ALDH18A1 PE=1 SV=2
523	373	P33992|MCM5_HUMAN	204.66	32	34705	18	18	82286	DNA replication licensing factor MCM5 OS=Homo sapiens OX=9606 GN=MCM5 PE=1 SV=5
659	386	P24928|RPB1_HUMAN	201.8	12	4864.8	18	18	217174	DNA-directed RNA polymerase II subunit RPB1 OS=Homo sapiens OX=9606 GN=POLR2A PE=1 SV=2
750	509	Q01780|EXOSX_HUMAN	180.97	25	8959.1	18	18	100831	Exosome component 10 OS=Homo sapiens OX=9606 GN=EXOSC10 PE=1 SV=2
65	104	P13646|K1C13_HUMAN	357.18	64	62458	54	17	49588	Keratin type I cytoskeletal 13 OS=Homo sapiens OX=9606 GN=KRT13 PE=1 SV=4
180	257	P31943|HNRH1_HUMAN	355.08	56	151810	23	17	49229	Heterogeneous nuclear ribonucleoprotein H OS=Homo sapiens OX=9606 GN=HNRNPH1 PE=1 SV=4
452	813	P06858|LIPL_HUMAN	346.61	24	403900	18	17	53163	Lipoprotein lipase OS=Homo sapiens OX=9606 GN=LPL PE=1 SV=1
269	147	Q13310|PABP4_HUMAN	342.22	43	37749	30	17	70783	Polyadenylate-binding protein 4 OS=Homo sapiens OX=9606 GN=PABPC4 PE=1 SV=1
230	102	P38159|RBMX_HUMAN	340.94	69	97722	43	17	42332	RNA-binding motif protein X chromosome OS=Homo sapiens OX=9606 GN=RBMX PE=1 SV=3
56	212	P08727|K1C19_HUMAN	319.32	70	22549	56	17	44106	Keratin type I cytoskeletal 19 OS=Homo sapiens OX=9606 GN=KRT19 PE=1 SV=4
331	834	P62244|RS15A_HUMAN	312.39	79	230130	17	17	14840	40S ribosomal protein S15a OS=Homo sapiens OX=9606 GN=RPS15A PE=1 SV=2
365	457	P48047|ATPO_HUMAN	311.44	73	171510	17	17	23277	ATP synthase subunit O mitochondrial OS=Homo sapiens OX=9606 GN=ATP5PO PE=1 SV=1
348	431	P08865|RSSA_HUMAN	287.93	69	154480	17	17	32854	40S ribosomal protein SA OS=Homo sapiens OX=9606 GN=RPSA PE=1 SV=4
360	545	O14979|HNRDL_HUMAN	283.05	39	45374	20	17	46438	Heterogeneous nuclear ribonucleoprotein D-like OS=Homo sapiens OX=9606 GN=HNRNPDL PE=1 SV=3
510	512	P18669|PGAM1_HUMAN	279.24	58	53810	17	17	28804	Phosphoglycerate mutase 1 OS=Homo sapiens OX=9606 GN=PGAM1 PE=1 SV=2
437	738	P84098|RL19_HUMAN	275.81	43	180200	17	17	23466	60S ribosomal protein L19 OS=Homo sapiens OX=9606 GN=RPL19 PE=1 SV=1
373	288	P15311|EZRI_HUMAN	267.46	46	15725	30	17	69413	Ezrin OS=Homo sapiens OX=9606 GN=EZR PE=1 SV=4
386	399	P62258|1433E_HUMAN	266.13	71	101930	19	17	29174	14-3-3 protein epsilon OS=Homo sapiens OX=9606 GN=YWHAE PE=1 SV=1
477	304	Q12931|TRAP1_HUMAN	264.8	33	25794	19	17	80110	Heat shock protein 75 kDa mitochondrial OS=Homo sapiens OX=9606 GN=TRAP1 PE=1 SV=3
433	427	P22234|PUR6_HUMAN	262.9	36	64271	17	17	47079	Bifunctional phosphoribosylaminoimidazole carboxylase/phosphoribosylaminoimidazole succinocarboxamide synthetase OS=Homo sapiens OX=9606 GN=PAICS PE=1 SV=3
585	277	O94776|MTA2_HUMAN	262.31	32	22578	18	17	75023	Metastasis-associated protein MTA2 OS=Homo sapiens OX=9606 GN=MTA2 PE=1 SV=1
219	477	P25311|ZA2G_HUMAN	258.61	51	70708	17	17	34259	Zinc-alpha-2-glycoprotein OS=Homo sapiens OX=9606 GN=AZGP1 PE=1 SV=2
699	394	Q9UHB9|SRP68_HUMAN	253.67	33	16689	17	17	70730	Signal recognition particle subunit SRP68 OS=Homo sapiens OX=9606 GN=SRP68 PE=1 SV=2
551	525	O14818|PSA7_HUMAN	252.64	56	42420	17	17	27887	Proteasome subunit alpha type-7 OS=Homo sapiens OX=9606 GN=PSMA7 PE=1 SV=1
586	319	Q9H0D6|XRN2_HUMAN	238.74	23	19550	17	17	108583	5'-3' exoribonuclease 2 OS=Homo sapiens OX=9606 GN=XRN2 PE=1 SV=1
588	362	Q9NS91|RAD18_HUMAN	237.82	33	19984	17	17	56223	E3 ubiquitin-protein ligase RAD18 OS=Homo sapiens OX=9606 GN=RAD18 PE=1 SV=2
516	684	P39019|RS19_HUMAN	232.23	65	163210	17	17	16060	40S ribosomal protein S19 OS=Homo sapiens OX=9606 GN=RPS19 PE=1 SV=2
609	421	P49756|RBM25_HUMAN	223.51	24	10499	17	17	100186	RNA-binding protein 25 OS=Homo sapiens OX=9606 GN=RBM25 PE=1 SV=3
490	424	Q9Y5B9|SP16H_HUMAN	215.3	19	90684	17	17	119914	FACT complex subunit SPT16 OS=Homo sapiens OX=9606 GN=SUPT16H PE=1 SV=1
606	349	Q92598|HS105_HUMAN	212.29	28	46997	21	17	96865	Heat shock protein 105 kDa OS=Homo sapiens OX=9606 GN=HSPH1 PE=1 SV=1
555	337	Q16531|DDB1_HUMAN	209.7	23	14368	17	17	126968	DNA damage-binding protein 1 OS=Homo sapiens OX=9606 GN=DDB1 PE=1 SV=1
628	364	P49736|MCM2_HUMAN	209.27	25	14843	17	17	101896	DNA replication licensing factor MCM2 OS=Homo sapiens OX=9606 GN=MCM2 PE=1 SV=4
859	466	Q12789|TF3C1_HUMAN	193.39	10	2902.2	17	17	238873	General transcription factor 3C polypeptide 1 OS=Homo sapiens OX=9606 GN=GTF3C1 PE=1 SV=4
682	497	Q9Y520|PRC2C_HUMAN	188.65	8	6206.2	17	17	316911	Protein PRRC2C OS=Homo sapiens OX=9606 GN=PRRC2C PE=1 SV=4
218	558	P67809|YBOX1_HUMAN	351.04	79	126540	25	16	35924	Y-box-binding protein 1 OS=Homo sapiens OX=9606 GN=YBX1 PE=1 SV=3
470	822	Q13410|BT1A1_HUMAN	313.45	20	185180	16	16	58960	Butyrophilin subfamily 1 member A1 OS=Homo sapiens OX=9606 GN=BTN1A1 PE=1 SV=3
467	495	Q13283|G3BP1_HUMAN	289.46	38	47910	19	16	52164	Ras GTPase-activating protein-binding protein 1 OS=Homo sapiens OX=9606 GN=G3BP1 PE=1 SV=1
299	570	P61313|RL15_HUMAN	283.85	52	156110	16	16	24146	60S ribosomal protein L15 OS=Homo sapiens OX=9606 GN=RPL15 PE=1 SV=2
411	641	P46779|RL28_HUMAN	282.95	65	125540	16	16	15747	60S ribosomal protein L28 OS=Homo sapiens OX=9606 GN=RPL28 PE=1 SV=3
431	578	P46782|RS5_HUMAN	281.56	68	146520	16	16	22876	40S ribosomal protein S5 OS=Homo sapiens OX=9606 GN=RPS5 PE=1 SV=4
465	227	Q9Y6M1|IF2B2_HUMAN	279.71	38	24558	20	16	66121	Insulin-like growth factor 2 mRNA-binding protein 2 OS=Homo sapiens OX=9606 GN=IGF2BP2 PE=1 SV=2
418	561	Q99729|ROAA_HUMAN	277.06	38	74750	17	16	36225	Heterogeneous nuclear ribonucleoprotein A/B OS=Homo sapiens OX=9606 GN=HNRNPAB PE=1 SV=2
613	450	P30041|PRDX6_HUMAN	267.02	79	49251	16	16	25035	Peroxiredoxin-6 OS=Homo sapiens OX=9606 GN=PRDX6 PE=1 SV=3
424	830	P18621|RL17_HUMAN	265.21	57	125570	16	16	21397	60S ribosomal protein L17 OS=Homo sapiens OX=9606 GN=RPL17 PE=1 SV=3
321	407	O75223|GGCT_HUMAN	264.46	86	625170	16	16	21008	Gamma-glutamylcyclotransferase OS=Homo sapiens OX=9606 GN=GGCT PE=1 SV=1
520	513	O43684|BUB3_HUMAN	258.69	48	45175	16	16	37155	Mitotic checkpoint protein BUB3 OS=Homo sapiens OX=9606 GN=BUB3 PE=1 SV=1
456	359	O60264|SMCA5_HUMAN	250.81	24	26104	26	16	121905	SWI/SNF-related matrix-associated actin-dependent regulator of chromatin subfamily A member 5 OS=Homo sapiens OX=9606 GN=SMARCA5 PE=1 SV=1
625	363	Q9BY77|PDIP3_HUMAN	242.43	48	15364	16	16	46089	Polymerase delta-interacting protein 3 OS=Homo sapiens OX=9606 GN=POLDIP3 PE=1 SV=2
464	279	Q96I24|FUBP3_HUMAN	241.88	48	27308	21	16	61640	Far upstream element-binding protein 3 OS=Homo sapiens OX=9606 GN=FUBP3 PE=1 SV=2
619	311	Q9BSJ8|ESYT1_HUMAN	239.19	18	5401.4	16	16	122856	Extended synaptotagmin-1 OS=Homo sapiens OX=9606 GN=ESYT1 PE=1 SV=1
574	305	Q7Z2W4|ZCCHV_HUMAN	233.58	25	11275	16	16	101431	Zinc finger CCCH-type antiviral protein 1 OS=Homo sapiens OX=9606 GN=ZC3HAV1 PE=1 SV=3
457	352	P42357|HUTH_HUMAN	232.79	28	12856	16	16	72698	Histidine ammonia-lyase OS=Homo sapiens OX=9606 GN=HAL PE=1 SV=1
764	335	P31939|PUR9_HUMAN	224.5	40	15502	16	16	64616	Bifunctional purine biosynthesis protein ATIC OS=Homo sapiens OX=9606 GN=ATIC PE=1 SV=3
556	437	O75390|CISY_HUMAN	223.81	44	68838	16	16	51712	Citrate synthase mitochondrial OS=Homo sapiens OX=9606 GN=CS PE=1 SV=2
702	471	Q12874|SF3A3_HUMAN	222.52	32	18279	16	16	58849	Splicing factor 3A subunit 3 OS=Homo sapiens OX=9606 GN=SF3A3 PE=1 SV=1
695	491	Q9UNM6|PSD13_HUMAN	213.82	42	20362	16	16	42946	26S proteasome non-ATPase regulatory subunit 13 OS=Homo sapiens OX=9606 GN=PSMD13 PE=1 SV=2
577	369	P55786|PSA_HUMAN	211.96	20	13249	16	16	103276	Puromycin-sensitive aminopeptidase OS=Homo sapiens OX=9606 GN=NPEPPS PE=1 SV=2
632	430	P23921|RIR1_HUMAN	204.81	24	13233	16	16	90070	Ribonucleoside-diphosphate reductase large subunit OS=Homo sapiens OX=9606 GN=RRM1 PE=1 SV=1
608	511	P42285|MTREX_HUMAN	184.27	17	10522	16	16	117805	Exosome RNA helicase MTR4 OS=Homo sapiens OX=9606 GN=MTREX PE=1 SV=3
645	612	Q9BQG0|MBB1A_HUMAN	166.77	16	12684	16	16	148854	Myb-binding protein 1A OS=Homo sapiens OX=9606 GN=MYBBP1A PE=1 SV=2
13	41	P04259|K2C6B_HUMAN	554.88	89	755910	203	15	60067	Keratin type II cytoskeletal 6B OS=Homo sapiens OX=9606 GN=KRT6B PE=1 SV=5
474	971	P25398|RS12_HUMAN	307.1	78	122780	15	15	14515	40S ribosomal protein S12 OS=Homo sapiens OX=9606 GN=RPS12 PE=1 SV=3
363	645	P62826|RAN_HUMAN	293.81	54	161050	15	15	24423	GTP-binding nuclear protein Ran OS=Homo sapiens OX=9606 GN=RAN PE=1 SV=3
429	488	Q13162|PRDX4_HUMAN	270.11	61	27660	21	15	30540	Peroxiredoxin-4 OS=Homo sapiens OX=9606 GN=PRDX4 PE=1 SV=1
340	685	P62249|RS16_HUMAN	266.26	61	344550	15	15	16445	40S ribosomal protein S16 OS=Homo sapiens OX=9606 GN=RPS16 PE=1 SV=2
496	295	P50395|GDIB_HUMAN	260.98	59	31368	24	15	50663	Rab GDP dissociation inhibitor beta OS=Homo sapiens OX=9606 GN=GDI2 PE=1 SV=2
530	697	Q99497|PARK7_HUMAN	260.21	75	32153	15	15	19891	Parkinson disease protein 7 OS=Homo sapiens OX=9606 GN=PARK7 PE=1 SV=2
405	316	P63244|RACK1_HUMAN	258.72	59	86094	15	15	35077	Receptor of activated protein C kinase 1 OS=Homo sapiens OX=9606 GN=RACK1 PE=1 SV=3
676	547	P51665|PSMD7_HUMAN	254.42	50	26264	15	15	37025	26S proteasome non-ATPase regulatory subunit 7 OS=Homo sapiens OX=9606 GN=PSMD7 PE=1 SV=2
481	554	P29692|EF1D_HUMAN	251.92	48	68923	15	15	31122	Elongation factor 1-delta OS=Homo sapiens OX=9606 GN=EEF1D PE=1 SV=5
506	470	P36957|ODO2_HUMAN	250.85	36	49510	15	15	48755	Dihydrolipoyllysine-residue succinyltransferase component of 2-oxoglutarate dehydrogenase complex mitochondrial OS=Homo sapiens OX=9606 GN=DLST PE=1 SV=4
598	321	Q8WWY3|PRP31_HUMAN	248.47	41	26743	15	15	55456	U4/U6 small nuclear ribonucleoprotein Prp31 OS=Homo sapiens OX=9606 GN=PRPF31 PE=1 SV=2
564	551	Q13232|NDK3_HUMAN	247.76	75	34067	15	15	19015	Nucleoside diphosphate kinase 3 OS=Homo sapiens OX=9606 GN=NME3 PE=1 SV=2
554	358	Q02978|M2OM_HUMAN	246.79	61	43565	15	15	34062	Mitochondrial 2-oxoglutarate/malate carrier protein OS=Homo sapiens OX=9606 GN=SLC25A11 PE=1 SV=3
727	361	Q8IYB1|M21D2_HUMAN	244.24	36	19964	15	15	55800	Nucleotidyltransferase MB21D2 OS=Homo sapiens OX=9606 GN=MB21D2 PE=1 SV=3
492	322	P12004|PCNA_HUMAN	244.1	78	58643	15	15	28769	Proliferating cell nuclear antigen OS=Homo sapiens OX=9606 GN=PCNA PE=1 SV=1
605	320	P27694|RFA1_HUMAN	244.03	32	22140	15	15	68138	Replication protein A 70 kDa DNA-binding subunit OS=Homo sapiens OX=9606 GN=RPA1 PE=1 SV=2
601	492	P08758|ANXA5_HUMAN	234.27	50	37762	15	15	35937	Annexin A5 OS=Homo sapiens OX=9606 GN=ANXA5 PE=1 SV=2
741	310	P22102|PUR2_HUMAN	231.65	23	16327	15	15	107767	Trifunctional purine biosynthetic protein adenosine-3 OS=Homo sapiens OX=9606 GN=GART PE=1 SV=1
472	613	P04792|HSPB1_HUMAN	231.64	63	78067	15	15	22783	Heat shock protein beta-1 OS=Homo sapiens OX=9606 GN=HSPB1 PE=1 SV=2
533	345	Q13573|SNW1_HUMAN	231.56	38	26276	15	15	61495	SNW domain-containing protein 1 OS=Homo sapiens OX=9606 GN=SNW1 PE=1 SV=1
671	402	Q13561|DCTN2_HUMAN	225.4	40	21905	15	15	44231	Dynactin subunit 2 OS=Homo sapiens OX=9606 GN=DCTN2 PE=1 SV=4
678	726	Q9NX63|MIC19_HUMAN	225.13	39	23726	15	15	26152	MICOS complex subunit MIC19 OS=Homo sapiens OX=9606 GN=CHCHD3 PE=1 SV=1
578	372	Q96PK6|RBM14_HUMAN	218.75	25	26457	15	15	69492	RNA-binding protein 14 OS=Homo sapiens OX=9606 GN=RBM14 PE=1 SV=2
692	404	P55060|XPO2_HUMAN	217.64	19	19313	15	15	110417	Exportin-2 OS=Homo sapiens OX=9606 GN=CSE1L PE=1 SV=3
715	473	P48444|COPD_HUMAN	209.95	31	19924	15	15	57210	Coatomer subunit delta OS=Homo sapiens OX=9606 GN=ARCN1 PE=1 SV=1
720	408	O76031|CLPX_HUMAN	205	36	10551	15	15	69224	ATP-dependent Clp protease ATP-binding subunit clpX-like mitochondrial OS=Homo sapiens OX=9606 GN=CLPX PE=1 SV=2
618	433	Q14839|CHD4_HUMAN	197.59	11	10565	15	15	218003	Chromodomain-helicase-DNA-binding protein 4 OS=Homo sapiens OX=9606 GN=CHD4 PE=1 SV=2
904	380	Q9C0C2|TB182_HUMAN	195.99	12	3137	15	15	181795	182 kDa tankyrase-1-binding protein OS=Homo sapiens OX=9606 GN=TNKS1BP1 PE=1 SV=4
909	549	Q9BXP5|SRRT_HUMAN	187.16	23	8420.4	15	15	100667	Serrate RNA effector molecule homolog OS=Homo sapiens OX=9606 GN=SRRT PE=1 SV=1
863	557	P30876|RPB2_HUMAN	174.72	15	5929.7	15	15	133896	DNA-directed RNA polymerase II subunit RPB2 OS=Homo sapiens OX=9606 GN=POLR2B PE=1 SV=1
596	763	Q8IW75|SPA12_HUMAN	174.63	32	26817	15	15	47175	Serpin A12 OS=Homo sapiens OX=9606 GN=SERPINA12 PE=1 SV=1
211	214	P60842|IF4A1_HUMAN	315.57	53	66739	24	14	46154	Eukaryotic initiation factor 4A-I OS=Homo sapiens OX=9606 GN=EIF4A1 PE=1 SV=1
428	650	P22061|PIMT_HUMAN	313.06	63	85160	14	14	24636	Protein-L-isoaspartate(D-aspartate) O-methyltransferase OS=Homo sapiens OX=9606 GN=PCMT1 PE=1 SV=4
349	964	P62829|RL23_HUMAN	305.58	72	173310	14	14	14865	60S ribosomal protein L23 OS=Homo sapiens OX=9606 GN=RPL23 PE=1 SV=1
442	814	P62913|RL11_HUMAN	282.95	51	358420	14	14	20252	60S ribosomal protein L11 OS=Homo sapiens OX=9606 GN=RPL11 PE=1 SV=2
641	706	P07737|PROF1_HUMAN	262.74	93	69654	14	14	15054	Profilin-1 OS=Homo sapiens OX=9606 GN=PFN1 PE=1 SV=2
396	806	Q07666|KHDR1_HUMAN	260.52	28	68952	14	14	48227	KH domain-containing RNA-binding signal transduction-associated protein 1 OS=Homo sapiens OX=9606 GN=KHDRBS1 PE=1 SV=1
450	820	P62888|RL30_HUMAN	258.21	80	178410	14	14	12784	60S ribosomal protein L30 OS=Homo sapiens OX=9606 GN=RPL30 PE=1 SV=2
567	517	Q14444|CAPR1_HUMAN	257.35	24	54147	14	14	78366	Caprin-1 OS=Homo sapiens OX=9606 GN=CAPRIN1 PE=1 SV=2
579	548	P22695|QCR2_HUMAN	255.74	33	38984	14	14	48443	Cytochrome b-c1 complex subunit 2 mitochondrial OS=Homo sapiens OX=9606 GN=UQCRC2 PE=1 SV=3
327	734	Q07020|RL18_HUMAN	253.35	51	245780	14	14	21634	60S ribosomal protein L18 OS=Homo sapiens OX=9606 GN=RPL18 PE=1 SV=2
476	1177	P60866|RS20_HUMAN	253.21	63	208480	14	14	13373	40S ribosomal protein S20 OS=Homo sapiens OX=9606 GN=RPS20 PE=1 SV=1
463	300	Q16658|FSCN1_HUMAN	252.75	38	38585	14	14	54530	Fascin OS=Homo sapiens OX=9606 GN=FSCN1 PE=1 SV=3
487	912	P47929|LEG7_HUMAN	238.41	82	38141	14	14	15075	Galectin-7 OS=Homo sapiens OX=9606 GN=LGALS7B PE=1 SV=2
664	419	Q8N684|CPSF7_HUMAN	237.99	35	15772	14	14	52050	Cleavage and polyadenylation specificity factor subunit 7 OS=Homo sapiens OX=9606 GN=CPSF7 PE=1 SV=1
502	396	Q12904|AIMP1_HUMAN	235.01	58	54348	14	14	34353	Aminoacyl tRNA synthase complex-interacting multifunctional protein 1 OS=Homo sapiens OX=9606 GN=AIMP1 PE=1 SV=2
716	546	P07741|APT_HUMAN	231.21	90	16747	14	14	19608	Adenine phosphoribosyltransferase OS=Homo sapiens OX=9606 GN=APRT PE=1 SV=2
561	444	P23258|TBG1_HUMAN	229.47	40	23179	14	14	51170	Tubulin gamma-1 chain OS=Homo sapiens OX=9606 GN=TUBG1 PE=1 SV=2
559	303	O14980|XPO1_HUMAN	227.95	19	37760	14	14	123386	Exportin-1 OS=Homo sapiens OX=9606 GN=XPO1 PE=1 SV=1
315	429	P07339|CATD_HUMAN	225.63	38	102180	14	14	44552	Cathepsin D OS=Homo sapiens OX=9606 GN=CTSD PE=1 SV=1
332	769	P61626|LYSC_HUMAN	218.76	68	133620	14	14	16537	Lysozyme C OS=Homo sapiens OX=9606 GN=LYZ PE=1 SV=1
742	328	Q8TEM1|PO210_HUMAN	217.2	10	11380	14	14	205109	Nuclear pore membrane glycoprotein 210 OS=Homo sapiens OX=9606 GN=NUP210 PE=1 SV=3
669	504	P38606|VATA_HUMAN	205.99	29	21644	14	14	68304	V-type proton ATPase catalytic subunit A OS=Homo sapiens OX=9606 GN=ATP6V1A PE=1 SV=2
583	353	P51610|HCFC1_HUMAN	203.3	9	12135	14	14	208730	Host cell factor 1 OS=Homo sapiens OX=9606 GN=HCFC1 PE=1 SV=2
483	441	Q8WVV4|POF1B_HUMAN	201.46	28	22644	14	14	68065	Protein POF1B OS=Homo sapiens OX=9606 GN=POF1B PE=1 SV=3
740	451	Q93034|CUL5_HUMAN	201.14	21	14406	14	14	90955	Cullin-5 OS=Homo sapiens OX=9606 GN=CUL5 PE=1 SV=4
686	413	Q96CW1|AP2M1_HUMAN	199.82	34	23508	14	14	49655	AP-2 complex subunit mu OS=Homo sapiens OX=9606 GN=AP2M1 PE=1 SV=2
768	420	P00367|DHE3_HUMAN	198.41	34	8754.1	14	14	61398	Glutamate dehydrogenase 1 mitochondrial OS=Homo sapiens OX=9606 GN=GLUD1 PE=1 SV=2
759	462	P30153|2AAA_HUMAN	191.2	33	32289	14	14	65309	Serine/threonine-protein phosphatase 2A 65 kDa regulatory subunit A alpha isoform OS=Homo sapiens OX=9606 GN=PPP2R1A PE=1 SV=4
593	486	P05023|AT1A1_HUMAN	181.93	18	12404	14	14	112896	Sodium/potassium-transporting ATPase subunit alpha-1 OS=Homo sapiens OX=9606 GN=ATP1A1 PE=1 SV=1
827	499	Q08J23|NSUN2_HUMAN	176.1	22	11692	14	14	86471	RNA cytosine C(5)-methyltransferase NSUN2 OS=Homo sapiens OX=9606 GN=NSUN2 PE=1 SV=2
399	1187	P35268|RL22_HUMAN	299.9	70	178250	15	13	14787	60S ribosomal protein L22 OS=Homo sapiens OX=9606 GN=RPL22 PE=1 SV=2
547	713	P25787|PSA2_HUMAN	286.35	55	40055	13	13	25899	Proteasome subunit alpha type-2 OS=Homo sapiens OX=9606 GN=PSMA2 PE=1 SV=2
361	959	P46778|RL21_HUMAN	273.11	46	155180	13	13	18565	60S ribosomal protein L21 OS=Homo sapiens OX=9606 GN=RPL21 PE=1 SV=2
513	324	P52292|IMA1_HUMAN	264.65	39	35738	13	13	57862	Importin subunit alpha-1 OS=Homo sapiens OX=9606 GN=KPNA2 PE=1 SV=1
320	1346	P62263|RS14_HUMAN	261.82	43	152430	13	13	16273	40S ribosomal protein S14 OS=Homo sapiens OX=9606 GN=RPS14 PE=1 SV=3
611	360	Q9Y3F4|STRAP_HUMAN	255.39	48	36477	13	13	38438	Serine-threonine kinase receptor-associated protein OS=Homo sapiens OX=9606 GN=STRAP PE=1 SV=1
286	1008	P01040|CYTA_HUMAN	246.11	95	130730	13	13	11006	Cystatin-A OS=Homo sapiens OX=9606 GN=CSTA PE=1 SV=1
553	454	O00303|EIF3F_HUMAN	246.01	41	46596	13	13	37564	Eukaryotic translation initiation factor 3 subunit F OS=Homo sapiens OX=9606 GN=EIF3F PE=1 SV=1
624	436	Q9H0A0|NAT10_HUMAN	242.99	16	13978	13	13	115730	RNA cytidine acetyltransferase OS=Homo sapiens OX=9606 GN=NAT10 PE=1 SV=2
731	463	Q9UJZ1|STML2_HUMAN	238.44	54	20580	13	13	38534	Stomatin-like protein 2 mitochondrial OS=Homo sapiens OX=9606 GN=STOML2 PE=1 SV=1
668	365	Q96KR1|ZFR_HUMAN	237.74	18	11900	13	13	117012	Zinc finger RNA-binding protein OS=Homo sapiens OX=9606 GN=ZFR PE=1 SV=2
247	410	Q14574|DSC3_HUMAN	235.31	19	52976	13	13	99969	Desmocollin-3 OS=Homo sapiens OX=9606 GN=DSC3 PE=1 SV=3
342	368	Q9C075|K1C23_HUMAN	229.12	50	21718	19	13	48131	Keratin type I cytoskeletal 23 OS=Homo sapiens OX=9606 GN=KRT23 PE=1 SV=2
572	516	P62191|PRS4_HUMAN	228.57	33	37924	14	13	49185	26S proteasome regulatory subunit 4 OS=Homo sapiens OX=9606 GN=PSMC1 PE=1 SV=1
637	445	P41250|GARS_HUMAN	221.98	24	13562	13	13	83166	Glycine--tRNA ligase OS=Homo sapiens OX=9606 GN=GARS1 PE=1 SV=3
539	1512	P05109|S10A8_HUMAN	219.24	59	88869	13	13	10835	Protein S100-A8 OS=Homo sapiens OX=9606 GN=S100A8 PE=1 SV=1
703	502	P60228|EIF3E_HUMAN	217.69	30	28964	13	13	52221	Eukaryotic translation initiation factor 3 subunit E OS=Homo sapiens OX=9606 GN=EIF3E PE=1 SV=1
634	464	P05455|LA_HUMAN	216.32	38	24245	13	13	46837	Lupus La protein OS=Homo sapiens OX=9606 GN=SSB PE=1 SV=2
803	520	Q9Y2W2|WBP11_HUMAN	209.36	20	9376	13	13	69998	WW domain-binding protein 11 OS=Homo sapiens OX=9606 GN=WBP11 PE=1 SV=1
817	411	P49790|NU153_HUMAN	209.29	13	1851.1	13	13	153938	Nuclear pore complex protein Nup153 OS=Homo sapiens OX=9606 GN=NUP153 PE=1 SV=2
701	377	O00567|NOP56_HUMAN	205.09	32	12651	13	13	66050	Nucleolar protein 56 OS=Homo sapiens OX=9606 GN=NOP56 PE=1 SV=4
887	592	Q02818|NUCB1_HUMAN	199.7	27	18019	13	13	53879	Nucleobindin-1 OS=Homo sapiens OX=9606 GN=NUCB1 PE=1 SV=4
636	510	Q5SSJ5|HP1B3_HUMAN	199.25	23	13188	13	13	61207	Heterochromatin protein 1-binding protein 3 OS=Homo sapiens OX=9606 GN=HP1BP3 PE=1 SV=1
861	439	Q92878|RAD50_HUMAN	194.55	14	4629.2	13	13	153892	DNA repair protein RAD50 OS=Homo sapiens OX=9606 GN=RAD50 PE=1 SV=1
884	468	Q9P2B2|FPRP_HUMAN	188.41	17	10070	13	13	98556	Prostaglandin F2 receptor negative regulator OS=Homo sapiens OX=9606 GN=PTGFRN PE=1 SV=2
763	446	Q14008|CKAP5_HUMAN	185.21	9	3842.5	13	13	225493	Cytoskeleton-associated protein 5 OS=Homo sapiens OX=9606 GN=CKAP5 PE=1 SV=3
745	508	O43290|SNUT1_HUMAN	182.55	22	6415.1	13	13	90255	U4/U6.U5 tri-snRNP-associated protein 1 OS=Homo sapiens OX=9606 GN=SART1 PE=1 SV=1
812	590	Q9Y512|SAM50_HUMAN	177.7	35	13551	13	13	51976	Sorting and assembly machinery component 50 homolog OS=Homo sapiens OX=9606 GN=SAMM50 PE=1 SV=3
687	591	A8K2U0|A2ML1_HUMAN	169.47	12	168720	13	13	161106	Alpha-2-macroglobulin-like protein 1 OS=Homo sapiens OX=9606 GN=A2ML1 PE=1 SV=3
942	544	Q96CW5|GCP3_HUMAN	165.46	22	2628.3	13	13	103571	Gamma-tubulin complex component 3 OS=Homo sapiens OX=9606 GN=TUBGCP3 PE=1 SV=2
36	183	P12035|K2C3_HUMAN	386.02	29	382250	70	12	64417	Keratin type II cytoskeletal 3 OS=Homo sapiens OX=9606 GN=KRT3 PE=1 SV=3
391	567	P23528|COF1_HUMAN	309.52	78	110830	16	12	18502	Cofilin-1 OS=Homo sapiens OX=9606 GN=CFL1 PE=1 SV=3
560	582	P28074|PSB5_HUMAN	264.98	48	57955	12	12	28480	Proteasome subunit beta type-5 OS=Homo sapiens OX=9606 GN=PSMB5 PE=1 SV=3
497	550	P31946|1433B_HUMAN	258.62	61	29342	18	12	28082	14-3-3 protein beta/alpha OS=Homo sapiens OX=9606 GN=YWHAB PE=1 SV=3
453	807	P25786|PSA1_HUMAN	240.26	36	42149	12	12	29556	Proteasome subunit alpha type-1 OS=Homo sapiens OX=9606 GN=PSMA1 PE=1 SV=1
562	1184	P62851|RS25_HUMAN	237.91	55	98115	12	12	13742	40S ribosomal protein S25 OS=Homo sapiens OX=9606 GN=RPS25 PE=1 SV=1
612	409	O75477|ERLN1_HUMAN	231.83	45	10433	17	12	39171	Erlin-1 OS=Homo sapiens OX=9606 GN=ERLIN1 PE=1 SV=2
788	618	Q9HB71|CYBP_HUMAN	229.23	61	14452	12	12	26210	Calcyclin-binding protein OS=Homo sapiens OX=9606 GN=CACYBP PE=1 SV=2
660	780	Q13409|DC1I2_HUMAN	228.45	23	11670	12	12	71457	Cytoplasmic dynein 1 intermediate chain 2 OS=Homo sapiens OX=9606 GN=DYNC1I2 PE=1 SV=3
527	475	O95793|STAU1_HUMAN	228.31	31	31860	13	12	63182	Double-stranded RNA-binding protein Staufen homolog 1 OS=Homo sapiens OX=9606 GN=STAU1 PE=1 SV=2
544	356	Q96AE4|FUBP1_HUMAN	225.28	30	20756	18	12	67560	Far upstream element-binding protein 1 OS=Homo sapiens OX=9606 GN=FUBP1 PE=1 SV=3
665	566	Q9BQ67|GRWD1_HUMAN	223.31	36	14821	12	12	49419	Glutamate-rich WD repeat-containing protein 1 OS=Homo sapiens OX=9606 GN=GRWD1 PE=1 SV=1
644	498	Q12849|GRSF1_HUMAN	221.64	31	12321	12	12	53126	G-rich sequence factor 1 OS=Homo sapiens OX=9606 GN=GRSF1 PE=1 SV=3
529	610	P60900|PSA6_HUMAN	219.67	48	36319	12	12	27399	Proteasome subunit alpha type-6 OS=Homo sapiens OX=9606 GN=PSMA6 PE=1 SV=1
643	552	O43813|LANC1_HUMAN	219.48	36	43000	12	12	45283	Glutathione S-transferase LANCL1 OS=Homo sapiens OX=9606 GN=LANCL1 PE=1 SV=1
765	707	P23284|PPIB_HUMAN	215.9	48	18947	12	12	23743	Peptidyl-prolyl cis-trans isomerase B OS=Homo sapiens OX=9606 GN=PPIB PE=1 SV=2
725	314	O95757|HS74L_HUMAN	215.88	25	6946.6	16	12	94512	Heat shock 70 kDa protein 4L OS=Homo sapiens OX=9606 GN=HSPA4L PE=1 SV=3
737	467	Q9H0S4|DDX47_HUMAN	215.49	35	12531	13	12	50647	Probable ATP-dependent RNA helicase DDX47 OS=Homo sapiens OX=9606 GN=DDX47 PE=1 SV=1
760	616	P36542|ATPG_HUMAN	213.38	47	30441	12	12	32996	ATP synthase subunit gamma mitochondrial OS=Homo sapiens OX=9606 GN=ATP5F1C PE=1 SV=1
655	524	Q93009|UBP7_HUMAN	211.73	13	9828.7	13	12	128302	Ubiquitin carboxyl-terminal hydrolase 7 OS=Homo sapiens OX=9606 GN=USP7 PE=1 SV=2
770	440	Q53GS9|SNUT2_HUMAN	211.17	27	12661	12	12	65381	U4/U6.U5 tri-snRNP-associated protein 2 OS=Homo sapiens OX=9606 GN=USP39 PE=1 SV=2
673	663	P37802|TAGL2_HUMAN	208.98	63	66288	12	12	22391	Transgelin-2 OS=Homo sapiens OX=9606 GN=TAGLN2 PE=1 SV=3
575	426	Q08945|SSRP1_HUMAN	204.06	22	14335	12	12	81075	FACT complex subunit SSRP1 OS=Homo sapiens OX=9606 GN=SSRP1 PE=1 SV=1
933	390	Q7Z6Z7|HUWE1_HUMAN	204.01	4	3016.8	12	12	481896	E3 ubiquitin-protein ligase HUWE1 OS=Homo sapiens OX=9606 GN=HUWE1 PE=1 SV=3
546	586	O76021|RL1D1_HUMAN	203.16	24	9924.9	12	12	54973	Ribosomal L1 domain-containing protein 1 OS=Homo sapiens OX=9606 GN=RSL1D1 PE=1 SV=3
823	540	P49915|GUAA_HUMAN	201.9	24	5920.7	12	12	76716	GMP synthase [glutamine-hydrolyzing] OS=Homo sapiens OX=9606 GN=GMPS PE=1 SV=1
705	862	O75821|EIF3G_HUMAN	201.23	35	23205	12	12	35611	Eukaryotic translation initiation factor 3 subunit G OS=Homo sapiens OX=9606 GN=EIF3G PE=1 SV=2
739	627	Q32MZ4|LRRF1_HUMAN	199.95	16	19469	12	12	89253	Leucine-rich repeat flightless-interacting protein 1 OS=Homo sapiens OX=9606 GN=LRRFIP1 PE=1 SV=2
435	465	O75342|LX12B_HUMAN	199.23	21	31833	12	12	80356	Arachidonate 12-lipoxygenase 12R-type OS=Homo sapiens OX=9606 GN=ALOX12B PE=1 SV=1
704	632	P14314|GLU2B_HUMAN	199.12	22	20001	12	12	59426	Glucosidase 2 subunit beta OS=Homo sapiens OX=9606 GN=PRKCSH PE=1 SV=2
749	461	O95373|IPO7_HUMAN	199.11	15	8898.3	12	12	119516	Importin-7 OS=Homo sapiens OX=9606 GN=IPO7 PE=1 SV=1
747	523	P00505|AATM_HUMAN	199.1	35	16433	12	12	47518	Aspartate aminotransferase mitochondrial OS=Homo sapiens OX=9606 GN=GOT2 PE=1 SV=3
719	388	Q9Y678|COPG1_HUMAN	196.72	23	20173	14	12	97718	Coatomer subunit gamma-1 OS=Homo sapiens OX=9606 GN=COPG1 PE=1 SV=1
783	494	Q13123|RED_HUMAN	194.88	28	5802.6	12	12	65602	Protein Red OS=Homo sapiens OX=9606 GN=IK PE=1 SV=3
857	538	P82650|RT22_HUMAN	194.23	42	10657	12	12	41280	28S ribosomal protein S22 mitochondrial OS=Homo sapiens OX=9606 GN=MRPS22 PE=1 SV=1
801	480	O43395|PRPF3_HUMAN	192.46	23	6322.1	12	12	77529	U4/U6 small nuclear ribonucleoprotein Prp3 OS=Homo sapiens OX=9606 GN=PRPF3 PE=1 SV=2
878	622	P61158|ARP3_HUMAN	191.47	33	8398.9	12	12	47371	Actin-related protein 3 OS=Homo sapiens OX=9606 GN=ACTR3 PE=1 SV=3
840	459	Q13045|FLII_HUMAN	182.77	13	4914.4	12	12	144751	Protein flightless-1 homolog OS=Homo sapiens OX=9606 GN=FLII PE=1 SV=2
748	678	P08621|RU17_HUMAN	180.28	27	10282	12	12	51557	U1 small nuclear ribonucleoprotein 70 kDa OS=Homo sapiens OX=9606 GN=SNRNP70 PE=1 SV=2
885	575	P08133|ANXA6_HUMAN	179.98	22	4785	12	12	75873	Annexin A6 OS=Homo sapiens OX=9606 GN=ANXA6 PE=1 SV=3
867	530	Q14684|RRP1B_HUMAN	179.64	22	4789.7	12	12	84428	Ribosomal RNA processing protein 1 homolog B OS=Homo sapiens OX=9606 GN=RRP1B PE=1 SV=3
880	571	Q6PKG0|LARP1_HUMAN	178.34	16	3286.6	12	12	123510	La-related protein 1 OS=Homo sapiens OX=9606 GN=LARP1 PE=1 SV=2
700	598	P49189|AL9A1_HUMAN	177.84	25	14898	12	12	53802	4-trimethylaminobutyraldehyde dehydrogenase OS=Homo sapiens OX=9606 GN=ALDH9A1 PE=1 SV=3
766	562	P49959|MRE11_HUMAN	170.46	23	7868.3	12	12	80593	Double-strand break repair protein MRE11 OS=Homo sapiens OX=9606 GN=MRE11 PE=1 SV=3
962	589	Q15075|EEA1_HUMAN	155.11	9	2884.5	12	12	162465	Early endosome antigen 1 OS=Homo sapiens OX=9606 GN=EEA1 PE=1 SV=2
285	370	P05141|ADT2_HUMAN	311.87	56	29842	27	11	32852	ADP/ATP translocase 2 OS=Homo sapiens OX=9606 GN=SLC25A5 PE=1 SV=7
80	240	P19013|K2C4_HUMAN	299	38	6048.8	40	11	56144	Keratin type II cytoskeletal 4 OS=Homo sapiens OX=9606 GN=KRT4 PE=1 SV=5
297	339	P16989|YBOX3_HUMAN	293.61	76	20312	20	11	40090	Y-box-binding protein 3 OS=Homo sapiens OX=9606 GN=YBX3 PE=1 SV=4
501	234	P42167|LAP2B_HUMAN	278.02	59	14846	21	11	50670	Lamina-associated polypeptide 2 isoforms beta/gamma OS=Homo sapiens OX=9606 GN=TMPO PE=1 SV=2
667	1567	P05413|FABPH_HUMAN	271.09	38	122550	11	11	14858	Fatty acid-binding protein heart OS=Homo sapiens OX=9606 GN=FABP3 PE=1 SV=4
519	423	O94905|ERLN2_HUMAN	268.88	51	24205	16	11	37840	Erlin-2 OS=Homo sapiens OX=9606 GN=ERLIN2 PE=1 SV=1
638	882	P63241|IF5A1_HUMAN	266.99	69	32617	11	11	16832	Eukaryotic translation initiation factor 5A-1 OS=Homo sapiens OX=9606 GN=EIF5A PE=1 SV=2
661	711	Q16630|CPSF6_HUMAN	245.65	25	40088	11	11	59210	Cleavage and polyadenylation specificity factor subunit 6 OS=Homo sapiens OX=9606 GN=CPSF6 PE=1 SV=2
511	1364	P62899|RL31_HUMAN	243.82	50	83852	11	11	14463	60S ribosomal protein L31 OS=Homo sapiens OX=9606 GN=RPL31 PE=1 SV=1
542	576	P31942|HNRH3_HUMAN	240.81	50	32501	11	11	36926	Heterogeneous nuclear ribonucleoprotein H3 OS=Homo sapiens OX=9606 GN=HNRNPH3 PE=1 SV=2
534	584	P20618|PSB1_HUMAN	237.17	62	32718	11	11	26489	Proteasome subunit beta type-1 OS=Homo sapiens OX=9606 GN=PSMB1 PE=1 SV=2
965	529	O43660|PLRG1_HUMAN	236.51	30	8560.4	11	11	57194	Pleiotropic regulator 1 OS=Homo sapiens OX=9606 GN=PLRG1 PE=1 SV=1
799	568	Q5T8P6|RBM26_HUMAN	234.55	12	3942.8	12	11	113597	RNA-binding protein 26 OS=Homo sapiens OX=9606 GN=RBM26 PE=1 SV=3
581	1271	P62910|RL32_HUMAN	234.28	50	32553	11	11	15860	60S ribosomal protein L32 OS=Homo sapiens OX=9606 GN=RPL32 PE=1 SV=2
732	493	P21796|VDAC1_HUMAN	226.29	57	20326	12	11	30773	Voltage-dependent anion-selective channel protein 1 OS=Homo sapiens OX=9606 GN=VDAC1 PE=1 SV=2
528	700	P45880|VDAC2_HUMAN	224.8	45	34933	11	11	31567	Voltage-dependent anion-selective channel protein 2 OS=Homo sapiens OX=9606 GN=VDAC2 PE=1 SV=2
779	644	Q13148|TADBP_HUMAN	224.02	38	23363	11	11	44740	TAR DNA-binding protein 43 OS=Homo sapiens OX=9606 GN=TARDBP PE=1 SV=1
730	775	P27797|CALR_HUMAN	223.59	33	21974	11	11	48142	Calreticulin OS=Homo sapiens OX=9606 GN=CALR PE=1 SV=1
794	718	P50402|EMD_HUMAN	223.04	49	18691	11	11	28994	Emerin OS=Homo sapiens OX=9606 GN=EMD PE=1 SV=1
584	389	P12814|ACTN1_HUMAN	216.63	27	2176	20	11	103058	Alpha-actinin-1 OS=Homo sapiens OX=9606 GN=ACTN1 PE=1 SV=2
657	484	Q5BKZ1|ZN326_HUMAN	216.47	24	13762	11	11	65654	DBIRD complex subunit ZNF326 OS=Homo sapiens OX=9606 GN=ZNF326 PE=1 SV=2
642	660	P26368|U2AF2_HUMAN	215.63	43	15228	11	11	53501	Splicing factor U2AF 65 kDa subunit OS=Homo sapiens OX=9606 GN=U2AF2 PE=1 SV=4
877	701	Q9Y2R9|RT07_HUMAN	213.64	44	35494	11	11	28134	28S ribosomal protein S7 mitochondrial OS=Homo sapiens OX=9606 GN=MRPS7 PE=1 SV=2
677	805	O43809|CPSF5_HUMAN	213.37	54	34562	11	11	26227	Cleavage and polyadenylation specificity factor subunit 5 OS=Homo sapiens OX=9606 GN=NUDT21 PE=1 SV=1
420	748	P68871|HBB_HUMAN	211.23	78	36555	12	11	15998	Hemoglobin subunit beta OS=Homo sapiens OX=9606 GN=HBB PE=1 SV=2
654	648	P40925|MDHC_HUMAN	209.89	37	36180	11	11	36426	Malate dehydrogenase cytoplasmic OS=Homo sapiens OX=9606 GN=MDH1 PE=1 SV=4
834	574	O15372|EIF3H_HUMAN	205.89	41	21754	11	11	39930	Eukaryotic translation initiation factor 3 subunit H OS=Homo sapiens OX=9606 GN=EIF3H PE=1 SV=1
934	482	Q9BZJ0|CRNL1_HUMAN	205.23	15	4011.6	11	11	100452	Crooked neck-like protein 1 OS=Homo sapiens OX=9606 GN=CRNKL1 PE=1 SV=4
811	614	P51398|RT29_HUMAN	202.65	35	10183	11	11	45566	28S ribosomal protein S29 mitochondrial OS=Homo sapiens OX=9606 GN=DAP3 PE=1 SV=1
1052	810	P82933|RT09_HUMAN	202.45	27	5523.9	11	11	45835	28S ribosomal protein S9 mitochondrial OS=Homo sapiens OX=9606 GN=MRPS9 PE=1 SV=2
800	669	P19525|E2AK2_HUMAN	202.42	21	10365	11	11	62094	Interferon-induced double-stranded RNA-activated protein kinase OS=Homo sapiens OX=9606 GN=EIF2AK2 PE=1 SV=2
781	735	Q9BVP2|GNL3_HUMAN	202.03	28	8982.1	11	11	61993	Guanine nucleotide-binding protein-like 3 OS=Homo sapiens OX=9606 GN=GNL3 PE=1 SV=2
938	607	P39656|OST48_HUMAN	196.22	43	20276	11	11	50801	Dolichyl-diphosphooligosaccharide--protein glycosyltransferase 48 kDa subunit OS=Homo sapiens OX=9606 GN=DDOST PE=1 SV=4
723	661	P47756|CAPZB_HUMAN	195.78	44	15076	11	11	30629	F-actin-capping protein subunit beta OS=Homo sapiens OX=9606 GN=CAPZB PE=1 SV=5
693	747	Q9NV79|PCMD2_HUMAN	195.71	30	25987	11	11	41072	Protein-L-isoaspartate O-methyltransferase domain-containing protein 2 OS=Homo sapiens OX=9606 GN=PCMTD2 PE=1 SV=2
785	630	O00299|CLIC1_HUMAN	194.73	57	29763	11	11	26923	Chloride intracellular channel protein 1 OS=Homo sapiens OX=9606 GN=CLIC1 PE=1 SV=4
809	601	Q14258|TRI25_HUMAN	193.51	21	7977.1	11	11	70974	E3 ubiquitin/ISG15 ligase TRIM25 OS=Homo sapiens OX=9606 GN=TRIM25 PE=1 SV=2
670	939	P62995|TRA2B_HUMAN	192.85	29	20629	11	11	33666	Transformer-2 protein homolog beta OS=Homo sapiens OX=9606 GN=TRA2B PE=1 SV=1
972	534	O60716|CTND1_HUMAN	192.84	14	2022.6	11	11	108170	Catenin delta-1 OS=Homo sapiens OX=9606 GN=CTNND1 PE=1 SV=1
694	1056	P18077|RL35A_HUMAN	191.22	59	71494	11	11	12538	60S ribosomal protein L35a OS=Homo sapiens OX=9606 GN=RPL35A PE=1 SV=2
804	489	Q9UBU9|NXF1_HUMAN	189.94	26	13475	11	11	70182	Nuclear RNA export factor 1 OS=Homo sapiens OX=9606 GN=NXF1 PE=1 SV=1
772	633	Q15691|MARE1_HUMAN	189.03	51	13077	11	11	29999	Microtubule-associated protein RP/EB family member 1 OS=Homo sapiens OX=9606 GN=MAPRE1 PE=1 SV=3
890	565	Q9NYK5|RM39_HUMAN	186.34	41	10972	11	11	38712	39S ribosomal protein L39 mitochondrial OS=Homo sapiens OX=9606 GN=MRPL39 PE=1 SV=3
339	1193	P10599|THIO_HUMAN	182.7	66	357460	11	11	11737	Thioredoxin OS=Homo sapiens OX=9606 GN=TXN PE=1 SV=3
633	519	Q13490|BIRC2_HUMAN	182.68	22	12847	11	11	69900	Baculoviral IAP repeat-containing protein 2 OS=Homo sapiens OX=9606 GN=BIRC2 PE=1 SV=2
780	631	Q9Y2W1|TR150_HUMAN	181.52	15	3461.2	11	11	108666	Thyroid hormone receptor-associated protein 3 OS=Homo sapiens OX=9606 GN=THRAP3 PE=1 SV=2
691	542	Q2NL82|TSR1_HUMAN	180.92	19	8521.2	11	11	91810	Pre-rRNA-processing protein TSR1 homolog OS=Homo sapiens OX=9606 GN=TSR1 PE=1 SV=1
903	479	Q14789|GOGB1_HUMAN	172.05	5	2004.2	11	11	376019	Golgin subfamily B member 1 OS=Homo sapiens OX=9606 GN=GOLGB1 PE=1 SV=2
990	771	P13489|RINI_HUMAN	171.4	30	12975	11	11	49974	Ribonuclease inhibitor OS=Homo sapiens OX=9606 GN=RNH1 PE=1 SV=2
847	605	Q8TCS8|PNPT1_HUMAN	170.19	17	4666.5	11	11	85951	Polyribonucleotide nucleotidyltransferase 1 mitochondrial OS=Homo sapiens OX=9606 GN=PNPT1 PE=1 SV=2
994	606	O43172|PRP4_HUMAN	169.06	25	10055	11	11	58449	U4/U6 small nuclear ribonucleoprotein Prp4 OS=Homo sapiens OX=9606 GN=PRPF4 PE=1 SV=2
818	666	P35659|DEK_HUMAN	168.24	29	22900	11	11	42674	Protein DEK OS=Homo sapiens OX=9606 GN=DEK PE=1 SV=1
1054	754	Q9NSD9|SYFB_HUMAN	167.81	22	5758.7	11	11	66116	Phenylalanine--tRNA ligase beta subunit OS=Homo sapiens OX=9606 GN=FARSB PE=1 SV=3
891	651	P49419|AL7A1_HUMAN	166.95	24	7163.7	11	11	58487	Alpha-aminoadipic semialdehyde dehydrogenase OS=Homo sapiens OX=9606 GN=ALDH7A1 PE=1 SV=5
1098	635	Q9HCS7|SYF1_HUMAN	161.62	18	2090.9	11	11	100010	Pre-mRNA-splicing factor SYF1 OS=Homo sapiens OX=9606 GN=XAB2 PE=1 SV=2
1030	668	P50570|DYN2_HUMAN	157.76	19	3761.8	11	11	98064	Dynamin-2 OS=Homo sapiens OX=9606 GN=DNM2 PE=1 SV=2
712	808	Q9UPN3|MACF1_HUMAN	143.98	2	18472	13	11	838323	Microtubule-actin cross-linking factor 1 isoforms 1/2/3/4/5 OS=Homo sapiens OX=9606 GN=MACF1 PE=1 SV=4
205	221	P29508|SPB3_HUMAN	275.13	64	56543	32	10	44565	Serpin B3 OS=Homo sapiens OX=9606 GN=SERPINB3 PE=1 SV=2
610	481	Q9NVA2|SEP11_HUMAN	246.6	43	12149	18	10	49398	Septin-11 OS=Homo sapiens OX=9606 GN=SEPTIN11 PE=1 SV=3
621	415	P52907|CAZA1_HUMAN	231.72	62	23737	13	10	32923	F-actin-capping protein subunit alpha-1 OS=Homo sapiens OX=9606 GN=CAPZA1 PE=1 SV=3
734	947	Q9HAV7|GRPE1_HUMAN	219.56	55	16616	10	10	24279	GrpE protein homolog 1 mitochondrial OS=Homo sapiens OX=9606 GN=GRPEL1 PE=1 SV=2
833	515	P57740|NU107_HUMAN	214.78	14	6743.1	10	10	106374	Nuclear pore complex protein Nup107 OS=Homo sapiens OX=9606 GN=NUP107 PE=1 SV=1
869	559	P16152|CBR1_HUMAN	213.99	53	54426	10	10	30375	Carbonyl reductase [NADPH] 1 OS=Homo sapiens OX=9606 GN=CBR1 PE=1 SV=3
631	620	Q9ULV4|COR1C_HUMAN	209.48	24	18050	10	10	53249	Coronin-1C OS=Homo sapiens OX=9606 GN=CORO1C PE=1 SV=1
776	485	Q9BUJ2|HNRL1_HUMAN	204.97	16	10339	10	10	95739	Heterogeneous nuclear ribonucleoprotein U-like protein 1 OS=Homo sapiens OX=9606 GN=HNRNPUL1 PE=1 SV=2
398	1181	P06702|S10A9_HUMAN	200.86	56	84922	10	10	13242	Protein S100-A9 OS=Homo sapiens OX=9606 GN=S100A9 PE=1 SV=1
736	919	Q6NZI2|CAVN1_HUMAN	198.94	27	9851.9	10	10	43476	Caveolae-associated protein 1 OS=Homo sapiens OX=9606 GN=CAVIN1 PE=1 SV=1
872	625	Q8N1G4|LRC47_HUMAN	198.6	26	6368.8	10	10	63473	Leucine-rich repeat-containing protein 47 OS=Homo sapiens OX=9606 GN=LRRC47 PE=1 SV=1
881	521	P31040|SDHA_HUMAN	197.51	22	6129.3	10	10	72692	Succinate dehydrogenase [ubiquinone] flavoprotein subunit mitochondrial OS=Homo sapiens OX=9606 GN=SDHA PE=1 SV=2
758	966	P46783|RS10_HUMAN	196.26	55	76347	10	10	18898	40S ribosomal protein S10 OS=Homo sapiens OX=9606 GN=RPS10 PE=1 SV=1
838	698	Q969G3|SMCE1_HUMAN	191.51	27	9348.7	10	10	46649	SWI/SNF-related matrix-associated actin-dependent regulator of chromatin subfamily E member 1 OS=Homo sapiens OX=9606 GN=SMARCE1 PE=1 SV=2
821	563	Q8WXI9|P66B_HUMAN	190.37	27	7050.5	11	10	65261	Transcriptional repressor p66-beta OS=Homo sapiens OX=9606 GN=GATAD2B PE=1 SV=1
978	604	Q9NR50|EI2BG_HUMAN	190.07	32	7516	10	10	50240	Translation initiation factor eIF-2B subunit gamma OS=Homo sapiens OX=9606 GN=EIF2B3 PE=1 SV=1
945	539	O95831|AIFM1_HUMAN	188.6	24	7250.4	10	10	66901	Apoptosis-inducing factor 1 mitochondrial OS=Homo sapiens OX=9606 GN=AIFM1 PE=1 SV=1
865	536	Q86YP4|P66A_HUMAN	185.1	24	43318	11	10	68063	Transcriptional repressor p66-alpha OS=Homo sapiens OX=9606 GN=GATAD2A PE=1 SV=1
674	896	Q9UI42|CBPA4_HUMAN	184.42	21	16558	10	10	47351	Carboxypeptidase A4 OS=Homo sapiens OX=9606 GN=CPA4 PE=1 SV=2
798	501	Q86UP2|KTN1_HUMAN	183.4	10	3448.9	10	10	156275	Kinectin OS=Homo sapiens OX=9606 GN=KTN1 PE=1 SV=1
922	1038	Q9GZZ1|NAA50_HUMAN	182.7	50	14764	10	10	19398	N-alpha-acetyltransferase 50 OS=Homo sapiens OX=9606 GN=NAA50 PE=1 SV=1
980	638	P50213|IDH3A_HUMAN	181.78	33	14498	10	10	39592	Isocitrate dehydrogenase [NAD] subunit alpha mitochondrial OS=Homo sapiens OX=9606 GN=IDH3A PE=1 SV=1
756	564	P26196|DDX6_HUMAN	181.69	29	9774.8	10	10	54417	Probable ATP-dependent RNA helicase DDX6 OS=Homo sapiens OX=9606 GN=DDX6 PE=1 SV=2
835	655	Q8NE71|ABCF1_HUMAN	176.81	17	5677	10	10	95926	ATP-binding cassette sub-family F member 1 OS=Homo sapiens OX=9606 GN=ABCF1 PE=1 SV=2
939	640	Q6Y7W6|GGYF2_HUMAN	176.69	12	2601	10	10	150070	GRB10-interacting GYF protein 2 OS=Homo sapiens OX=9606 GN=GIGYF2 PE=1 SV=1
886	743	Q12996|CSTF3_HUMAN	173.65	15	2886.6	10	10	82922	Cleavage stimulation factor subunit 3 OS=Homo sapiens OX=9606 GN=CSTF3 PE=1 SV=1
1015	809	Q13895|BYST_HUMAN	169.68	29	2304.5	10	10	49601	Bystin OS=Homo sapiens OX=9606 GN=BYSL PE=1 SV=3
970	595	O15294|OGT1_HUMAN	168.34	12	4493.9	10	10	116924	UDP-N-acetylglucosamine--peptide N-acetylglucosaminyltransferase 110 kDa subunit OS=Homo sapiens OX=9606 GN=OGT PE=1 SV=3
829	839	Q00059|TFAM_HUMAN	166.99	33	19629	10	10	29097	Transcription factor A mitochondrial OS=Homo sapiens OX=9606 GN=TFAM PE=1 SV=1
796	720	Q14192|FHL2_HUMAN	165.37	44	11921	10	10	32193	Four and a half LIM domains protein 2 OS=Homo sapiens OX=9606 GN=FHL2 PE=1 SV=3
1071	1017	Q9Y3D9|RT23_HUMAN	164.99	47	12972	10	10	21771	28S ribosomal protein S23 mitochondrial OS=Homo sapiens OX=9606 GN=MRPS23 PE=1 SV=2
989	687	O60832|DKC1_HUMAN	163.47	26	2971.6	10	10	57674	H/ACA ribonucleoprotein complex subunit DKC1 OS=Homo sapiens OX=9606 GN=DKC1 PE=1 SV=3
935	649	Q14694|UBP10_HUMAN	162.74	18	3381.7	10	10	87134	Ubiquitin carboxyl-terminal hydrolase 10 OS=Homo sapiens OX=9606 GN=USP10 PE=1 SV=2
1012	712	Q96A33|CCD47_HUMAN	162.16	32	4149.1	10	10	55874	PAT complex subunit CCDC47 OS=Homo sapiens OX=9606 GN=CCDC47 PE=1 SV=1
902	1463	P99999|CYC_HUMAN	161.71	59	11874	10	10	11749	Cytochrome c OS=Homo sapiens OX=9606 GN=CYCS PE=1 SV=2
995	760	P00492|HPRT_HUMAN	160.79	56	6181.8	10	10	24579	Hypoxanthine-guanine phosphoribosyltransferase OS=Homo sapiens OX=9606 GN=HPRT1 PE=1 SV=2
910	637	P26640|SYVC_HUMAN	160.34	11	6954.1	10	10	140476	Valine--tRNA ligase OS=Homo sapiens OX=9606 GN=VARS1 PE=1 SV=4
1004	729	Q96EY7|PTCD3_HUMAN	158.21	19	4597.5	10	10	78550	Pentatricopeptide repeat domain-containing protein 3 mitochondrial OS=Homo sapiens OX=9606 GN=PTCD3 PE=1 SV=3
1001	798	Q14247|SRC8_HUMAN	157.25	20	1833	10	10	61586	Src substrate cortactin OS=Homo sapiens OX=9606 GN=CTTN PE=1 SV=2
844	689	Q96GQ7|DDX27_HUMAN	148.5	14	5894	10	10	89835	Probable ATP-dependent RNA helicase DDX27 OS=Homo sapiens OX=9606 GN=DDX27 PE=1 SV=2
16	55	P02538|K2C6A_HUMAN	566.79	89	201610	215	9	60045	Keratin type II cytoskeletal 6A OS=Homo sapiens OX=9606 GN=KRT6A PE=1 SV=3
79	4	P09651|ROA1_HUMAN	460.64	76	437850	56	9	38747	Heterogeneous nuclear ribonucleoprotein A1 OS=Homo sapiens OX=9606 GN=HNRNPA1 PE=1 SV=5
57	53	P07437|TBB5_HUMAN	433.59	82	264910	43	9	49671	Tubulin beta chain OS=Homo sapiens OX=9606 GN=TUBB PE=1 SV=2
338	375	P55795|HNRH2_HUMAN	286.79	40	21278	14	9	49264	Heterogeneous nuclear ribonucleoprotein H2 OS=Homo sapiens OX=9606 GN=HNRNPH2 PE=1 SV=1
816	1302	Q99541|PLIN2_HUMAN	266.78	16	39216	9	9	48075	Perilipin-2 OS=Homo sapiens OX=9606 GN=PLIN2 PE=1 SV=2
570	1166	P84103|SRSF3_HUMAN	260.63	41	127280	10	9	19330	Serine/arginine-rich splicing factor 3 OS=Homo sapiens OX=9606 GN=SRSF3 PE=1 SV=1
412	500	Q15366|PCBP2_HUMAN	257.53	46	47215	13	9	38580	Poly(rC)-binding protein 2 OS=Homo sapiens OX=9606 GN=PCBP2 PE=1 SV=1
473	799	P30050|RL12_HUMAN	257.26	71	147390	9	9	17819	60S ribosomal protein L12 OS=Homo sapiens OX=9606 GN=RPL12 PE=1 SV=1
548	1202	Q9HCY8|S10AE_HUMAN	243.9	67	22544	9	9	11662	Protein S100-A14 OS=Homo sapiens OX=9606 GN=S100A14 PE=1 SV=1
468	1651	P01834|IGKC_HUMAN	238.33	81	183370	9	9	11765	Immunoglobulin kappa constant OS=Homo sapiens OX=9606 GN=IGKC PE=1 SV=2
522	937	Q86V81|THOC4_HUMAN	228.94	48	104830	9	9	26888	THO complex subunit 4 OS=Homo sapiens OX=9606 GN=ALYREF PE=1 SV=3
607	460	P51114|FXR1_HUMAN	228.29	22	15096	12	9	69721	RNA-binding protein FXR1 OS=Homo sapiens OX=9606 GN=FXR1 PE=1 SV=3
724	615	Q07955|SRSF1_HUMAN	221.59	40	36573	10	9	27745	Serine/arginine-rich splicing factor 1 OS=Homo sapiens OX=9606 GN=SRSF1 PE=1 SV=2
831	1022	P62316|SMD2_HUMAN	207.85	65	26744	9	9	13527	Small nuclear ribonucleoprotein Sm D2 OS=Homo sapiens OX=9606 GN=SNRPD2 PE=1 SV=1
471	1198	P31151|S10A7_HUMAN	204.84	58	45011	9	9	11471	Protein S100-A7 OS=Homo sapiens OX=9606 GN=S100A7 PE=1 SV=4
746	667	P08195|4F2_HUMAN	204.54	18	3239.8	9	9	67994	4F2 cell-surface antigen heavy chain OS=Homo sapiens OX=9606 GN=SLC3A2 PE=1 SV=3
738	853	Q04837|SSBP_HUMAN	203.79	67	29162	9	9	17260	Single-stranded DNA-binding protein mitochondrial OS=Homo sapiens OX=9606 GN=SSBP1 PE=1 SV=1
1043	675	Q13155|AIMP2_HUMAN	202.51	46	13404	9	9	35349	Aminoacyl tRNA synthase complex-interacting multifunctional protein 2 OS=Homo sapiens OX=9606 GN=AIMP2 PE=1 SV=2
751	722	Q9Y6G9|DC1L1_HUMAN	200.43	22	10963	9	9	56579	Cytoplasmic dynein 1 light intermediate chain 1 OS=Homo sapiens OX=9606 GN=DYNC1LI1 PE=1 SV=3
722	848	Q15637|SF01_HUMAN	199.99	17	8861.5	9	9	68330	Splicing factor 1 OS=Homo sapiens OX=9606 GN=SF1 PE=1 SV=4
889	817	P55081|MFAP1_HUMAN	199.04	24	6455.7	9	9	51958	Microfibrillar-associated protein 1 OS=Homo sapiens OX=9606 GN=MFAP1 PE=1 SV=2
819	694	O15160|RPAC1_HUMAN	195.66	34	16434	9	9	39250	DNA-directed RNA polymerases I and III subunit RPAC1 OS=Homo sapiens OX=9606 GN=POLR1C PE=1 SV=1
376	1020	Q9NZT1|CALL5_HUMAN	194.77	70	193410	9	9	15893	Calmodulin-like protein 5 OS=Homo sapiens OX=9606 GN=CALML5 PE=1 SV=2
1026	636	Q9Y4P3|TBL2_HUMAN	194.67	30	4709.7	9	9	49798	Transducin beta-like protein 2 OS=Homo sapiens OX=9606 GN=TBL2 PE=1 SV=1
629	723	Q8IZ83|A16A1_HUMAN	193.79	14	7828.4	9	9	85127	Aldehyde dehydrogenase family 16 member A1 OS=Homo sapiens OX=9606 GN=ALDH16A1 PE=1 SV=2
787	587	P09622|DLDH_HUMAN	191.34	22	14355	9	9	54177	Dihydrolipoyl dehydrogenase mitochondrial OS=Homo sapiens OX=9606 GN=DLD PE=1 SV=2
993	866	P82673|RT35_HUMAN	190.62	37	6405.4	9	9	36844	28S ribosomal protein S35 mitochondrial OS=Homo sapiens OX=9606 GN=MRPS35 PE=1 SV=1
879	619	Q8IY81|SPB1_HUMAN	190.42	14	2524.9	9	9	96558	pre-rRNA 2'-O-ribose RNA methyltransferase FTSJ3 OS=Homo sapiens OX=9606 GN=FTSJ3 PE=1 SV=2
805	714	O43776|SYNC_HUMAN	189.21	21	13174	9	9	62943	Asparagine--tRNA ligase cytoplasmic OS=Homo sapiens OX=9606 GN=NARS1 PE=1 SV=1
1227	628	Q5UIP0|RIF1_HUMAN	188.77	5	1042.6	9	9	274464	Telomere-associated protein RIF1 OS=Homo sapiens OX=9606 GN=RIF1 PE=1 SV=2
883	608	P16615|AT2A2_HUMAN	188.29	17	1309.7	13	9	114757	Sarcoplasmic/endoplasmic reticulum calcium ATPase 2 OS=Homo sapiens OX=9606 GN=ATP2A2 PE=1 SV=1
975	679	P61964|WDR5_HUMAN	188.06	40	13749	9	9	36589	WD repeat-containing protein 5 OS=Homo sapiens OX=9606 GN=WDR5 PE=1 SV=1
714	664	P37837|TALDO_HUMAN	187.96	26	21933	9	9	37540	Transaldolase OS=Homo sapiens OX=9606 GN=TALDO1 PE=1 SV=2
754	857	P39748|FEN1_HUMAN	187.47	29	14739	10	9	42593	Flap endonuclease 1 OS=Homo sapiens OX=9606 GN=FEN1 PE=1 SV=1
913	744	Q13242|SRSF9_HUMAN	185.7	42	10983	10	9	25542	Serine/arginine-rich splicing factor 9 OS=Homo sapiens OX=9606 GN=SRSF9 PE=1 SV=1
852	832	P61106|RAB14_HUMAN	185.36	57	3987.7	11	9	23897	Ras-related protein Rab-14 OS=Homo sapiens OX=9606 GN=RAB14 PE=1 SV=4
1119	662	O60763|USO1_HUMAN	184.38	11	3760.6	9	9	107895	General vesicular transport factor p115 OS=Homo sapiens OX=9606 GN=USO1 PE=1 SV=2
915	859	Q96DI7|SNR40_HUMAN	183.81	35	12147	9	9	39311	U5 small nuclear ribonucleoprotein 40 kDa protein OS=Homo sapiens OX=9606 GN=SNRNP40 PE=1 SV=1
888	751	Q13976|KGP1_HUMAN	182.39	15	7631	9	9	76364	cGMP-dependent protein kinase 1 OS=Homo sapiens OX=9606 GN=PRKG1 PE=1 SV=3
948	883	P30084|ECHM_HUMAN	176.78	38	9731.8	9	9	31387	Enoyl-CoA hydratase mitochondrial OS=Homo sapiens OX=9606 GN=ECHS1 PE=1 SV=4
943	770	Q15020|SART3_HUMAN	176.63	14	2982.6	9	9	109935	Squamous cell carcinoma antigen recognized by T-cells 3 OS=Homo sapiens OX=9606 GN=SART3 PE=1 SV=1
871	733	O43837|IDH3B_HUMAN	174.69	23	12605	9	9	42184	Isocitrate dehydrogenase [NAD] subunit beta mitochondrial OS=Homo sapiens OX=9606 GN=IDH3B PE=1 SV=2
901	905	Q16637|SMN_HUMAN	173.78	34	27537	9	9	31849	Survival motor neuron protein OS=Homo sapiens OX=9606 GN=SMN2 PE=1 SV=1
916	725	O00541|PESC_HUMAN	168.28	18	7778.9	9	9	68003	Pescadillo homolog OS=Homo sapiens OX=9606 GN=PES1 PE=1 SV=1
1120	665	P46821|MAP1B_HUMAN	167.96	6	771.63	9	9	270632	Microtubule-associated protein 1B OS=Homo sapiens OX=9606 GN=MAP1B PE=1 SV=2
843	705	P31153|METK2_HUMAN	167.71	24	20719	9	9	43661	S-adenosylmethionine synthase isoform type-2 OS=Homo sapiens OX=9606 GN=MAT2A PE=1 SV=1
825	846	Q9UKD2|MRT4_HUMAN	167.67	38	8557.5	9	9	27560	mRNA turnover protein 4 homolog OS=Homo sapiens OX=9606 GN=MRTO4 PE=1 SV=2
897	979	Q8IWS0|PHF6_HUMAN	167.15	27	9646.6	9	9	41290	PHD finger protein 6 OS=Homo sapiens OX=9606 GN=PHF6 PE=1 SV=1
974	569	P63010|AP2B1_HUMAN	167.04	15	8314.6	12	9	104553	AP-2 complex subunit beta OS=Homo sapiens OX=9606 GN=AP2B1 PE=1 SV=1
1118	657	P52732|KIF11_HUMAN	163.66	12	1662.9	9	9	119159	Kinesin-like protein KIF11 OS=Homo sapiens OX=9606 GN=KIF11 PE=1 SV=2
1286	888	P51570|GALK1_HUMAN	163.41	28	3849.9	9	9	42272	Galactokinase OS=Homo sapiens OX=9606 GN=GALK1 PE=1 SV=1
782	717	P13667|PDIA4_HUMAN	163.33	17	11447	11	9	72933	Protein disulfide-isomerase A4 OS=Homo sapiens OX=9606 GN=PDIA4 PE=1 SV=2
1092	629	P11182|ODB2_HUMAN	157.75	26	3954.5	9	9	53487	Lipoamide acyltransferase component of branched-chain alpha-keto acid dehydrogenase complex mitochondrial OS=Homo sapiens OX=9606 GN=DBT PE=1 SV=3
954	642	O15269|SPTC1_HUMAN	157.05	29	7168.9	9	9	52744	Serine palmitoyltransferase 1 OS=Homo sapiens OX=9606 GN=SPTLC1 PE=1 SV=1
998	652	P52701|MSH6_HUMAN	154.42	8	2696.3	9	9	152785	DNA mismatch repair protein Msh6 OS=Homo sapiens OX=9606 GN=MSH6 PE=1 SV=2
896	731	Q9H9B4|SFXN1_HUMAN	154.22	38	11151	9	9	35619	Sideroflexin-1 OS=Homo sapiens OX=9606 GN=SFXN1 PE=1 SV=4
1101	767	Q02218|ODO1_HUMAN	154.19	11	1083.2	9	9	115935	2-oxoglutarate dehydrogenase complex component E1 OS=Homo sapiens OX=9606 GN=OGDH PE=1 SV=3
1174	693	O60271|JIP4_HUMAN	149.26	11	953.22	9	9	146205	C-Jun-amino-terminal kinase-interacting protein 4 OS=Homo sapiens OX=9606 GN=SPAG9 PE=1 SV=4
1182	928	P78344|IF4G2_HUMAN	147.85	13	2123.1	9	9	102362	Eukaryotic translation initiation factor 4 gamma 2 OS=Homo sapiens OX=9606 GN=EIF4G2 PE=1 SV=1
1190	873	Q9NVP1|DDX18_HUMAN	147.72	17	2457	9	9	75407	ATP-dependent RNA helicase DDX18 OS=Homo sapiens OX=9606 GN=DDX18 PE=1 SV=2
1187	789	Q8WUM4|PDC6I_HUMAN	142.37	13	1397.3	9	9	96023	Programmed cell death 6-interacting protein OS=Homo sapiens OX=9606 GN=PDCD6IP PE=1 SV=1
1279	774	Q9BVJ6|UT14A_HUMAN	142.27	16	1380.6	9	9	87978	U3 small nucleolar RNA-associated protein 14 homolog A OS=Homo sapiens OX=9606 GN=UTP14A PE=1 SV=1
1225	766	Q9NU22|MDN1_HUMAN	141.03	2	28053	9	9	632827	Midasin OS=Homo sapiens OX=9606 GN=MDN1 PE=1 SV=2
976	1054	Q9Y266|NUDC_HUMAN	140.61	27	13300	9	9	38243	Nuclear migration protein nudC OS=Homo sapiens OX=9606 GN=NUDC PE=1 SV=1
1084	869	O15226|NKRF_HUMAN	140.33	13	3419.1	9	9	77673	NF-kappa-B-repressing factor OS=Homo sapiens OX=9606 GN=NKRF PE=1 SV=2
894	1120	Q96AG4|LRC59_HUMAN	137.12	36	11750	9	9	34930	Leucine-rich repeat-containing protein 59 OS=Homo sapiens OX=9606 GN=LRRC59 PE=1 SV=1
1079	923	A5YKK6|CNOT1_HUMAN	135.66	4	1111.5	9	9	266937	CCR4-NOT transcription complex subunit 1 OS=Homo sapiens OX=9606 GN=CNOT1 PE=1 SV=2
1002	952	Q9BXJ9|NAA15_HUMAN	133.79	12	3415.7	9	9	101272	N-alpha-acetyltransferase 15 NatA auxiliary subunit OS=Homo sapiens OX=9606 GN=NAA15 PE=1 SV=1
907	773	O15027|SC16A_HUMAN	132.71	5	4531.5	9	9	251891	Protein transport protein Sec16A OS=Homo sapiens OX=9606 GN=SEC16A PE=1 SV=4
500	768	P26583|HMGB2_HUMAN	262.39	55	20881	15	8	24034	High mobility group protein B2 OS=Homo sapiens OX=9606 GN=HMGB2 PE=1 SV=2
413	1378	P62841|RS15_HUMAN	252.11	65	104260	8	8	17040	40S ribosomal protein S15 OS=Homo sapiens OX=9606 GN=RPS15 PE=1 SV=2
223	978	P69905|HBA_HUMAN	250.11	71	194420	8	8	15258	Hemoglobin subunit alpha OS=Homo sapiens OX=9606 GN=HBA2 PE=1 SV=2
697	1436	P61513|RL37A_HUMAN	245.94	60	94686	8	8	10275	60S ribosomal protein L37a OS=Homo sapiens OX=9606 GN=RPL37A PE=1 SV=2
662	376	Q9UJS0|S2513_HUMAN	245.03	25	9371.8	13	8	74176	Electrogenic aspartate/glutamate antiporter SLC25A13 mitochondrial OS=Homo sapiens OX=9606 GN=SLC25A13 PE=1 SV=2
549	1796	P46776|RL27A_HUMAN	237.73	32	79440	8	8	16561	60S ribosomal protein L27a OS=Homo sapiens OX=9606 GN=RPL27A PE=1 SV=2
603	1084	E9PAV3|NACAM_HUMAN	231.82	4	42506	8	8	205419	Nascent polypeptide-associated complex subunit alpha muscle-specific form OS=Homo sapiens OX=9606 GN=NACA PE=1 SV=1
603	1298	Q13765|NACA_HUMAN	231.82	36	42506	8	8	23384	Nascent polypeptide-associated complex subunit alpha OS=Homo sapiens OX=9606 GN=NACA PE=1 SV=1
743	776	O75874|IDHC_HUMAN	230.45	24	31873	10	8	46659	Isocitrate dehydrogenase [NADP] cytoplasmic OS=Homo sapiens OX=9606 GN=IDH1 PE=1 SV=2
557	383	Q8TAQ2|SMRC2_HUMAN	228.62	14	8428.1	13	8	132879	SWI/SNF complex subunit SMARCC2 OS=Homo sapiens OX=9606 GN=SMARCC2 PE=1 SV=1
582	1643	P62266|RS23_HUMAN	227.87	47	105420	8	8	15808	40S ribosomal protein S23 OS=Homo sapiens OX=9606 GN=RPS23 PE=1 SV=3
341	526	P01023|A2MG_HUMAN	220.56	7	145220	13	8	163290	Alpha-2-macroglobulin OS=Homo sapiens OX=9606 GN=A2M PE=1 SV=3
1129	855	Q9NP72|RAB18_HUMAN	219.9	50	13113	8	8	22977	Ras-related protein Rab-18 OS=Homo sapiens OX=9606 GN=RAB18 PE=1 SV=1
635	1253	Q16629|SRSF7_HUMAN	216.07	28	47219	9	8	27367	Serine/arginine-rich splicing factor 7 OS=Homo sapiens OX=9606 GN=SRSF7 PE=1 SV=1
517	1163	P12273|PIP_HUMAN	215.8	63	71566	8	8	16572	Prolactin-inducible protein OS=Homo sapiens OX=9606 GN=PIP PE=1 SV=1
604	958	P35637|FUS_HUMAN	213.06	20	31963	10	8	53426	RNA-binding protein FUS OS=Homo sapiens OX=9606 GN=FUS PE=1 SV=1
648	695	Q99733|NP1L4_HUMAN	211.73	33	9758	10	8	42823	Nucleosome assembly protein 1-like 4 OS=Homo sapiens OX=9606 GN=NAP1L4 PE=1 SV=1
963	583	P35237|SPB6_HUMAN	208.11	37	4788.9	11	8	42622	Serpin B6 OS=Homo sapiens OX=9606 GN=SERPINB6 PE=1 SV=3
777	617	Q52LJ0|FA98B_HUMAN	205.54	40	20801	10	8	45547	Protein FAM98B OS=Homo sapiens OX=9606 GN=FAM98B PE=1 SV=2
767	884	P0DTE8|AMY1C_HUMAN	201.9	17	15488	8	8	57768	Alpha-amylase 1C OS=Homo sapiens OX=9606 GN=AMY1C PE=1 SV=1
767	885	P0DTE7|AMY1B_HUMAN	201.9	17	15488	8	8	57768	Alpha-amylase 1B OS=Homo sapiens OX=9606 GN=AMY1B PE=1 SV=1
767	886	P0DUB6|AMY1A_HUMAN	201.9	17	15488	8	8	57768	Alpha-amylase 1A OS=Homo sapiens OX=9606 GN=AMY1A PE=1 SV=1
908	674	P11802|CDK4_HUMAN	199.87	38	8106.6	9	8	33730	Cyclin-dependent kinase 4 OS=Homo sapiens OX=9606 GN=CDK4 PE=1 SV=2
550	1679	P42766|RL35_HUMAN	198.58	31	76513	8	8	14551	60S ribosomal protein L35 OS=Homo sapiens OX=9606 GN=RPL35 PE=1 SV=2
666	849	Q9UN86|G3BP2_HUMAN	197.78	25	15896	11	8	54121	Ras GTPase-activating protein-binding protein 2 OS=Homo sapiens OX=9606 GN=G3BP2 PE=1 SV=2
563	673	Q14498|RBM39_HUMAN	194.66	20	18007	8	8	59380	RNA-binding protein 39 OS=Homo sapiens OX=9606 GN=RBM39 PE=1 SV=2
964	941	Q86UE4|LYRIC_HUMAN	192.83	21	5547.1	8	8	63837	Protein LYRIC OS=Homo sapiens OX=9606 GN=MTDH PE=1 SV=2
775	922	Q04760|LGUL_HUMAN	192.76	48	28943	8	8	20778	Lactoylglutathione lyase OS=Homo sapiens OX=9606 GN=GLO1 PE=1 SV=4
786	786	P51149|RAB7A_HUMAN	188.39	49	14418	8	8	23490	Ras-related protein Rab-7a OS=Homo sapiens OX=9606 GN=RAB7A PE=1 SV=1
790	1004	P52565|GDIR1_HUMAN	187.16	55	25973	8	8	23207	Rho GDP-dissociation inhibitor 1 OS=Homo sapiens OX=9606 GN=ARHGDIA PE=1 SV=3
690	1076	Q7L2H7|EIF3M_HUMAN	186.93	27	31334	8	8	42503	Eukaryotic translation initiation factor 3 subunit M OS=Homo sapiens OX=9606 GN=EIF3M PE=1 SV=1
597	683	P0C0L4|CO4A_HUMAN	186.34	6	21306	9	8	192784	Complement C4-A OS=Homo sapiens OX=9606 GN=C4A PE=1 SV=2
302	1094	Q5T750|XP32_HUMAN	181.92	29	153410	8	8	26238	Skin-specific protein 32 OS=Homo sapiens OX=9606 GN=XP32 PE=1 SV=1
651	1051	Q92522|H1X_HUMAN	180.21	39	24614	8	8	22487	Histone H1.10 OS=Homo sapiens OX=9606 GN=H1-10 PE=1 SV=1
1017	858	Q9Y224|RTRAF_HUMAN	179.55	40	7353.7	8	8	28068	RNA transcription translation and transport factor protein OS=Homo sapiens OX=9606 GN=RTRAF PE=1 SV=1
498	577	Q8NBS9|TXND5_HUMAN	178.93	27	6238.3	12	8	47629	Thioredoxin domain-containing protein 5 OS=Homo sapiens OX=9606 GN=TXNDC5 PE=1 SV=2
679	1304	P49207|RL34_HUMAN	178.7	41	73012	8	8	13293	60S ribosomal protein L34 OS=Homo sapiens OX=9606 GN=RPL34 PE=1 SV=3
362	956	P50914|RL14_HUMAN	178.37	28	113220	8	8	23432	60S ribosomal protein L14 OS=Homo sapiens OX=9606 GN=RPL14 PE=1 SV=4
864	692	P46063|RECQ1_HUMAN	177.88	16	10530	8	8	73457	ATP-dependent DNA helicase Q1 OS=Homo sapiens OX=9606 GN=RECQL PE=1 SV=3
1010	836	P09543|CN37_HUMAN	177.52	24	3826	8	8	47579	2' 3'-cyclic-nucleotide 3'-phosphodiesterase OS=Homo sapiens OX=9606 GN=CNP PE=1 SV=2
1037	812	Q96EY1|DNJA3_HUMAN	176.46	21	6121	8	8	52489	DnaJ homolog subfamily A member 3 mitochondrial OS=Homo sapiens OX=9606 GN=DNAJA3 PE=1 SV=2
967	753	Q9UJV9|DDX41_HUMAN	175.41	19	3293.2	8	8	69838	Probable ATP-dependent RNA helicase DDX41 OS=Homo sapiens OX=9606 GN=DDX41 PE=1 SV=2
842	791	Q08380|LG3BP_HUMAN	174.87	17	10996	8	8	65331	Galectin-3-binding protein OS=Homo sapiens OX=9606 GN=LGALS3BP PE=1 SV=1
1088	708	Q8WU90|ZC3HF_HUMAN	173.12	28	2965	8	8	48603	Zinc finger CCCH domain-containing protein 15 OS=Homo sapiens OX=9606 GN=ZC3H15 PE=1 SV=1
956	842	O00746|NDKM_HUMAN	172.91	47	8334.3	8	8	20659	Nucleoside diphosphate kinase mitochondrial OS=Homo sapiens OX=9606 GN=NME4 PE=1 SV=1
841	602	P53618|COPB_HUMAN	172.21	12	7884.9	8	8	107142	Coatomer subunit beta OS=Homo sapiens OX=9606 GN=COPB1 PE=1 SV=3
1293	903	Q9UBQ7|GRHPR_HUMAN	172.21	35	7955.6	8	8	35668	Glyoxylate reductase/hydroxypyruvate reductase OS=Homo sapiens OX=9606 GN=GRHPR PE=1 SV=1
848	1081	P24534|EF1B_HUMAN	171.77	39	31724	8	8	24764	Elongation factor 1-beta OS=Homo sapiens OX=9606 GN=EEF1B2 PE=1 SV=3
1031	656	Q8WUM0|NU133_HUMAN	170.89	9	1184.3	8	8	128979	Nuclear pore complex protein Nup133 OS=Homo sapiens OX=9606 GN=NUP133 PE=1 SV=2
707	1837	Q9Y3U8|RL36_HUMAN	169.34	37	65791	8	8	12254	60S ribosomal protein L36 OS=Homo sapiens OX=9606 GN=RPL36 PE=1 SV=3
1111	1065	Q9Y3B7|RM11_HUMAN	169.17	43	4587.8	8	8	20683	39S ribosomal protein L11 mitochondrial OS=Homo sapiens OX=9606 GN=MRPL11 PE=1 SV=1
1046	755	O60884|DNJA2_HUMAN	168.94	25	10947	8	8	45746	DnaJ homolog subfamily A member 2 OS=Homo sapiens OX=9606 GN=DNAJA2 PE=1 SV=1
1072	1210	P30086|PEBP1_HUMAN	168.6	43	6107.8	8	8	21057	Phosphatidylethanolamine-binding protein 1 OS=Homo sapiens OX=9606 GN=PEBP1 PE=1 SV=3
1047	837	P80723|BASP1_HUMAN	167.98	63	5482.3	8	8	22693	Brain acid soluble protein 1 OS=Homo sapiens OX=9606 GN=BASP1 PE=1 SV=2
960	680	O15020|SPTN2_HUMAN	167.2	6	847.34	12	8	271323	Spectrin beta chain non-erythrocytic 2 OS=Homo sapiens OX=9606 GN=SPTBN2 PE=1 SV=3
898	1002	P49721|PSB2_HUMAN	167.16	54	11295	8	8	22836	Proteasome subunit beta type-2 OS=Homo sapiens OX=9606 GN=PSMB2 PE=1 SV=1
940	804	P02786|TFR1_HUMAN	166.34	14	3808	8	8	84871	Transferrin receptor protein 1 OS=Homo sapiens OX=9606 GN=TFRC PE=1 SV=2
626	653	P06396|GELS_HUMAN	164.91	13	22167	8	8	85697	Gelsolin OS=Homo sapiens OX=9606 GN=GSN PE=1 SV=1
493	1140	Q6ZVX7|FBX50_HUMAN	164.42	28	44645	8	8	30847	F-box only protein 50 OS=Homo sapiens OX=9606 GN=NCCRP1 PE=1 SV=1
870	895	O96019|ACL6A_HUMAN	164.11	25	7538.8	8	8	47461	Actin-like protein 6A OS=Homo sapiens OX=9606 GN=ACTL6A PE=1 SV=1
912	792	P26639|SYTC_HUMAN	163.6	12	5827.2	8	8	83435	Threonine--tRNA ligase 1 cytoplasmic OS=Homo sapiens OX=9606 GN=TARS1 PE=1 SV=3
1170	594	Q93008|USP9X_HUMAN	162.79	5	3152.7	8	8	290461	Probable ubiquitin carboxyl-terminal hydrolase FAF-X OS=Homo sapiens OX=9606 GN=USP9X PE=1 SV=4
1078	795	Q9H4A3|WNK1_HUMAN	162.58	4	2742.7	8	8	250791	Serine/threonine-protein kinase WNK1 OS=Homo sapiens OX=9606 GN=WNK1 PE=1 SV=2
951	696	P31930|QCR1_HUMAN	160.65	25	7607	9	8	52646	Cytochrome b-c1 complex subunit 1 mitochondrial OS=Homo sapiens OX=9606 GN=UQCRC1 PE=1 SV=3
982	737	P54578|UBP14_HUMAN	158.98	23	4211.8	8	8	56069	Ubiquitin carboxyl-terminal hydrolase 14 OS=Homo sapiens OX=9606 GN=USP14 PE=1 SV=3
1183	699	Q96T88|UHRF1_HUMAN	157.44	14	2860.1	8	8	89814	E3 ubiquitin-protein ligase UHRF1 OS=Homo sapiens OX=9606 GN=UHRF1 PE=1 SV=1
856	868	P15170|ERF3A_HUMAN	156.35	18	6150.4	8	8	55756	Eukaryotic peptide chain release factor GTP-binding subunit ERF3A OS=Homo sapiens OX=9606 GN=GSPT1 PE=1 SV=1
752	1018	Q00325|MPCP_HUMAN	156.28	20	22374	8	8	40095	Phosphate carrier protein mitochondrial OS=Homo sapiens OX=9606 GN=SLC25A3 PE=1 SV=2
1006	779	P46060|RAGP1_HUMAN	156.25	19	6974	8	8	63542	Ran GTPase-activating protein 1 OS=Homo sapiens OX=9606 GN=RANGAP1 PE=1 SV=1
1157	833	P18615|NELFE_HUMAN	154.26	32	3505	8	8	43240	Negative elongation factor E OS=Homo sapiens OX=9606 GN=NELFE PE=1 SV=3
1152	990	Q96CX2|KCD12_HUMAN	153.62	34	3040	8	8	35701	BTB/POZ domain-containing protein KCTD12 OS=Homo sapiens OX=9606 GN=KCTD12 PE=1 SV=1
1285	856	Q05048|CSTF1_HUMAN	151.82	28	2920.8	8	8	48358	Cleavage stimulation factor subunit 1 OS=Homo sapiens OX=9606 GN=CSTF1 PE=1 SV=1
1082	800	Q9UNE7|CHIP_HUMAN	150.91	26	4978.6	8	8	34856	E3 ubiquitin-protein ligase CHIP OS=Homo sapiens OX=9606 GN=STUB1 PE=1 SV=2
1048	658	P49588|SYAC_HUMAN	150.72	12	1609	8	8	106810	Alanine--tRNA ligase cytoplasmic OS=Homo sapiens OX=9606 GN=AARS1 PE=1 SV=2
1181	777	P28838|AMPL_HUMAN	150.16	21	2791.1	8	8	56166	Cytosol aminopeptidase OS=Homo sapiens OX=9606 GN=LAP3 PE=1 SV=3
1132	765	Q9H078|CLPB_HUMAN	149.9	15	5411.4	8	8	78729	Caseinolytic peptidase B protein homolog OS=Homo sapiens OX=9606 GN=CLPB PE=1 SV=1
1150	851	Q16795|NDUA9_HUMAN	149.44	28	2930.3	8	8	42510	NADH dehydrogenase [ubiquinone] 1 alpha subcomplex subunit 9 mitochondrial OS=Homo sapiens OX=9606 GN=NDUFA9 PE=1 SV=2
1007	756	O00622|CCN1_HUMAN	149.29	26	9587.6	8	8	42027	CCN family member 1 OS=Homo sapiens OX=9606 GN=CCN1 PE=1 SV=1
1103	847	P08243|ASNS_HUMAN	149.17	16	4736.2	8	8	64370	Asparagine synthetase [glutamine-hydrolyzing] OS=Homo sapiens OX=9606 GN=ASNS PE=1 SV=4
1044	801	Q9BZE1|RM37_HUMAN	147.79	26	5677.9	8	8	48118	39S ribosomal protein L37 mitochondrial OS=Homo sapiens OX=9606 GN=MRPL37 PE=1 SV=2
1176	715	P52948|NUP98_HUMAN	143.61	6	2270.6	8	8	197578	Nuclear pore complex protein Nup98-Nup96 OS=Homo sapiens OX=9606 GN=NUP98 PE=1 SV=4
1029	782	Q8IX12|CCAR1_HUMAN	143.03	8	4134.3	8	8	132821	Cell division cycle and apoptosis regulator protein 1 OS=Homo sapiens OX=9606 GN=CCAR1 PE=1 SV=2
1169	815	Q14690|RRP5_HUMAN	140.73	5	1404.1	8	8	208699	Protein RRP5 homolog OS=Homo sapiens OX=9606 GN=PDCD11 PE=1 SV=3
1064	816	O60701|UGDH_HUMAN	140.45	22	5841.1	8	8	55024	UDP-glucose 6-dehydrogenase OS=Homo sapiens OX=9606 GN=UGDH PE=1 SV=1
822	1165	P14678|RSMB_HUMAN	139.13	31	28729	8	8	24610	Small nuclear ribonucleoprotein-associated proteins B and B' OS=Homo sapiens OX=9606 GN=SNRPB PE=1 SV=2
822	1209	P63162|RSMN_HUMAN	139.13	31	28729	8	8	24614	Small nuclear ribonucleoprotein-associated protein N OS=Homo sapiens OX=9606 GN=SNRPN PE=1 SV=1
1273	871	Q8NI36|WDR36_HUMAN	135.43	10	1460.6	8	8	105322	WD repeat-containing protein 36 OS=Homo sapiens OX=9606 GN=WDR36 PE=1 SV=1
1189	929	Q9Y4L1|HYOU1_HUMAN	133.4	11	3603.3	8	8	111335	Hypoxia up-regulated protein 1 OS=Homo sapiens OX=9606 GN=HYOU1 PE=1 SV=1
1128	850	Q9NW13|RBM28_HUMAN	132.91	12	2371.1	8	8	85738	RNA-binding protein 28 OS=Homo sapiens OX=9606 GN=RBM28 PE=1 SV=3
1081	1014	P54577|SYYC_HUMAN	128.88	18	4099.5	8	8	59144	Tyrosine--tRNA ligase cytoplasmic OS=Homo sapiens OX=9606 GN=YARS1 PE=1 SV=4
179	290	Q9BUF5|TBB6_HUMAN	277.24	44	6071.5	21	7	49857	Tubulin beta-6 chain OS=Homo sapiens OX=9606 GN=TUBB6 PE=1 SV=1
521	543	P27348|1433T_HUMAN	241.02	43	40100	12	7	27764	14-3-3 protein theta OS=Homo sapiens OX=9606 GN=YWHAQ PE=1 SV=1
257	392	P01876|IGHA1_HUMAN	230.95	49	44055	17	7	37655	Immunoglobulin heavy constant alpha 1 OS=Homo sapiens OX=9606 GN=IGHA1 PE=1 SV=2
806	414	O94973|AP2A2_HUMAN	219.82	19	3710.2	12	7	103960	AP-2 complex subunit alpha-2 OS=Homo sapiens OX=9606 GN=AP2A2 PE=1 SV=2
807	986	P49720|PSB3_HUMAN	206.76	46	70221	7	7	22949	Proteasome subunit beta type-3 OS=Homo sapiens OX=9606 GN=PSMB3 PE=1 SV=2
663	852	P55036|PSMD4_HUMAN	205.42	33	39790	8	7	40737	26S proteasome non-ATPase regulatory subunit 4 OS=Homo sapiens OX=9606 GN=PSMD4 PE=1 SV=1
814	593	Q15424|SAFB1_HUMAN	202.82	15	6340.7	13	7	102642	Scaffold attachment factor B1 OS=Homo sapiens OX=9606 GN=SAFB PE=1 SV=4
855	1160	P60953|CDC42_HUMAN	197.88	51	25527	7	7	21259	Cell division control protein 42 homolog OS=Homo sapiens OX=9606 GN=CDC42 PE=1 SV=2
849	1104	P28066|PSA5_HUMAN	197.17	30	13246	8	7	26411	Proteasome subunit alpha type-5 OS=Homo sapiens OX=9606 GN=PSMA5 PE=1 SV=3
875	624	P06493|CDK1_HUMAN	197.08	39	11917	9	7	34095	Cyclin-dependent kinase 1 OS=Homo sapiens OX=9606 GN=CDK1 PE=1 SV=3
899	1032	Q13643|FHL3_HUMAN	192.3	32	17935	7	7	31192	Four and a half LIM domains protein 3 OS=Homo sapiens OX=9606 GN=FHL3 PE=1 SV=4
729	443	O95782|AP2A1_HUMAN	192.1	18	2574	12	7	107546	AP-2 complex subunit alpha-1 OS=Homo sapiens OX=9606 GN=AP2A1 PE=1 SV=3
919	781	Q96C36|P5CR2_HUMAN	191.31	27	14386	9	7	33637	Pyrroline-5-carboxylate reductase 2 OS=Homo sapiens OX=9606 GN=PYCR2 PE=1 SV=1
1039	1127	O95816|BAG2_HUMAN	187.15	39	11979	7	7	23772	BAG family molecular chaperone regulator 2 OS=Homo sapiens OX=9606 GN=BAG2 PE=1 SV=1
1136	828	Q9UHD1|CHRD1_HUMAN	185.85	33	4075.3	7	7	37490	Cysteine and histidine-rich domain-containing protein 1 OS=Homo sapiens OX=9606 GN=CHORDC1 PE=1 SV=2
977	704	Q9BW19|KIFC1_HUMAN	185.64	17	2458.7	8	7	73748	Kinesin-like protein KIFC1 OS=Homo sapiens OX=9606 GN=KIFC1 PE=1 SV=2
874	894	O75367|H2AY_HUMAN	184.65	30	12734	8	7	39184	Core histone macro-H2A.1 OS=Homo sapiens OX=9606 GN=MACROH2A1 PE=1 SV=5
992	1376	P37108|SRP14_HUMAN	183.8	48	27727	7	7	14570	Signal recognition particle 14 kDa protein OS=Homo sapiens OX=9606 GN=SRP14 PE=1 SV=2
1080	784	P24752|THIL_HUMAN	182.67	22	8856.1	7	7	45200	Acetyl-CoA acetyltransferase mitochondrial OS=Homo sapiens OX=9606 GN=ACAT1 PE=1 SV=1
1023	953	P35269|T2FA_HUMAN	182.07	20	3110.8	7	7	58241	General transcription factor IIF subunit 1 OS=Homo sapiens OX=9606 GN=GTF2F1 PE=1 SV=2
1070	1015	Q9Y221|NIP7_HUMAN	180.6	68	10894	7	7	20463	60S ribosome subunit biogenesis protein NIP7 homolog OS=Homo sapiens OX=9606 GN=NIP7 PE=1 SV=1
920	889	Q99714|HCD2_HUMAN	180.54	47	9838.5	7	7	26923	3-hydroxyacyl-CoA dehydrogenase type-2 OS=Homo sapiens OX=9606 GN=HSD17B10 PE=1 SV=3
1104	942	O60256|KPRB_HUMAN	178.47	30	7117.2	8	7	40926	Phosphoribosyl pyrophosphate synthase-associated protein 2 OS=Homo sapiens OX=9606 GN=PRPSAP2 PE=1 SV=1
769	821	P00491|PNPH_HUMAN	177.49	32	11873	7	7	32118	Purine nucleoside phosphorylase OS=Homo sapiens OX=9606 GN=PNP PE=1 SV=2
983	984	Q9Y2X3|NOP58_HUMAN	176.62	20	2589.6	7	7	59578	Nucleolar protein 58 OS=Homo sapiens OX=9606 GN=NOP58 PE=1 SV=1
1074	1053	Q7Z2W9|RM21_HUMAN	175.11	52	10466	7	7	22815	39S ribosomal protein L21 mitochondrial OS=Homo sapiens OX=9606 GN=MRPL21 PE=1 SV=2
1110	1267	Q53GQ0|DHB12_HUMAN	175.07	25	13685	7	7	34324	Very-long-chain 3-oxoacyl-CoA reductase OS=Homo sapiens OX=9606 GN=HSD17B12 PE=1 SV=2
370	1524	P83731|RL24_HUMAN	172.96	31	94587	7	7	17779	60S ribosomal protein L24 OS=Homo sapiens OX=9606 GN=RPL24 PE=1 SV=1
1116	872	Q14669|TRIPC_HUMAN	172.93	5	411.15	7	7	220432	E3 ubiquitin-protein ligase TRIP12 OS=Homo sapiens OX=9606 GN=TRIP12 PE=1 SV=1
1244	1182	O95983|MBD3_HUMAN	172.86	23	2017.9	7	7	32844	Methyl-CpG-binding domain protein 3 OS=Homo sapiens OX=9606 GN=MBD3 PE=1 SV=1
1022	690	Q9P2E9|RRBP1_HUMAN	172.54	7	1175.5	7	7	152456	Ribosome-binding protein 1 OS=Homo sapiens OX=9606 GN=RRBP1 PE=1 SV=5
1175	920	Q29RF7|PDS5A_HUMAN	172.13	9	1737.6	7	7	150830	Sister chromatid cohesion protein PDS5 homolog A OS=Homo sapiens OX=9606 GN=PDS5A PE=1 SV=1
876	1254	P51572|BAP31_HUMAN	169.58	27	6786.2	7	7	27992	B-cell receptor-associated protein 31 OS=Homo sapiens OX=9606 GN=BCAP31 PE=1 SV=3
911	1520	Q6E0U4|DMKN_HUMAN	169.54	13	3703.8	7	7	47082	Dermokine OS=Homo sapiens OX=9606 GN=DMKN PE=1 SV=3
1034	967	Q9NS86|LANC2_HUMAN	167.61	20	6553.4	7	7	50854	LanC-like protein 2 OS=Homo sapiens OX=9606 GN=LANCL2 PE=1 SV=1
1172	1012	P45974|UBP5_HUMAN	167.61	11	1545.9	7	7	95786	Ubiquitin carboxyl-terminal hydrolase 5 OS=Homo sapiens OX=9606 GN=USP5 PE=1 SV=2
1155	1044	Q9Y314|NOSIP_HUMAN	167.43	30	7509.1	7	7	33172	Nitric oxide synthase-interacting protein OS=Homo sapiens OX=9606 GN=NOSIP PE=1 SV=1
987	1306	Q01105|SET_HUMAN	166.82	17	21368	7	7	33489	Protein SET OS=Homo sapiens OX=9606 GN=SET PE=1 SV=3
1205	943	Q9BWD1|THIC_HUMAN	164.82	32	2114.7	7	7	41351	Acetyl-CoA acetyltransferase cytosolic OS=Homo sapiens OX=9606 GN=ACAT2 PE=1 SV=2
1025	845	Q9UJX3|APC7_HUMAN	164.27	15	2906.8	7	7	63133	Anaphase-promoting complex subunit 7 OS=Homo sapiens OX=9606 GN=ANAPC7 PE=1 SV=5
947	788	P25788|PSA3_HUMAN	164.02	36	14797	7	7	28433	Proteasome subunit alpha type-3 OS=Homo sapiens OX=9606 GN=PSMA3 PE=1 SV=2
1019	1055	Q9P035|HACD3_HUMAN	163.99	17	4799.9	7	7	43160	Very-long-chain (3R)-3-hydroxyacyl-CoA dehydratase 3 OS=Homo sapiens OX=9606 GN=HACD3 PE=1 SV=2
1231	932	Q9NTK5|OLA1_HUMAN	163.3	23	5176.2	7	7	44744	Obg-like ATPase 1 OS=Homo sapiens OX=9606 GN=OLA1 PE=1 SV=2
1282	1353	Q6UXN9|WDR82_HUMAN	162.7	22	4351.5	7	7	35079	WD repeat-containing protein 82 OS=Homo sapiens OX=9606 GN=WDR82 PE=1 SV=1
1040	863	O15355|PPM1G_HUMAN	162.64	17	5118.3	7	7	59272	Protein phosphatase 1G OS=Homo sapiens OX=9606 GN=PPM1G PE=1 SV=1
937	1144	P49862|KLK7_HUMAN	162.6	32	5321	8	7	27525	Kallikrein-7 OS=Homo sapiens OX=9606 GN=KLK7 PE=1 SV=1
1237	924	Q9H857|NT5D2_HUMAN	162.48	16	1989.5	7	7	60719	5'-nucleotidase domain-containing protein 2 OS=Homo sapiens OX=9606 GN=NT5DC2 PE=1 SV=1
721	740	Q96SB4|SRPK1_HUMAN	162.33	17	9202	9	7	74325	SRSF protein kinase 1 OS=Homo sapiens OX=9606 GN=SRPK1 PE=1 SV=2
1067	1145	P63000|RAC1_HUMAN	162.25	35	16283	7	7	21450	Ras-related C3 botulinum toxin substrate 1 OS=Homo sapiens OX=9606 GN=RAC1 PE=1 SV=1
1185	742	O00411|RPOM_HUMAN	162.17	9	1563.7	7	7	138620	DNA-directed RNA polymerase mitochondrial OS=Homo sapiens OX=9606 GN=POLRMT PE=1 SV=2
826	870	O00151|PDLI1_HUMAN	162.04	37	11688	7	7	36072	PDZ and LIM domain protein 1 OS=Homo sapiens OX=9606 GN=PDLIM1 PE=1 SV=4
955	1330	O43670|ZN207_HUMAN	161.99	17	6793	7	7	50751	BUB3-interacting and GLEBS motif-containing protein ZNF207 OS=Homo sapiens OX=9606 GN=ZNF207 PE=1 SV=1
985	1474	Q96DA0|ZG16B_HUMAN	161.68	27	3838	7	7	22739	Zymogen granule protein 16 homolog B OS=Homo sapiens OX=9606 GN=ZG16B PE=1 SV=3
1221	1916	O60613|SEP15_HUMAN	160.2	25	7279.9	7	7	18092	Selenoprotein F OS=Homo sapiens OX=9606 GN=SELENOF PE=1 SV=4
1093	983	P00390|GSHR_HUMAN	159.04	21	7109.2	7	7	56257	Glutathione reductase mitochondrial OS=Homo sapiens OX=9606 GN=GSR PE=1 SV=2
1249	794	Q9BSJ2|GCP2_HUMAN	157.97	10	2459.4	7	7	102534	Gamma-tubulin complex component 2 OS=Homo sapiens OX=9606 GN=TUBGCP2 PE=1 SV=2
1028	1129	O43447|PPIH_HUMAN	157.57	55	55774	7	7	19208	Peptidyl-prolyl cis-trans isomerase H OS=Homo sapiens OX=9606 GN=PPIH PE=1 SV=1
1315	841	O75694|NU155_HUMAN	156.17	7	2101	7	7	155199	Nuclear pore complex protein Nup155 OS=Homo sapiens OX=9606 GN=NUP155 PE=1 SV=1
1051	1137	P63151|2ABA_HUMAN	154.8	19	5651.3	7	7	51692	Serine/threonine-protein phosphatase 2A 55 kDa regulatory subunit B alpha isoform OS=Homo sapiens OX=9606 GN=PPP2R2A PE=1 SV=1
1011	962	Q9P015|RM15_HUMAN	153.52	26	4756.9	7	7	33420	39S ribosomal protein L15 mitochondrial OS=Homo sapiens OX=9606 GN=MRPL15 PE=1 SV=1
1226	900	P10515|ODP2_HUMAN	152.87	16	7442.1	7	7	68997	Dihydrolipoyllysine-residue acetyltransferase component of pyruvate dehydrogenase complex mitochondrial OS=Homo sapiens OX=9606 GN=DLAT PE=1 SV=3
828	1607	Q9H1E1|RNAS7_HUMAN	149.56	34	7715.1	7	7	17419	Ribonuclease 7 OS=Homo sapiens OX=9606 GN=RNASE7 PE=1 SV=2
1232	906	Q7L014|DDX46_HUMAN	149.17	9	1659.5	8	7	117362	Probable ATP-dependent RNA helicase DDX46 OS=Homo sapiens OX=9606 GN=DDX46 PE=1 SV=2
1207	1171	Q9NX20|RM16_HUMAN	148.68	28	29085	7	7	28449	39S ribosomal protein L16 mitochondrial OS=Homo sapiens OX=9606 GN=MRPL16 PE=1 SV=1
1033	677	P35606|COPB2_HUMAN	148.23	9	5752.1	7	7	102487	Coatomer subunit beta' OS=Homo sapiens OX=9606 GN=COPB2 PE=1 SV=2
1050	935	Q92552|RT27_HUMAN	148.16	25	10075	7	7	47611	28S ribosomal protein S27 mitochondrial OS=Homo sapiens OX=9606 GN=MRPS27 PE=1 SV=3
1165	1891	P55769|NH2L1_HUMAN	147.81	33	6057.9	7	7	14174	NHP2-like protein 1 OS=Homo sapiens OX=9606 GN=SNU13 PE=1 SV=3
973	1194	P27824|CALX_HUMAN	147.69	13	4695	7	7	67568	Calnexin OS=Homo sapiens OX=9606 GN=CANX PE=1 SV=2
1133	997	Q99615|DNJC7_HUMAN	145.78	14	2429	7	7	56441	DnaJ homolog subfamily C member 7 OS=Homo sapiens OX=9606 GN=DNAJC7 PE=1 SV=2
1018	1246	Q9BYG3|MK67I_HUMAN	144.96	29	6005.5	7	7	34222	MKI67 FHA domain-interacting nucleolar phosphoprotein OS=Homo sapiens OX=9606 GN=NIFK PE=1 SV=1
1275	954	Q3YEC7|RABL6_HUMAN	144.69	10	5407.6	7	7	79549	Rab-like protein 6 OS=Homo sapiens OX=9606 GN=RABL6 PE=1 SV=2
917	1109	Q2TAY7|SMU1_HUMAN	144.35	16	4149.7	7	7	57544	WD40 repeat-containing protein SMU1 OS=Homo sapiens OX=9606 GN=SMU1 PE=1 SV=2
1162	1103	Q12824|SNF5_HUMAN	143.64	24	2298.7	7	7	44141	SWI/SNF-related matrix-associated actin-dependent regulator of chromatin subfamily B member 1 OS=Homo sapiens OX=9606 GN=SMARCB1 PE=1 SV=2
1209	898	Q9NP92|RT30_HUMAN	143.59	31	6061.5	7	7	50365	39S ribosomal protein S30 mitochondrial OS=Homo sapiens OX=9606 GN=MRPS30 PE=1 SV=2
1106	1192	Q13868|EXOS2_HUMAN	143.34	34	5372.8	7	7	32789	Exosome complex component RRP4 OS=Homo sapiens OX=9606 GN=EXOSC2 PE=1 SV=2
1348	981	P09001|RM03_HUMAN	143.27	26	7435.5	7	7	38633	39S ribosomal protein L3 mitochondrial OS=Homo sapiens OX=9606 GN=MRPL3 PE=1 SV=1
1308	1001	O75439|MPPB_HUMAN	142.33	22	3162.3	8	7	54366	Mitochondrial-processing peptidase subunit beta OS=Homo sapiens OX=9606 GN=PMPCB PE=1 SV=2
1294	1037	Q92979|NEP1_HUMAN	141.96	41	3664.8	7	7	26720	Ribosomal RNA small subunit methyltransferase NEP1 OS=Homo sapiens OX=9606 GN=EMG1 PE=1 SV=4
1177	899	Q9UI10|EI2BD_HUMAN	141.93	20	4500	7	7	57557	Translation initiation factor eIF-2B subunit delta OS=Homo sapiens OX=9606 GN=EIF2B4 PE=1 SV=2
1016	1577	Q07021|C1QBP_HUMAN	141.05	32	9943.2	7	7	31362	Complement component 1 Q subcomponent-binding protein mitochondrial OS=Homo sapiens OX=9606 GN=C1QBP PE=1 SV=1
1124	785	Q9H2P0|ADNP_HUMAN	140.6	8	2162.7	7	7	123563	Activity-dependent neuroprotector homeobox protein OS=Homo sapiens OX=9606 GN=ADNP PE=1 SV=1
1062	970	Q06203|PUR1_HUMAN	140.6	14	3768.4	7	7	57399	Amidophosphoribosyltransferase OS=Homo sapiens OX=9606 GN=PPAT PE=1 SV=1
862	902	P48634|PRC2A_HUMAN	139.74	6	2985.7	7	7	228861	Protein PRRC2A OS=Homo sapiens OX=9606 GN=PRRC2A PE=1 SV=3
1135	993	Q9UHI6|DDX20_HUMAN	138.36	15	1862.2	7	7	92241	Probable ATP-dependent RNA helicase DDX20 OS=Homo sapiens OX=9606 GN=DDX20 PE=1 SV=2
1290	918	Q14254|FLOT2_HUMAN	138.2	24	2066.3	7	7	47064	Flotillin-2 OS=Homo sapiens OX=9606 GN=FLOT2 PE=1 SV=2
1159	985	P61160|ARP2_HUMAN	137.87	24	8724.9	7	7	44761	Actin-related protein 2 OS=Homo sapiens OX=9606 GN=ACTR2 PE=1 SV=1
1245	793	P35658|NU214_HUMAN	137.46	5	1226	7	7	213618	Nuclear pore complex protein Nup214 OS=Homo sapiens OX=9606 GN=NUP214 PE=1 SV=2
1199	910	Q9Y2L1|RRP44_HUMAN	135.74	9	1403.3	7	7	109003	Exosome complex exonuclease RRP44 OS=Homo sapiens OX=9606 GN=DIS3 PE=1 SV=2
1376	739	Q5T4S7|UBR4_HUMAN	134.3	2	607.89	7	7	573849	E3 ubiquitin-protein ligase UBR4 OS=Homo sapiens OX=9606 GN=UBR4 PE=1 SV=1
1292	995	P30837|AL1B1_HUMAN	132.85	17	7572.3	7	7	57249	Aldehyde dehydrogenase X mitochondrial OS=Homo sapiens OX=9606 GN=ALDH1B1 PE=1 SV=4
1073	955	Q9BYD1|RM13_HUMAN	132.44	52	7557	7	7	20692	39S ribosomal protein L13 mitochondrial OS=Homo sapiens OX=9606 GN=MRPL13 PE=1 SV=1
1465	1161	Q99426|TBCB_HUMAN	132.17	36	1025.8	7	7	27326	Tubulin-folding cofactor B OS=Homo sapiens OX=9606 GN=TBCB PE=1 SV=2
1320	994	O00267|SPT5H_HUMAN	130.22	10	249.49	7	7	121000	Transcription elongation factor SPT5 OS=Homo sapiens OX=9606 GN=SUPT5H PE=1 SV=1
1280	874	Q6NZY4|ZCHC8_HUMAN	129.51	15	2494	7	7	78577	Zinc finger CCHC domain-containing protein 8 OS=Homo sapiens OX=9606 GN=ZCCHC8 PE=1 SV=2
1266	909	P10155|RO60_HUMAN	126.51	19	2998.6	7	7	60671	RNA-binding protein RO60 OS=Homo sapiens OX=9606 GN=RO60 PE=1 SV=2
1357	987	P51553|IDH3G_HUMAN	125.59	28	5409.2	7	7	42794	Isocitrate dehydrogenase [NAD] subunit gamma mitochondrial OS=Homo sapiens OX=9606 GN=IDH3G PE=1 SV=1
968	1067	O14744|ANM5_HUMAN	125.24	12	9043.9	7	7	72684	Protein arginine N-methyltransferase 5 OS=Homo sapiens OX=9606 GN=PRMT5 PE=1 SV=4
1317	1101	Q92974|ARHG2_HUMAN	125.18	10	2123.7	7	7	111543	Rho guanine nucleotide exchange factor 2 OS=Homo sapiens OX=9606 GN=ARHGEF2 PE=1 SV=4
1342	1064	Q9Y5Q8|TF3C5_HUMAN	123.59	16	3590.2	7	7	59571	General transcription factor 3C polypeptide 5 OS=Homo sapiens OX=9606 GN=GTF3C5 PE=1 SV=2
1442	1195	Q9Y312|AAR2_HUMAN	121.78	27	1027.9	7	7	43472	Protein AAR2 homolog OS=Homo sapiens OX=9606 GN=AAR2 PE=1 SV=2
1143	944	P35611|ADDA_HUMAN	120.39	12	4573.7	7	7	80955	Alpha-adducin OS=Homo sapiens OX=9606 GN=ADD1 PE=1 SV=2
1269	1069	P48637|GSHB_HUMAN	117.51	23	2923.6	7	7	52385	Glutathione synthetase OS=Homo sapiens OX=9606 GN=GSS PE=1 SV=1
1192	968	Q9GZR7|DDX24_HUMAN	116.9	14	2248	7	7	96332	ATP-dependent RNA helicase DDX24 OS=Homo sapiens OX=9606 GN=DDX24 PE=1 SV=1
1233	930	Q07157|ZO1_HUMAN	114.15	6	535.48	7	7	195457	Tight junction protein ZO-1 OS=Homo sapiens OX=9606 GN=TJP1 PE=1 SV=3
1200	1128	Q01581|HMCS1_HUMAN	111.29	22	5261.6	7	7	57294	Hydroxymethylglutaryl-CoA synthase cytoplasmic OS=Homo sapiens OX=9606 GN=HMGCS1 PE=1 SV=2
1412	1266	Q9NTZ6|RBM12_HUMAN	104.38	9	18992	7	7	97396	RNA-binding protein 12 OS=Homo sapiens OX=9606 GN=RBM12 PE=1 SV=1
323	149	P41091|IF2G_HUMAN	298.42	58	29939	24	6	51110	Eukaryotic translation initiation factor 2 subunit 3 OS=Homo sapiens OX=9606 GN=EIF2S3 PE=1 SV=3
438	203	Q9NVI7|ATD3A_HUMAN	293.75	53	14003	34	6	71369	ATPase family AAA domain-containing protein 3A OS=Homo sapiens OX=9606 GN=ATAD3A PE=1 SV=2
76	490	Q9NSB2|KRT84_HUMAN	292.16	20	2699.5	25	6	64842	Keratin type II cuticular Hb4 OS=Homo sapiens OX=9606 GN=KRT84 PE=2 SV=2
423	275	P61163|ACTZ_HUMAN	276.87	62	28001	18	6	42614	Alpha-centractin OS=Homo sapiens OX=9606 GN=ACTR1A PE=1 SV=1
355	710	P22392|NDKB_HUMAN	273.14	78	35253	15	6	17298	Nucleoside diphosphate kinase B OS=Homo sapiens OX=9606 GN=NME2 PE=1 SV=1
426	672	Q15365|PCBP1_HUMAN	250.88	41	29311	10	6	37498	Poly(rC)-binding protein 1 OS=Homo sapiens OX=9606 GN=PCBP1 PE=1 SV=2
535	315	P42166|LAP2A_HUMAN	236.7	34	1065.4	16	6	75492	Lamina-associated polypeptide 2 isoform alpha OS=Homo sapiens OX=9606 GN=TMPO PE=1 SV=2
810	1277	P05387|RLA2_HUMAN	232.81	86	23333	7	6	11665	60S acidic ribosomal protein P2 OS=Homo sapiens OX=9606 GN=RPLP2 PE=1 SV=1
797	1642	P05386|RLA1_HUMAN	209.57	95	53538	7	6	11514	60S acidic ribosomal protein P1 OS=Homo sapiens OX=9606 GN=RPLP1 PE=1 SV=1
1127	1068	P08579|RU2B_HUMAN	208.34	40	3622	8	6	25486	U2 small nuclear ribonucleoprotein B'' OS=Homo sapiens OX=9606 GN=SNRPB2 PE=1 SV=1
830	1061	P61204|ARF3_HUMAN	205	69	5306.1	10	6	20601	ADP-ribosylation factor 3 OS=Homo sapiens OX=9606 GN=ARF3 PE=1 SV=2
830	1186	P84077|ARF1_HUMAN	205	69	5306.1	10	6	20697	ADP-ribosylation factor 1 OS=Homo sapiens OX=9606 GN=ARF1 PE=1 SV=2
620	825	P61981|1433G_HUMAN	204.91	39	13277	11	6	28303	14-3-3 protein gamma OS=Homo sapiens OX=9606 GN=YWHAG PE=1 SV=2
552	1072	P57764|GSDMD_HUMAN	200.84	21	2022.3	6	6	52801	Gasdermin-D OS=Homo sapiens OX=9606 GN=GSDMD PE=1 SV=1
927	1570	P63220|RS21_HUMAN	199.88	65	7156	6	6	9111	40S ribosomal protein S21 OS=Homo sapiens OX=9606 GN=RPS21 PE=1 SV=1
928	1259	Q15369|ELOC_HUMAN	197.4	51	15712	6	6	12473	Elongin-C OS=Homo sapiens OX=9606 GN=ELOC PE=1 SV=1
969	676	Q16555|DPYL2_HUMAN	190.49	18	2492.3	8	6	62294	Dihydropyrimidinase-related protein 2 OS=Homo sapiens OX=9606 GN=DPYSL2 PE=1 SV=1
713	556	Q9BQ39|DDX50_HUMAN	190.26	18	1289.7	10	6	82565	ATP-dependent RNA helicase DDX50 OS=Homo sapiens OX=9606 GN=DDX50 PE=1 SV=1
981	719	Q14195|DPYL3_HUMAN	190.2	21	4235.9	8	6	61963	Dihydropyrimidinase-related protein 3 OS=Homo sapiens OX=9606 GN=DPYSL3 PE=1 SV=1
789	1479	Q99436|PSB7_HUMAN	189.37	24	8365.5	6	6	29965	Proteasome subunit beta type-7 OS=Homo sapiens OX=9606 GN=PSMB7 PE=1 SV=1
1252	1062	Q13642|FHL1_HUMAN	186.61	19	10993	6	6	36263	Four and a half LIM domains protein 1 OS=Homo sapiens OX=9606 GN=FHL1 PE=1 SV=4
949	1091	O43324|MCA3_HUMAN	185.43	47	23127	6	6	19811	Eukaryotic translation elongation factor 1 epsilon-1 OS=Homo sapiens OX=9606 GN=EEF1E1 PE=1 SV=1
681	1949	P63173|RL38_HUMAN	185.37	57	83028	6	6	8218	60S ribosomal protein L38 OS=Homo sapiens OX=9606 GN=RPL38 PE=1 SV=2
757	1859	P60903|S10AA_HUMAN	183.22	55	44548	6	6	11203	Protein S100-A10 OS=Homo sapiens OX=9606 GN=S100A10 PE=1 SV=2
802	1045	Q13243|SRSF5_HUMAN	182.83	24	22244	7	6	31264	Serine/arginine-rich splicing factor 5 OS=Homo sapiens OX=9606 GN=SRSF5 PE=1 SV=1
850	835	O75635|SPB7_HUMAN	180.95	24	10801	7	6	42905	Serpin B7 OS=Homo sapiens OX=9606 GN=SERPINB7 PE=1 SV=1
771	950	P10768|ESTD_HUMAN	179.94	35	12897	6	6	31463	S-formylglutathione hydrolase OS=Homo sapiens OX=9606 GN=ESD PE=1 SV=2
873	1146	Q01081|U2AF1_HUMAN	179.26	37	19819	6	6	27872	Splicing factor U2AF 35 kDa subunit OS=Homo sapiens OX=9606 GN=U2AF1 PE=1 SV=3
1483	1261	P46736|BRCC3_HUMAN	176.35	22	2675.5	6	6	36072	Lys-63-specific deubiquitinase BRCC36 OS=Homo sapiens OX=9606 GN=BRCC3 PE=1 SV=2
1003	1108	P36969|GPX4_HUMAN	176.21	38	12147	6	6	22175	Phospholipid hydroperoxide glutathione peroxidase OS=Homo sapiens OX=9606 GN=GPX4 PE=1 SV=3
590	1549	P02771|FETA_HUMAN	175.96	7	67818	6	6	68678	Alpha-fetoprotein OS=Homo sapiens OX=9606 GN=AFP PE=1 SV=1
923	1316	P61604|CH10_HUMAN	175.31	59	341940	6	6	10932	10 kDa heat shock protein mitochondrial OS=Homo sapiens OX=9606 GN=HSPE1 PE=1 SV=2
1123	1265	Q9UJU6|DBNL_HUMAN	171.79	18	3646.7	6	6	48207	Drebrin-like protein OS=Homo sapiens OX=9606 GN=DBNL PE=1 SV=1
1163	1105	Q6UN15|FIP1_HUMAN	170.77	16	3700.1	6	6	66526	Pre-mRNA 3'-end-processing factor FIP1 OS=Homo sapiens OX=9606 GN=FIP1L1 PE=1 SV=1
1005	654	P21281|VATB2_HUMAN	169.74	25	4783.7	9	6	56501	V-type proton ATPase subunit B brain isoform OS=Homo sapiens OX=9606 GN=ATP6V1B2 PE=1 SV=3
1027	931	Q9C0D3|ZY11B_HUMAN	167.62	13	4425.9	6	6	83921	Protein zyg-11 homolog B OS=Homo sapiens OX=9606 GN=ZYG11B PE=1 SV=2
1000	1111	Q9NQT5|EXOS3_HUMAN	167.47	47	10157	6	6	29572	Exosome complex component RRP40 OS=Homo sapiens OX=9606 GN=EXOSC3 PE=1 SV=3
1091	1258	P04637|P53_HUMAN	166.33	21	4192.2	6	6	43653	Cellular tumor antigen p53 OS=Homo sapiens OX=9606 GN=TP53 PE=1 SV=4
1332	1147	Q9NQT4|EXOS5_HUMAN	166.27	34	6900.9	6	6	25249	Exosome complex component RRP46 OS=Homo sapiens OX=9606 GN=EXOSC5 PE=1 SV=1
921	1142	P09661|RU2A_HUMAN	166.07	30	13076	6	6	28416	U2 small nuclear ribonucleoprotein A' OS=Homo sapiens OX=9606 GN=SNRPA1 PE=1 SV=2
1288	1275	P08574|CY1_HUMAN	161.84	25	5723.8	6	6	35422	Cytochrome c1 heme protein mitochondrial OS=Homo sapiens OX=9606 GN=CYC1 PE=1 SV=3
1330	908	Q969V3|NCLN_HUMAN	161.84	15	1393.9	6	6	62974	Nicalin OS=Homo sapiens OX=9606 GN=NCLN PE=1 SV=2
1149	992	P54819|KAD2_HUMAN	161.74	41	6461.6	6	6	26478	Adenylate kinase 2 mitochondrial OS=Homo sapiens OX=9606 GN=AK2 PE=1 SV=2
1347	1257	Q96FW1|OTUB1_HUMAN	158.75	25	6177.1	6	6	31284	Ubiquitin thioesterase OTUB1 OS=Homo sapiens OX=9606 GN=OTUB1 PE=1 SV=2
1287	1050	Q9NPD3|EXOS4_HUMAN	157.92	33	7369.4	6	6	26383	Exosome complex component RRP41 OS=Homo sapiens OX=9606 GN=EXOSC4 PE=1 SV=3
1179	1281	Q13595|TRA2A_HUMAN	157.55	20	8515.5	6	6	32689	Transformer-2 protein homolog alpha OS=Homo sapiens OX=9606 GN=TRA2A PE=1 SV=1
1194	811	O00429|DNM1L_HUMAN	155.15	17	689.55	6	6	81877	Dynamin-1-like protein OS=Homo sapiens OX=9606 GN=DNM1L PE=1 SV=2
846	878	Q92599|SEPT8_HUMAN	154.26	22	4439.5	11	6	55756	Septin-8 OS=Homo sapiens OX=9606 GN=SEPTIN8 PE=1 SV=4
1234	957	Q07866|KLC1_HUMAN	153.52	14	5314.7	7	6	65310	Kinesin light chain 1 OS=Homo sapiens OX=9606 GN=KLC1 PE=1 SV=2
1173	826	P98175|RBM10_HUMAN	152.61	10	3941	6	6	103533	RNA-binding protein 10 OS=Homo sapiens OX=9606 GN=RBM10 PE=1 SV=3
1038	925	Q6P4A8|PLBL1_HUMAN	152.01	14	4797.4	6	6	63255	Phospholipase B-like 1 OS=Homo sapiens OX=9606 GN=PLBD1 PE=1 SV=2
1134	1164	Q96GA3|LTV1_HUMAN	150.46	17	3112.4	6	6	54855	Protein LTV1 homolog OS=Homo sapiens OX=9606 GN=LTV1 PE=1 SV=1
1113	1174	Q15758|AAAT_HUMAN	150.06	15	6591.1	6	6	56598	Neutral amino acid transporter B(0) OS=Homo sapiens OX=9606 GN=SLC1A5 PE=1 SV=2
1309	999	O43615|TIM44_HUMAN	149.57	17	3966.1	6	6	51356	Mitochondrial import inner membrane translocase subunit TIM44 OS=Homo sapiens OX=9606 GN=TIMM44 PE=1 SV=2
1139	989	Q9BQK8|LPIN3_HUMAN	148.69	10	1169.5	6	6	93614	Phosphatidate phosphatase LPIN3 OS=Homo sapiens OX=9606 GN=LPIN3 PE=1 SV=3
1105	1168	Q9ULX3|NOB1_HUMAN	148.38	20	4899.9	6	6	46675	RNA-binding protein NOB1 OS=Homo sapiens OX=9606 GN=NOB1 PE=1 SV=1
1408	965	P48729|KC1A_HUMAN	148.29	23	4542.7	6	6	38915	Casein kinase I isoform alpha OS=Homo sapiens OX=9606 GN=CSNK1A1 PE=1 SV=2
1241	1016	Q96TA2|YMEL1_HUMAN	146.22	11	2901.1	6	6	86455	ATP-dependent zinc metalloprotease YME1L1 OS=Homo sapiens OX=9606 GN=YME1L1 PE=1 SV=2
1400	948	P23588|IF4B_HUMAN	145.63	15	2581.2	6	6	69151	Eukaryotic translation initiation factor 4B OS=Homo sapiens OX=9606 GN=EIF4B PE=1 SV=2
1014	1009	O95433|AHSA1_HUMAN	145.05	27	8588.9	6	6	38274	Activator of 90 kDa heat shock protein ATPase homolog 1 OS=Homo sapiens OX=9606 GN=AHSA1 PE=1 SV=1
1216	1229	O75569|PRKRA_HUMAN	145.05	27	2160.6	6	6	34404	Interferon-inducible double-stranded RNA-dependent protein kinase activator A OS=Homo sapiens OX=9606 GN=PRKRA PE=1 SV=1
1126	1158	P78406|RAE1L_HUMAN	144.84	18	4147.2	6	6	40968	mRNA export factor RAE1 OS=Homo sapiens OX=9606 GN=RAE1 PE=1 SV=1
1201	1228	P51858|HDGF_HUMAN	143.93	29	6816.9	7	6	26788	Hepatoma-derived growth factor OS=Homo sapiens OX=9606 GN=HDGF PE=1 SV=1
836	1063	P52209|6PGD_HUMAN	143.67	13	17764	6	6	53140	6-phosphogluconate dehydrogenase decarboxylating OS=Homo sapiens OX=9606 GN=PGD PE=1 SV=3
991	1036	P25789|PSA4_HUMAN	143.5	32	15074	6	6	29484	Proteasome subunit alpha type-4 OS=Homo sapiens OX=9606 GN=PSMA4 PE=1 SV=1
1191	1153	P11177|ODPB_HUMAN	142.97	19	2657.9	6	6	39233	Pyruvate dehydrogenase E1 component subunit beta mitochondrial OS=Homo sapiens OX=9606 GN=PDHB PE=1 SV=3
1260	1047	Q9BQ70|TCF25_HUMAN	142.94	15	1509.7	6	6	76667	Transcription factor 25 OS=Homo sapiens OX=9606 GN=TCF25 PE=1 SV=1
1304	1010	O60341|KDM1A_HUMAN	142.64	10	2302.4	6	6	92903	Lysine-specific histone demethylase 1A OS=Homo sapiens OX=9606 GN=KDM1A PE=1 SV=2
1109	1220	P24666|PPAC_HUMAN	141.73	40	4793.3	6	6	18042	Low molecular weight phosphotyrosine protein phosphatase OS=Homo sapiens OX=9606 GN=ACP1 PE=1 SV=3
1083	1099	P49257|LMAN1_HUMAN	141.46	17	6769.6	6	6	57549	Protein ERGIC-53 OS=Homo sapiens OX=9606 GN=LMAN1 PE=1 SV=2
1045	1075	P40222|TXLNA_HUMAN	141.33	16	114450	6	6	61891	Alpha-taxilin OS=Homo sapiens OX=9606 GN=TXLNA PE=1 SV=3
1258	1150	O95202|LETM1_HUMAN	140.63	9	710.15	6	6	83354	Mitochondrial proton/calcium exchanger protein OS=Homo sapiens OX=9606 GN=LETM1 PE=1 SV=1
1401	1093	O95400|CD2B2_HUMAN	140.35	32	10246	6	6	37646	CD2 antigen cytoplasmic tail-binding protein 2 OS=Homo sapiens OX=9606 GN=CD2BP2 PE=1 SV=1
1219	1317	Q9UBX3|DIC_HUMAN	139.95	27	1916.4	6	6	31282	Mitochondrial dicarboxylate carrier OS=Homo sapiens OX=9606 GN=SLC25A10 PE=1 SV=2
957	1360	Q99829|CPNE1_HUMAN	139.89	13	4576.3	6	6	59059	Copine-1 OS=Homo sapiens OX=9606 GN=CPNE1 PE=1 SV=1
1356	1042	Q9HCC0|MCCB_HUMAN	139.48	16	1176.4	6	6	61333	Methylcrotonoyl-CoA carboxylase beta chain mitochondrial OS=Homo sapiens OX=9606 GN=MCCC2 PE=1 SV=1
1313	926	P19367|HXK1_HUMAN	138.43	10	1498.6	7	6	102486	Hexokinase-1 OS=Homo sapiens OX=9606 GN=HK1 PE=1 SV=3
1099	1203	Q9NPH2|INO1_HUMAN	138.1	10	4096.5	6	6	61068	Inositol-3-phosphate synthase 1 OS=Homo sapiens OX=9606 GN=ISYNA1 PE=1 SV=1
1415	1116	Q92665|RT31_HUMAN	137.97	19	4752.7	6	6	45319	28S ribosomal protein S31 mitochondrial OS=Homo sapiens OX=9606 GN=MRPS31 PE=1 SV=3
1251	893	Q6UB35|C1TM_HUMAN	137.71	10	1499.2	8	6	105790	Monofunctional C1-tetrahydrofolate synthase mitochondrial OS=Homo sapiens OX=9606 GN=MTHFD1L PE=1 SV=1
1230	973	P49750|YLPM1_HUMAN	137.21	4	427.19	6	6	241643	YLP motif-containing protein 1 OS=Homo sapiens OX=9606 GN=YLPM1 PE=1 SV=4
1379	1034	Q9P2I0|CPSF2_HUMAN	136.87	10	1043.2	6	6	88487	Cleavage and polyadenylation specificity factor subunit 2 OS=Homo sapiens OX=9606 GN=CPSF2 PE=1 SV=2
1570	1554	Q6DKI1|RL7L_HUMAN	136.62	20	5333.3	6	6	29669	60S ribosomal protein L7-like 1 OS=Homo sapiens OX=9606 GN=RPL7L1 PE=1 SV=2
1236	911	Q9UDY2|ZO2_HUMAN	135.15	8	1774.8	6	6	133958	Tight junction protein ZO-2 OS=Homo sapiens OX=9606 GN=TJP2 PE=1 SV=2
1383	1049	Q7L576|CYFP1_HUMAN	135.08	6	1135.7	6	6	145182	Cytoplasmic FMR1-interacting protein 1 OS=Homo sapiens OX=9606 GN=CYFIP1 PE=1 SV=1
1146	1029	P09960|LKHA4_HUMAN	134.64	13	4358.5	6	6	69285	Leukotriene A-4 hydrolase OS=Homo sapiens OX=9606 GN=LTA4H PE=1 SV=2
1335	1023	P35249|RFC4_HUMAN	134.45	20	4564.9	6	6	39682	Replication factor C subunit 4 OS=Homo sapiens OX=9606 GN=RFC4 PE=1 SV=2
1370	1338	Q9Y3B2|EXOS1_HUMAN	134.41	40	4319.8	6	6	21452	Exosome complex component CSL4 OS=Homo sapiens OX=9606 GN=EXOSC1 PE=1 SV=1
1363	1393	P04818|TYSY_HUMAN	134.29	26	3832.2	6	6	35716	Thymidylate synthase OS=Homo sapiens OX=9606 GN=TYMS PE=1 SV=3
1300	913	Q8WWM7|ATX2L_HUMAN	133.07	8	1649.9	6	6	113374	Ataxin-2-like protein OS=Homo sapiens OX=9606 GN=ATXN2L PE=1 SV=2
1164	1130	P29372|3MG_HUMAN	132.84	26	3984.9	6	6	32869	DNA-3-methyladenine glycosylase OS=Homo sapiens OX=9606 GN=MPG PE=1 SV=3
1428	927	O00178|GTPB1_HUMAN	132.54	11	1919.5	6	6	72454	GTP-binding protein 1 OS=Homo sapiens OX=9606 GN=GTPBP1 PE=1 SV=3
1144	1026	P23381|SYWC_HUMAN	131.82	22	3430.4	6	6	53165	Tryptophan--tRNA ligase cytoplasmic OS=Homo sapiens OX=9606 GN=WARS1 PE=1 SV=2
1239	972	Q9H3U1|UN45A_HUMAN	130.87	8	1868.4	6	6	103077	Protein unc-45 homolog A OS=Homo sapiens OX=9606 GN=UNC45A PE=1 SV=1
1284	1283	P49406|RM19_HUMAN	130.17	21	2292.9	6	6	33535	39S ribosomal protein L19 mitochondrial OS=Homo sapiens OX=9606 GN=MRPL19 PE=1 SV=2
1087	1024	O60911|CATL2_HUMAN	129.96	21	1181.2	6	6	37329	Cathepsin L2 OS=Homo sapiens OX=9606 GN=CTSV PE=1 SV=2
1406	1217	Q9NUU7|DD19A_HUMAN	129.79	15	1659.9	6	6	53975	ATP-dependent RNA helicase DDX19A OS=Homo sapiens OX=9606 GN=DDX19A PE=1 SV=1
1253	1090	Q6P1J9|CDC73_HUMAN	129.46	14	4777.6	6	6	60577	Parafibromin OS=Homo sapiens OX=9606 GN=CDC73 PE=1 SV=1
1358	1172	O14579|COPE_HUMAN	128.87	28	4777.9	6	6	34482	Coatomer subunit epsilon OS=Homo sapiens OX=9606 GN=COPE PE=1 SV=3
1331	838	Q7Z3K3|POGZ_HUMAN	128.14	6	2040.7	6	6	155343	Pogo transposable element with ZNF domain OS=Homo sapiens OX=9606 GN=POGZ PE=1 SV=2
999	1077	P35221|CTNA1_HUMAN	128.01	9	3735.3	6	6	100071	Catenin alpha-1 OS=Homo sapiens OX=9606 GN=CTNNA1 PE=1 SV=1
1302	946	Q9BTC0|DIDO1_HUMAN	127.62	4	0	6	6	243870	Death-inducer obliterator 1 OS=Homo sapiens OX=9606 GN=DIDO1 PE=1 SV=5
1202	1173	P04181|OAT_HUMAN	127.54	23	5674.5	6	6	48535	Ornithine aminotransferase mitochondrial OS=Homo sapiens OX=9606 GN=OAT PE=1 SV=1
1507	1006	Q13423|NNTM_HUMAN	125.81	9	2034.2	6	6	113895	NAD(P) transhydrogenase mitochondrial OS=Homo sapiens OX=9606 GN=NNT PE=1 SV=3
1008	1035	P07384|CAN1_HUMAN	125.3	11	3792.2	6	6	81890	Calpain-1 catalytic subunit OS=Homo sapiens OX=9606 GN=CAPN1 PE=1 SV=1
1180	961	P28331|NDUS1_HUMAN	124.93	10	2680.5	6	6	79468	NADH-ubiquinone oxidoreductase 75 kDa subunit mitochondrial OS=Homo sapiens OX=9606 GN=NDUFS1 PE=1 SV=3
1193	1215	O75306|NDUS2_HUMAN	124.1	20	2195.4	6	6	52546	NADH dehydrogenase [ubiquinone] iron-sulfur protein 2 mitochondrial OS=Homo sapiens OX=9606 GN=NDUFS2 PE=1 SV=2
1035	975	Q8N1F7|NUP93_HUMAN	123.44	8	4923.8	6	6	93488	Nuclear pore complex protein Nup93 OS=Homo sapiens OX=9606 GN=NUP93 PE=1 SV=2
1208	1159	Q16643|DREB_HUMAN	122.36	11	3026.4	6	6	71429	Drebrin OS=Homo sapiens OX=9606 GN=DBN1 PE=1 SV=4
1388	1019	P28340|DPOD1_HUMAN	121.18	7	1130.8	6	6	123631	DNA polymerase delta catalytic subunit OS=Homo sapiens OX=9606 GN=POLD1 PE=1 SV=2
1086	1230	Q9NYF8|BCLF1_HUMAN	120.3	8	4405.2	6	6	106122	Bcl-2-associated transcription factor 1 OS=Homo sapiens OX=9606 GN=BCLAF1 PE=1 SV=2
1345	1060	P42696|RBM34_HUMAN	119.92	23	1456.8	6	6	48565	RNA-binding protein 34 OS=Homo sapiens OX=9606 GN=RBM34 PE=1 SV=2
1437	1252	Q9BW27|NUP85_HUMAN	118.74	11	2977.5	6	6	75019	Nuclear pore complex protein Nup85 OS=Homo sapiens OX=9606 GN=NUP85 PE=1 SV=1
1326	988	Q13428|TCOF_HUMAN	117.33	6	1130.8	6	6	152105	Treacle protein OS=Homo sapiens OX=9606 GN=TCOF1 PE=1 SV=3
1151	1136	P36871|PGM1_HUMAN	117.02	15	2277.8	6	6	61449	Phosphoglucomutase-1 OS=Homo sapiens OX=9606 GN=PGM1 PE=1 SV=3
1479	1170	O14776|TCRG1_HUMAN	116.73	6	1774.8	6	6	123901	Transcription elongation regulator 1 OS=Homo sapiens OX=9606 GN=TCERG1 PE=1 SV=2
1321	969	O14974|MYPT1_HUMAN	116.18	8	1634.5	6	6	115281	Protein phosphatase 1 regulatory subunit 12A OS=Homo sapiens OX=9606 GN=PPP1R12A PE=1 SV=1
1210	1125	O75131|CPNE3_HUMAN	115.77	15	3305.6	6	6	60131	Copine-3 OS=Homo sapiens OX=9606 GN=CPNE3 PE=1 SV=1
1301	1188	O95251|KAT7_HUMAN	114.16	14	1146.6	6	6	70642	Histone acetyltransferase KAT7 OS=Homo sapiens OX=9606 GN=KAT7 PE=1 SV=1
1557	1334	P10644|KAP0_HUMAN	110.4	23	1534.4	6	6	42982	cAMP-dependent protein kinase type I-alpha regulatory subunit OS=Homo sapiens OX=9606 GN=PRKAR1A PE=1 SV=1
1532	1264	Q13451|FKBP5_HUMAN	110.07	17	841.92	6	6	51212	Peptidyl-prolyl cis-trans isomerase FKBP5 OS=Homo sapiens OX=9606 GN=FKBP5 PE=1 SV=2
1337	1138	O60306|AQR_HUMAN	109.73	5	2398.1	6	6	171294	RNA helicase aquarius OS=Homo sapiens OX=9606 GN=AQR PE=1 SV=4
1384	1066	O75691|UTP20_HUMAN	101.86	3	842.01	6	6	318385	Small subunit processome component 20 homolog OS=Homo sapiens OX=9606 GN=UTP20 PE=1 SV=3
1573	1312	P17612|KAPCA_HUMAN	99.25	22	1435.8	6	6	40590	cAMP-dependent protein kinase catalytic subunit alpha OS=Homo sapiens OX=9606 GN=PRKACA PE=1 SV=2
1484	1179	P11717|MPRI_HUMAN	96.8	3	394.88	6	6	274373	Cation-independent mannose-6-phosphate receptor OS=Homo sapiens OX=9606 GN=IGF2R PE=1 SV=3
96	52	Q9BQE3|TBA1C_HUMAN	423.33	78	61035	40	5	49895	Tubulin alpha-1C chain OS=Homo sapiens OX=9606 GN=TUBA1C PE=1 SV=1
225	1293	Q7L7L0|H2A3_HUMAN	334.57	58	43295	16	5	14121	Histone H2A type 3 OS=Homo sapiens OX=9606 GN=H2AC25 PE=1 SV=3
225	1294	P04908|H2A1B_HUMAN	334.57	58	43295	16	5	14135	Histone H2A type 1-B/E OS=Homo sapiens OX=9606 GN=H2AC8 PE=1 SV=2
225	1427	Q93077|H2A1C_HUMAN	334.57	58	43295	16	5	14105	Histone H2A type 1-C OS=Homo sapiens OX=9606 GN=H2AC6 PE=1 SV=3
52	241	P19012|K1C15_HUMAN	333.31	43	12889	56	5	49212	Keratin type I cytoskeletal 15 OS=Homo sapiens OX=9606 GN=KRT15 PE=1 SV=3
186	643	P01861|IGHG4_HUMAN	287.48	41	55989	23	5	35941	Immunoglobulin heavy constant gamma 4 OS=Homo sapiens OX=9606 GN=IGHG4 PE=1 SV=1
614	555	P62140|PP1B_HUMAN	259.59	41	11853	13	5	37187	Serine/threonine-protein phosphatase PP1-beta catalytic subunit OS=Homo sapiens OX=9606 GN=PPP1CB PE=1 SV=3
89	338	Q3SY84|K2C71_HUMAN	254.85	24	17672	26	5	57292	Keratin type II cytoskeletal 71 OS=Homo sapiens OX=9606 GN=KRT71 PE=1 SV=3
568	949	P06753|TPM3_HUMAN	244.51	31	5020.2	13	5	32950	Tropomyosin alpha-3 chain OS=Homo sapiens OX=9606 GN=TPM3 PE=1 SV=2
646	727	P67936|TPM4_HUMAN	243.4	47	3531.8	13	5	28522	Tropomyosin alpha-4 chain OS=Homo sapiens OX=9606 GN=TPM4 PE=1 SV=3
455	1557	P0C0S5|H2AZ_HUMAN	223.45	46	21384	8	5	13553	Histone H2A.Z OS=Homo sapiens OX=9606 GN=H2AZ1 PE=1 SV=2
455	1559	Q71UI9|H2AV_HUMAN	223.45	46	21384	8	5	13509	Histone H2A.V OS=Homo sapiens OX=9606 GN=H2AZ2 PE=1 SV=3
475	1112	P16401|H15_HUMAN	213.32	35	8207.4	13	5	22580	Histone H1.5 OS=Homo sapiens OX=9606 GN=H1-5 PE=1 SV=3
735	867	P09972|ALDOC_HUMAN	212.19	31	11704	8	5	39456	Fructose-bisphosphate aldolase C OS=Homo sapiens OX=9606 GN=ALDOC PE=1 SV=2
515	2026	P02765|FETUA_HUMAN	200.5	7	81870	5	5	39341	Alpha-2-HS-glycoprotein OS=Homo sapiens OX=9606 GN=AHSG PE=1 SV=2
706	1342	P56537|IF6_HUMAN	197.95	33	16547	5	5	26599	Eukaryotic translation initiation factor 6 OS=Homo sapiens OX=9606 GN=EIF6 PE=1 SV=1
647	1561	P02774|VTDB_HUMAN	197.55	12	30870	5	5	52918	Vitamin D-binding protein OS=Homo sapiens OX=9606 GN=GC PE=1 SV=2
565	1028	Q01844|EWS_HUMAN	190.8	14	25532	5	5	68478	RNA-binding protein EWS OS=Homo sapiens OX=9606 GN=EWSR1 PE=1 SV=1
1115	1848	P00441|SODC_HUMAN	189.1	46	13301	5	5	15936	Superoxide dismutase [Cu-Zn] OS=Homo sapiens OX=9606 GN=SOD1 PE=1 SV=2
1224	1973	O14880|MGST3_HUMAN	185.18	35	7882.2	5	5	16516	Microsomal glutathione S-transferase 3 OS=Homo sapiens OX=9606 GN=MGST3 PE=1 SV=1
733	1450	Q92820|GGH_HUMAN	181.34	17	11519	5	5	35964	Gamma-glutamyl hydrolase OS=Homo sapiens OX=9606 GN=GGH PE=1 SV=2
1075	1418	Q6P5R6|RL22L_HUMAN	181	59	7670.4	7	5	14607	60S ribosomal protein L22-like 1 OS=Homo sapiens OX=9606 GN=RPL22L1 PE=1 SV=2
813	634	P60891|PRPS1_HUMAN	180.94	37	2662.4	10	5	34834	Ribose-phosphate pyrophosphokinase 1 OS=Homo sapiens OX=9606 GN=PRPS1 PE=1 SV=2
882	647	Q92922|SMRC1_HUMAN	179.02	12	2618.7	10	5	122867	SWI/SNF complex subunit SMARCC1 OS=Homo sapiens OX=9606 GN=SMARCC1 PE=1 SV=3
406	1571	P62847|RS24_HUMAN	178.57	35	108630	5	5	15423	40S ribosomal protein S24 OS=Homo sapiens OX=9606 GN=RPS24 PE=1 SV=1
1148	1787	P12272|PTHR_HUMAN	177.53	24	8185.3	5	5	20194	Parathyroid hormone-related protein OS=Homo sapiens OX=9606 GN=PTHLH PE=1 SV=1
680	1619	P62318|SMD3_HUMAN	176.66	49	72683	5	5	13916	Small nuclear ribonucleoprotein Sm D3 OS=Homo sapiens OX=9606 GN=SNRPD3 PE=1 SV=1
1141	901	P32322|P5CR1_HUMAN	171.89	32	2974.9	7	5	33361	Pyrroline-5-carboxylate reductase 1 mitochondrial OS=Homo sapiens OX=9606 GN=PYCR1 PE=1 SV=2
630	1007	P31947|1433S_HUMAN	171.84	28	5461.3	8	5	27774	14-3-3 protein sigma OS=Homo sapiens OX=9606 GN=SFN PE=1 SV=1
696	854	Q92769|HDAC2_HUMAN	171.48	22	2662.3	8	5	55364	Histone deacetylase 2 OS=Homo sapiens OX=9606 GN=HDAC2 PE=1 SV=2
1374	1500	Q9BRJ6|CG050_HUMAN	166.23	37	1655.7	5	5	22083	Uncharacterized protein C7orf50 OS=Homo sapiens OX=9606 GN=C7orf50 PE=1 SV=1
1369	1384	Q9BSD7|NTPCR_HUMAN	164.53	40	5465.1	5	5	20713	Cancer-related nucleoside-triphosphatase OS=Homo sapiens OX=9606 GN=NTPCR PE=1 SV=1
1196	1588	Q9P0L0|VAPA_HUMAN	162.93	22	3932.5	6	5	27893	Vesicle-associated membrane protein-associated protein A OS=Homo sapiens OX=9606 GN=VAPA PE=1 SV=3
1094	1425	Q15185|TEBP_HUMAN	161.17	35	16421	5	5	18697	Prostaglandin E synthase 3 OS=Homo sapiens OX=9606 GN=PTGES3 PE=1 SV=1
1156	1155	P82930|RT34_HUMAN	161.14	33	11235	5	5	25650	28S ribosomal protein S34 mitochondrial OS=Homo sapiens OX=9606 GN=MRPS34 PE=1 SV=2
1657	1336	P62633|CNBP_HUMAN	161.07	35	1473.8	5	5	19463	CCHC-type zinc finger nucleic acid binding protein OS=Homo sapiens OX=9606 GN=CNBP PE=1 SV=1
505	1899	P47914|RL29_HUMAN	160.9	23	51587	5	5	17752	60S ribosomal protein L29 OS=Homo sapiens OX=9606 GN=RPL29 PE=1 SV=2
1131	1276	Q9BYD3|RM04_HUMAN	160.43	22	6461.1	5	5	34919	39S ribosomal protein L4 mitochondrial OS=Homo sapiens OX=9606 GN=MRPL4 PE=1 SV=1
761	1221	P55209|NP1L1_HUMAN	160.41	13	2065.5	7	5	45374	Nucleosome assembly protein 1-like 1 OS=Homo sapiens OX=9606 GN=NAP1L1 PE=1 SV=1
1009	1148	P09012|SNRPA_HUMAN	160.11	31	9924.9	7	5	31280	U1 small nuclear ribonucleoprotein A OS=Homo sapiens OX=9606 GN=SNRPA PE=1 SV=3
1339	1152	P49770|EI2BB_HUMAN	159.61	22	2705.2	5	5	38990	Translation initiation factor eIF-2B subunit beta OS=Homo sapiens OX=9606 GN=EIF2B2 PE=1 SV=3
672	1123	P01008|ANT3_HUMAN	159.37	13	31012	5	5	52602	Antithrombin-III OS=Homo sapiens OX=9606 GN=SERPINC1 PE=1 SV=1
1323	1497	P48556|PSMD8_HUMAN	157.71	14	8510.8	5	5	39612	26S proteasome non-ATPase regulatory subunit 8 OS=Homo sapiens OX=9606 GN=PSMD8 PE=1 SV=2
1100	1593	P20290|BTF3_HUMAN	157.19	35	9986.1	5	5	22168	Transcription factor BTF3 OS=Homo sapiens OX=9606 GN=BTF3 PE=1 SV=1
1065	1402	Q15370|ELOB_HUMAN	156.85	53	11822	5	5	13133	Elongin-B OS=Homo sapiens OX=9606 GN=ELOB PE=1 SV=1
936	1255	O00391|QSOX1_HUMAN	156.52	8	22084	5	5	82578	Sulfhydryl oxidase 1 OS=Homo sapiens OX=9606 GN=QSOX1 PE=1 SV=3
685	1175	P02787|TRFE_HUMAN	155.83	10	16475	6	5	77050	Serotransferrin OS=Homo sapiens OX=9606 GN=TF PE=1 SV=4
1142	1279	P30048|PRDX3_HUMAN	155.25	31	14347	5	5	27693	Thioredoxin-dependent peroxide reductase mitochondrial OS=Homo sapiens OX=9606 GN=PRDX3 PE=1 SV=3
1145	1025	Q96QR8|PURB_HUMAN	155.12	33	3755.9	8	5	33241	Transcriptional activator protein Pur-beta OS=Homo sapiens OX=9606 GN=PURB PE=1 SV=3
1055	1428	P60981|DEST_HUMAN	154.75	32	12255	5	5	18506	Destrin OS=Homo sapiens OX=9606 GN=DSTN PE=1 SV=3
892	772	P47755|CAZA2_HUMAN	154.4	41	6841.8	8	5	32949	F-actin-capping protein subunit alpha-2 OS=Homo sapiens OX=9606 GN=CAPZA2 PE=1 SV=3
1195	860	Q9UBF2|COPG2_HUMAN	154.18	12	694.08	7	5	97622	Coatomer subunit gamma-2 OS=Homo sapiens OX=9606 GN=COPG2 PE=1 SV=1
1262	1397	Q9UNQ0|ABCG2_HUMAN	154.18	9	10539	5	5	72314	Broad substrate specificity ATP-binding cassette transporter ABCG2 OS=Homo sapiens OX=9606 GN=ABCG2 PE=1 SV=3
1242	1098	Q15003|CND2_HUMAN	153.01	11	1086.6	5	5	82563	Condensin complex subunit 2 OS=Homo sapiens OX=9606 GN=NCAPH PE=1 SV=3
1281	1321	Q14558|KPRA_HUMAN	152.77	23	2628.9	6	5	39394	Phosphoribosyl pyrophosphate synthase-associated protein 1 OS=Homo sapiens OX=9606 GN=PRPSAP1 PE=1 SV=2
1393	892	P53992|SC24C_HUMAN	152.34	7	1725.5	5	5	118325	Protein transport protein Sec24C OS=Homo sapiens OX=9606 GN=SEC24C PE=1 SV=3
853	1456	Q15828|CYTM_HUMAN	151.69	44	15652	5	5	16511	Cystatin-M OS=Homo sapiens OX=9606 GN=CST6 PE=1 SV=1
918	1359	P28072|PSB6_HUMAN	150.26	38	15293	5	5	25358	Proteasome subunit beta type-6 OS=Homo sapiens OX=9606 GN=PSMB6 PE=1 SV=4
1386	1565	Q9NX58|LYAR_HUMAN	150.17	11	2086.3	5	5	43634	Cell growth-regulating nucleolar protein OS=Homo sapiens OX=9606 GN=LYAR PE=1 SV=3
1391	1216	Q15785|TOM34_HUMAN	149.62	26	1772.9	5	5	34559	Mitochondrial import receptor subunit TOM34 OS=Homo sapiens OX=9606 GN=TOMM34 PE=1 SV=2
753	1151	Q16610|ECM1_HUMAN	147.73	15	7635.4	5	5	60674	Extracellular matrix protein 1 OS=Homo sapiens OX=9606 GN=ECM1 PE=1 SV=2
1475	1262	Q5JTH9|RRP12_HUMAN	147.01	5	418.35	5	5	143702	RRP12-like protein OS=Homo sapiens OX=9606 GN=RRP12 PE=1 SV=2
1268	1085	Q7Z2T5|TRM1L_HUMAN	146.53	12	1550.1	5	5	81747	TRMT1-like protein OS=Homo sapiens OX=9606 GN=TRMT1L PE=1 SV=2
1429	1227	P49005|DPOD2_HUMAN	146.16	13	2359.1	5	5	51290	DNA polymerase delta subunit 2 OS=Homo sapiens OX=9606 GN=POLD2 PE=1 SV=1
1154	1313	P82663|RT25_HUMAN	145.45	42	4931	5	5	20116	28S ribosomal protein S25 mitochondrial OS=Homo sapiens OX=9606 GN=MRPS25 PE=1 SV=1
868	1284	O00487|PSDE_HUMAN	145.26	33	15033	5	5	34577	26S proteasome non-ATPase regulatory subunit 14 OS=Homo sapiens OX=9606 GN=PSMD14 PE=1 SV=1
1229	1000	Q06210|GFPT1_HUMAN	145.12	10	2241.7	5	5	78806	Glutamine--fructose-6-phosphate aminotransferase [isomerizing] 1 OS=Homo sapiens OX=9606 GN=GFPT1 PE=1 SV=3
755	1011	Q04917|1433F_HUMAN	144.31	28	4892.3	9	5	28219	14-3-3 protein eta OS=Homo sapiens OX=9606 GN=YWHAH PE=1 SV=4
1085	1113	Q8WXF1|PSPC1_HUMAN	143.91	14	6152.2	5	5	58744	Paraspeckle component 1 OS=Homo sapiens OX=9606 GN=PSPC1 PE=1 SV=1
640	1901	P59665|DEF1_HUMAN	141.72	39	56418	5	5	10201	Neutrophil defensin 1 OS=Homo sapiens OX=9606 GN=DEFA1B PE=1 SV=1
640	1902	P59666|DEF3_HUMAN	141.72	39	56418	5	5	10245	Neutrophil defensin 3 OS=Homo sapiens OX=9606 GN=DEFA3 PE=1 SV=1
854	1263	P60660|MYL6_HUMAN	141.7	47	18321	5	5	16930	Myosin light polypeptide 6 OS=Homo sapiens OX=9606 GN=MYL6 PE=1 SV=2
1274	1385	P49755|TMEDA_HUMAN	141.62	26	6440.1	5	5	24976	Transmembrane emp24 domain-containing protein 10 OS=Homo sapiens OX=9606 GN=TMED10 PE=1 SV=2
1576	1092	Q9NR09|BIRC6_HUMAN	140.86	2	516.91	5	5	530274	Baculoviral IAP repeat-containing protein 6 OS=Homo sapiens OX=9606 GN=BIRC6 PE=1 SV=3
1381	1260	Q86UK7|ZN598_HUMAN	140.68	8	713.5	5	5	98637	E3 ubiquitin-protein ligase ZNF598 OS=Homo sapiens OX=9606 GN=ZNF598 PE=1 SV=1
1368	1286	Q13084|RM28_HUMAN	140.05	32	2135.8	5	5	30157	39S ribosomal protein L28 mitochondrial OS=Homo sapiens OX=9606 GN=MRPL28 PE=1 SV=4
1153	1333	P36955|PEDF_HUMAN	140.03	14	6157.5	5	5	46312	Pigment epithelium-derived factor OS=Homo sapiens OX=9606 GN=SERPINF1 PE=1 SV=4
1311	1214	O75083|WDR1_HUMAN	139.56	12	5012.2	5	5	66194	WD repeat-containing protein 1 OS=Homo sapiens OX=9606 GN=WDR1 PE=1 SV=4
1389	1156	Q9Y5Q9|TF3C3_HUMAN	139.11	8	2277.3	5	5	101272	General transcription factor 3C polypeptide 3 OS=Homo sapiens OX=9606 GN=GTF3C3 PE=1 SV=1
1130	1256	Q9UNF1|MAGD2_HUMAN	138.94	11	2303.6	5	5	64954	Melanoma-associated antigen D2 OS=Homo sapiens OX=9606 GN=MAGED2 PE=1 SV=2
1431	1390	Q15181|IPYR_HUMAN	138.21	19	5036.1	5	5	32660	Inorganic pyrophosphatase OS=Homo sapiens OX=9606 GN=PPA1 PE=1 SV=2
1409	1189	Q9UBE0|SAE1_HUMAN	137.9	16	2354.6	5	5	38450	SUMO-activating enzyme subunit 1 OS=Homo sapiens OX=9606 GN=SAE1 PE=1 SV=1
1328	1176	Q9Y2A7|NCKP1_HUMAN	137.38	5	2773.5	5	5	128790	Nck-associated protein 1 OS=Homo sapiens OX=9606 GN=NCKAP1 PE=1 SV=1
1270	1097	P30740|ILEU_HUMAN	136.87	21	2710.8	6	5	42742	Leukocyte elastase inhibitor OS=Homo sapiens OX=9606 GN=SERPINB1 PE=1 SV=1
1122	1143	Q9UKV3|ACINU_HUMAN	136.34	6	2824.6	5	5	151861	Apoptotic chromatin condensation inducer in the nucleus OS=Homo sapiens OX=9606 GN=ACIN1 PE=1 SV=2
1041	1088	Q9Y285|SYFA_HUMAN	136.29	15	5907.2	5	5	57564	Phenylalanine--tRNA ligase alpha subunit OS=Homo sapiens OX=9606 GN=FARSA PE=1 SV=3
1354	1610	P43487|RANG_HUMAN	136.02	28	4780.6	5	5	23310	Ran-specific GTPase-activating protein OS=Homo sapiens OX=9606 GN=RANBP1 PE=1 SV=1
1076	1432	Q5RKV6|EXOS6_HUMAN	135.58	28	4307.4	5	5	28235	Exosome complex component MTR3 OS=Homo sapiens OX=9606 GN=EXOSC6 PE=1 SV=1
1137	1041	Q8WVV9|HNRLL_HUMAN	135.38	14	3558.5	6	5	60083	Heterogeneous nuclear ribonucleoprotein L-like OS=Homo sapiens OX=9606 GN=HNRNPLL PE=1 SV=1
1544	1674	P19623|SPEE_HUMAN	135.19	13	3806	5	5	33825	Spermidine synthase OS=Homo sapiens OX=9606 GN=SRM PE=1 SV=1
1365	1903	P53999|TCP4_HUMAN	134.63	38	9011.1	5	5	14395	Activated RNA polymerase II transcriptional coactivator p15 OS=Homo sapiens OX=9606 GN=SUB1 PE=1 SV=3
1246	1083	Q9BZZ5|API5_HUMAN	133.7	13	3545.3	5	5	59005	Apoptosis inhibitor 5 OS=Homo sapiens OX=9606 GN=API5 PE=1 SV=3
1248	1213	Q9BTV4|TMM43_HUMAN	133.2	19	7403.6	5	5	44876	Transmembrane protein 43 OS=Homo sapiens OX=9606 GN=TMEM43 PE=1 SV=1
1212	1582	Q99848|EBP2_HUMAN	133.05	16	4111.1	5	5	34852	Probable rRNA-processing protein EBP2 OS=Homo sapiens OX=9606 GN=EBNA1BP2 PE=1 SV=2
1398	1178	Q9UNS2|CSN3_HUMAN	132.76	16	3631.1	5	5	47873	COP9 signalosome complex subunit 3 OS=Homo sapiens OX=9606 GN=COPS3 PE=1 SV=3
1160	1423	Q8WXX5|DNJC9_HUMAN	132.71	23	3057.3	5	5	29910	DnaJ homolog subfamily C member 9 OS=Homo sapiens OX=9606 GN=DNAJC9 PE=1 SV=1
1257	1273	Q96QK1|VPS35_HUMAN	132.57	10	4245.4	5	5	91707	Vacuolar protein sorting-associated protein 35 OS=Homo sapiens OX=9606 GN=VPS35 PE=1 SV=2
1609	1141	Q9P0V9|SEP10_HUMAN	132.31	17	1024.4	5	5	52593	Septin-10 OS=Homo sapiens OX=9606 GN=SEPTIN10 PE=1 SV=2
1349	1416	Q9NY93|DDX56_HUMAN	131.62	12	3642.4	5	5	61590	Probable ATP-dependent RNA helicase DDX56 OS=Homo sapiens OX=9606 GN=DDX56 PE=1 SV=1
1243	1190	Q92973|TNPO1_HUMAN	131.25	8	4903.5	5	5	102355	Transportin-1 OS=Homo sapiens OX=9606 GN=TNPO1 PE=1 SV=2
1353	1303	Q12792|TWF1_HUMAN	130.33	21	2150.1	5	5	40283	Twinfilin-1 OS=Homo sapiens OX=9606 GN=TWF1 PE=1 SV=3
1318	1119	O00139|KIF2A_HUMAN	129.84	11	3718.9	6	5	79955	Kinesin-like protein KIF2A OS=Homo sapiens OX=9606 GN=KIF2A PE=1 SV=3
1517	1134	P50995|ANX11_HUMAN	129.73	15	1307.9	5	5	54390	Annexin A11 OS=Homo sapiens OX=9606 GN=ANXA11 PE=1 SV=1
1167	1100	Q10570|CPSF1_HUMAN	127.74	4	2049.4	5	5	160883	Cleavage and polyadenylation specificity factor subunit 1 OS=Homo sapiens OX=9606 GN=CPSF1 PE=1 SV=2
1371	1435	P51571|SSRD_HUMAN	127.38	36	6652	5	5	18999	Translocon-associated protein subunit delta OS=Homo sapiens OX=9606 GN=SSR4 PE=1 SV=1
1188	1369	Q6UWX4|HIPL2_HUMAN	127.12	9	9366.2	5	5	80779	HHIP-like protein 2 OS=Homo sapiens OX=9606 GN=HHIPL2 PE=1 SV=1
1350	1233	Q9Y315|DEOC_HUMAN	126.94	22	2259.2	5	5	35231	Deoxyribose-phosphate aldolase OS=Homo sapiens OX=9606 GN=DERA PE=1 SV=2
1405	1400	P42566|EPS15_HUMAN	126.76	7	782.38	5	5	98656	Epidermal growth factor receptor substrate 15 OS=Homo sapiens OX=9606 GN=EPS15 PE=1 SV=2
1508	1361	P30040|ERP29_HUMAN	126.61	26	2535.3	5	5	28993	Endoplasmic reticulum resident protein 29 OS=Homo sapiens OX=9606 GN=ERP29 PE=1 SV=4
1535	1452	P27695|APEX1_HUMAN	126.5	22	1453.6	5	5	35555	DNA-(apurinic or apyrimidinic site) endonuclease OS=Homo sapiens OX=9606 GN=APEX1 PE=1 SV=2
1515	1102	O95163|ELP1_HUMAN	124.57	6	693.77	5	5	150254	Elongator complex protein 1 OS=Homo sapiens OX=9606 GN=ELP1 PE=1 SV=3
1420	1519	P17174|AATC_HUMAN	124.52	18	3620.2	5	5	46248	Aspartate aminotransferase cytoplasmic OS=Homo sapiens OX=9606 GN=GOT1 PE=1 SV=3
1637	1219	Q8TED0|UTP15_HUMAN	123.72	17	2871.7	5	5	58415	U3 small nucleolar RNA-associated protein 15 homolog OS=Homo sapiens OX=9606 GN=UTP15 PE=1 SV=3
1444	1534	O14828|SCAM3_HUMAN	123.07	19	2758.2	5	5	38287	Secretory carrier-associated membrane protein 3 OS=Homo sapiens OX=9606 GN=SCAMP3 PE=1 SV=3
1324	1086	Q9BUQ8|DDX23_HUMAN	120.86	8	2051.9	5	5	95583	Probable ATP-dependent RNA helicase DDX23 OS=Homo sapiens OX=9606 GN=DDX23 PE=1 SV=3
1441	1413	Q96GM8|TOE1_HUMAN	120.79	15	1228.6	5	5	56548	Target of EGR1 protein 1 OS=Homo sapiens OX=9606 GN=TOE1 PE=1 SV=1
1254	1238	Q9UN81|LORF1_HUMAN	120.46	18	6541.7	5	5	40056	LINE-1 retrotransposable element ORF1 protein OS=Homo sapiens OX=9606 GN=L1RE1 PE=1 SV=1
1468	1526	O14602|IF1AY_HUMAN	118.81	38	6489.2	5	5	16442	Eukaryotic translation initiation factor 1A Y-chromosomal OS=Homo sapiens OX=9606 GN=EIF1AY PE=1 SV=4
1468	1675	P47813|IF1AX_HUMAN	118.81	38	6489.2	5	5	16460	Eukaryotic translation initiation factor 1A X-chromosomal OS=Homo sapiens OX=9606 GN=EIF1AX PE=1 SV=2
1316	1319	P46459|NSF_HUMAN	118.68	8	2653.4	5	5	82594	Vesicle-fusing ATPase OS=Homo sapiens OX=9606 GN=NSF PE=1 SV=3
1361	1471	P57088|TMM33_HUMAN	118.13	19	1261	5	5	27978	Transmembrane protein 33 OS=Homo sapiens OX=9606 GN=TMEM33 PE=1 SV=2
1519	1368	Q99536|VAT1_HUMAN	116.96	18	9296.3	5	5	41920	Synaptic vesicle membrane protein VAT-1 homolog OS=Homo sapiens OX=9606 GN=VAT1 PE=1 SV=2
1066	1417	P61221|ABCE1_HUMAN	115.64	11	3092.6	5	5	67314	ATP-binding cassette sub-family E member 1 OS=Homo sapiens OX=9606 GN=ABCE1 PE=1 SV=1
1481	1323	Q9Y2J2|E41L3_HUMAN	115.43	6	1358.6	5	5	120677	Band 4.1-like protein 3 OS=Homo sapiens OX=9606 GN=EPB41L3 PE=1 SV=2
1378	1301	P04114|APOB_HUMAN	115.43	1	2357.7	6	5	515611	Apolipoprotein B-100 OS=Homo sapiens OX=9606 GN=APOB PE=1 SV=2
1306	1043	O95071|UBR5_HUMAN	115.37	3	499.23	5	5	309352	E3 ubiquitin-protein ligase UBR5 OS=Homo sapiens OX=9606 GN=UBR5 PE=1 SV=2
1423	1247	Q9Y4W2|LAS1L_HUMAN	114.75	9	1226.2	5	5	83065	Ribosomal biogenesis protein LAS1L OS=Homo sapiens OX=9606 GN=LAS1L PE=1 SV=2
1057	1491	P28070|PSB4_HUMAN	114.58	31	12888	5	5	29204	Proteasome subunit beta type-4 OS=Homo sapiens OX=9606 GN=PSMB4 PE=1 SV=4
1271	1237	Q53GT1|KLH22_HUMAN	114.38	10	1637.3	5	5	71667	Kelch-like protein 22 OS=Homo sapiens OX=9606 GN=KLHL22 PE=1 SV=2
1594	1059	O60841|IF2P_HUMAN	114.1	7	904.79	5	5	138827	Eukaryotic translation initiation factor 5B OS=Homo sapiens OX=9606 GN=EIF5B PE=1 SV=4
1477	996	Q8N3C0|ASCC3_HUMAN	113.39	3	1158.2	5	5	251458	Activating signal cointegrator 1 complex subunit 3 OS=Homo sapiens OX=9606 GN=ASCC3 PE=1 SV=3
1217	1296	Q9NWU5|RM22_HUMAN	113.11	31	3734.7	5	5	23641	39S ribosomal protein L22 mitochondrial OS=Homo sapiens OX=9606 GN=MRPL22 PE=1 SV=1
1250	1089	Q9UKN8|TF3C4_HUMAN	112.99	11	1098.9	5	5	91982	General transcription factor 3C polypeptide 4 OS=Homo sapiens OX=9606 GN=GTF3C4 PE=1 SV=2
1090	1236	P18031|PTN1_HUMAN	112.7	15	1295.6	5	5	49967	Tyrosine-protein phosphatase non-receptor type 1 OS=Homo sapiens OX=9606 GN=PTPN1 PE=1 SV=1
1410	1350	Q9BXS5|AP1M1_HUMAN	112.55	14	2706.7	5	5	48587	AP-1 complex subunit mu-1 OS=Homo sapiens OX=9606 GN=AP1M1 PE=1 SV=3
1617	1663	Q96S59|RANB9_HUMAN	112.43	7	747.74	5	5	77847	Ran-binding protein 9 OS=Homo sapiens OX=9606 GN=RANBP9 PE=1 SV=1
1373	1289	Q9H7B2|RPF2_HUMAN	111.26	20	1399	5	5	35583	Ribosome production factor 2 homolog OS=Homo sapiens OX=9606 GN=RPF2 PE=1 SV=2
1500	1196	Q96A65|EXOC4_HUMAN	111.14	7	1470.9	5	5	110498	Exocyst complex component 4 OS=Homo sapiens OX=9606 GN=EXOC4 PE=1 SV=1
1587	1285	Q13136|LIPA1_HUMAN	110.19	6	100450	5	5	135778	Liprin-alpha-1 OS=Homo sapiens OX=9606 GN=PPFIA1 PE=1 SV=1
1496	1287	Q9Y2U8|MAN1_HUMAN	109.81	10	3332.4	5	5	99997	Inner nuclear membrane protein Man1 OS=Homo sapiens OX=9606 GN=LEMD3 PE=1 SV=2
1640	1509	Q9NYH9|UTP6_HUMAN	109.4	10	190.99	5	5	70194	U3 small nucleolar RNA-associated protein 6 homolog OS=Homo sapiens OX=9606 GN=UTP6 PE=1 SV=2
1550	1274	Q9Y2P8|RCL1_HUMAN	109.23	17	2225.5	5	5	40843	RNA 3'-terminal phosphate cyclase-like protein OS=Homo sapiens OX=9606 GN=RCL1 PE=1 SV=3
1390	1475	Q15417|CNN3_HUMAN	108.42	20	4445.5	5	5	36414	Calponin-3 OS=Homo sapiens OX=9606 GN=CNN3 PE=1 SV=1
1346	1327	Q8TDD1|DDX54_HUMAN	106.82	7	1727.9	5	5	98595	ATP-dependent RNA helicase DDX54 OS=Homo sapiens OX=9606 GN=DDX54 PE=1 SV=2
1553	1498	Q9UNZ2|NSF1C_HUMAN	105.85	24	2721.9	5	5	40573	NSFL1 cofactor p47 OS=Homo sapiens OX=9606 GN=NSFL1C PE=1 SV=2
1453	1322	P67775|PP2AA_HUMAN	104.89	24	3676	5	5	35594	Serine/threonine-protein phosphatase 2A catalytic subunit alpha isoform OS=Homo sapiens OX=9606 GN=PPP2CA PE=1 SV=1
1434	1300	Q14157|UBP2L_HUMAN	104.46	7	2265.2	5	5	114534	Ubiquitin-associated protein 2-like OS=Homo sapiens OX=9606 GN=UBAP2L PE=1 SV=2
1490	1345	Q99575|POP1_HUMAN	104.45	7	1489.5	5	5	114709	Ribonucleases P/MRP protein subunit POP1 OS=Homo sapiens OX=9606 GN=POP1 PE=1 SV=2
1424	1420	O43237|DC1L2_HUMAN	103.99	16	1717.7	5	5	54099	Cytoplasmic dynein 1 light intermediate chain 2 OS=Homo sapiens OX=9606 GN=DYNC1LI2 PE=1 SV=1
1595	1132	Q9UIG0|BAZ1B_HUMAN	103.6	5	158.12	5	5	170902	Tyrosine-protein kinase BAZ1B OS=Homo sapiens OX=9606 GN=BAZ1B PE=1 SV=2
1647	1625	Q9Y617|SERC_HUMAN	103.45	12	4208.8	5	5	40423	Phosphoserine aminotransferase OS=Homo sapiens OX=9606 GN=PSAT1 PE=1 SV=2
1558	1394	P15927|RFA2_HUMAN	103.42	35	2139.4	5	5	29247	Replication protein A 32 kDa subunit OS=Homo sapiens OX=9606 GN=RPA2 PE=1 SV=1
1512	1492	Q12933|TRAF2_HUMAN	102.71	13	1370.6	5	5	55859	TNF receptor-associated factor 2 OS=Homo sapiens OX=9606 GN=TRAF2 PE=1 SV=2
1436	1087	Q96DV4|RM38_HUMAN	102.15	16	2734.7	5	5	44597	39S ribosomal protein L38 mitochondrial OS=Homo sapiens OX=9606 GN=MRPL38 PE=1 SV=2
1662	1325	Q16851|UGPA_HUMAN	100.4	14	551.69	5	5	56940	UTP--glucose-1-phosphate uridylyltransferase OS=Homo sapiens OX=9606 GN=UGP2 PE=1 SV=5
1457	1431	P78417|GSTO1_HUMAN	99.82	21	2067.9	5	5	27566	Glutathione S-transferase omega-1 OS=Homo sapiens OX=9606 GN=GSTO1 PE=1 SV=2
1486	1371	Q8IX01|SUGP2_HUMAN	99.44	6	27844	5	5	120207	SURP and G-patch domain-containing protein 2 OS=Homo sapiens OX=9606 GN=SUGP2 PE=1 SV=2
1147	1183	Q9BZE4|GTPB4_HUMAN	98.44	10	3221.9	5	5	73965	GTP-binding protein 4 OS=Homo sapiens OX=9606 GN=GTPBP4 PE=1 SV=3
1653	1459	P61019|RAB2A_HUMAN	98.2	31	1922.1	5	5	23546	Ras-related protein Rab-2A OS=Homo sapiens OX=9606 GN=RAB2A PE=1 SV=1
1488	1240	Q03701|CEBPZ_HUMAN	96.67	6	3325.4	5	5	120974	CCAAT/enhancer-binding protein zeta OS=Homo sapiens OX=9606 GN=CEBPZ PE=1 SV=3
1684	1513	P61289|PSME3_HUMAN	90.86	23	2229	5	5	29506	Proteasome activator complex subunit 3 OS=Homo sapiens OX=9606 GN=PSME3 PE=1 SV=1
1543	1609	P41743|KPCI_HUMAN	87.21	15	1698.9	5	5	68262	Protein kinase C iota type OS=Homo sapiens OX=9606 GN=PRKCI PE=1 SV=2
32	154	O95678|K2C75_HUMAN	429.01	32	463860	76	4	59560	Keratin type II cytoskeletal 75 OS=Homo sapiens OX=9606 GN=KRT75 PE=1 SV=2
113	951	P10412|H14_HUMAN	315.46	43	121470	25	4	21865	Histone H1.4 OS=Homo sapiens OX=9606 GN=H1-4 PE=1 SV=2
147	829	P16402|H13_HUMAN	305.17	47	1286.4	25	4	22350	Histone H1.3 OS=Homo sapiens OX=9606 GN=H1-3 PE=1 SV=2
495	247	Q5T9A4|ATD3B_HUMAN	284.51	40	2947.5	28	4	72573	ATPase family AAA domain-containing protein 3B OS=Homo sapiens OX=9606 GN=ATAD3B PE=1 SV=1
333	716	P61254|RL26_HUMAN	257.87	54	18420	18	4	17258	60S ribosomal protein L26 OS=Homo sapiens OX=9606 GN=RPL26 PE=1 SV=1
508	681	Q09028|RBBP4_HUMAN	251.76	28	47477	12	4	47656	Histone-binding protein RBBP4 OS=Homo sapiens OX=9606 GN=RBBP4 PE=1 SV=3
74	514	Q7RTS7|K2C74_HUMAN	248.7	16	374490	26	4	57865	Keratin type II cytoskeletal 74 OS=Homo sapiens OX=9606 GN=KRT74 PE=1 SV=2
454	840	P15531|NDKA_HUMAN	240.77	66	4459.6	13	4	17149	Nucleoside diphosphate kinase A OS=Homo sapiens OX=9606 GN=NME1 PE=1 SV=1
576	659	Q16576|RBBP7_HUMAN	236.45	24	5120.6	12	4	47820	Histone-binding protein RBBP7 OS=Homo sapiens OX=9606 GN=RBBP7 PE=1 SV=1
277	476	P35222|CTNB1_HUMAN	236.05	18	727.06	14	4	85497	Catenin beta-1 OS=Homo sapiens OX=9606 GN=CTNNB1 PE=1 SV=1
504	572	Q13838|DX39B_HUMAN	231.31	32	5322.4	14	4	48991	Spliceosome RNA helicase DDX39B OS=Homo sapiens OX=9606 GN=DDX39B PE=1 SV=1
545	535	P35241|RADI_HUMAN	222.13	26	119.37	18	4	68564	Radixin OS=Homo sapiens OX=9606 GN=RDX PE=1 SV=1
726	585	P31150|GDIA_HUMAN	215.9	36	924.94	13	4	50583	Rab GDP dissociation inhibitor alpha OS=Homo sapiens OX=9606 GN=GDI1 PE=1 SV=2
306	3112	A0A075B6J9|LV218_HUMAN	211.24	17	373760	11	4	12412	Immunoglobulin lambda variable 2-18 OS=Homo sapiens OX=9606 GN=IGLV2-18 PE=3 SV=2
924	1745	Q96FJ2|DYL2_HUMAN	208.85	65	8195.3	7	4	10350	Dynein light chain 2 cytoplasmic OS=Homo sapiens OX=9606 GN=DYNLL2 PE=1 SV=1
615	1558	P62314|SMD1_HUMAN	203.76	55	61854	4	4	13282	Small nuclear ribonucleoprotein Sm D1 OS=Homo sapiens OX=9606 GN=SNRPD1 PE=1 SV=1
930	3554	P10163|PRB4_HUMAN	188.84	12	10663	8	4	31326	Basic salivary proline-rich protein 4 OS=Homo sapiens OX=9606 GN=PRB4 PE=1 SV=4
1211	2190	Q9H1E3|NUCKS_HUMAN	179.83	12	1641.1	4	4	27296	Nuclear ubiquitous casein and cyclin-dependent kinase substrate 1 OS=Homo sapiens OX=9606 GN=NUCKS1 PE=1 SV=1
959	2036	P04280|PRP1_HUMAN	176.71	13	9406.9	8	4	38562	Basic salivary proline-rich protein 1 OS=Homo sapiens OX=9606 GN=PRB1 PE=1 SV=3
959	2052	P02812|PRB2_HUMAN	176.71	12	9406.9	8	4	40809	Basic salivary proline-rich protein 2 OS=Homo sapiens OX=9606 GN=PRB2 PE=1 SV=4
1255	1767	Q99943|PLCA_HUMAN	174.91	15	20365	4	4	31717	1-acyl-sn-glycerol-3-phosphate acyltransferase alpha OS=Homo sapiens OX=9606 GN=AGPAT1 PE=1 SV=2
1206	2158	Q9UBS3|DNJB9_HUMAN	173.48	14	25813	4	4	25518	DnaJ homolog subfamily B member 9 OS=Homo sapiens OX=9606 GN=DNAJB9 PE=1 SV=1
1063	1374	P51148|RAB5C_HUMAN	167.17	32	13026	5	4	23483	Ras-related protein Rab-5C OS=Homo sapiens OX=9606 GN=RAB5C PE=1 SV=2
1138	1392	P62873|GBB1_HUMAN	164.94	19	8593.9	4	4	37377	Guanine nucleotide-binding protein G(I)/G(S)/G(T) subunit beta-1 OS=Homo sapiens OX=9606 GN=GNB1 PE=1 SV=3
718	1871	P04004|VTNC_HUMAN	164.82	7	32613	4	4	54306	Vitronectin OS=Homo sapiens OX=9606 GN=VTN PE=1 SV=1
1197	1272	Q9Y277|VDAC3_HUMAN	163.98	28	3081.5	5	4	30659	Voltage-dependent anion-selective channel protein 3 OS=Homo sapiens OX=9606 GN=VDAC3 PE=1 SV=1
744	1555	O75386|TULP3_HUMAN	162.6	14	15167	4	4	49642	Tubby-related protein 3 OS=Homo sapiens OX=9606 GN=TULP3 PE=1 SV=2
282	887	Q15323|K1H1_HUMAN	158.95	21	2246.8	9	4	47237	Keratin type I cuticular Ha1 OS=Homo sapiens OX=9606 GN=KRT31 PE=1 SV=3
1325	1495	P52434|RPAB3_HUMAN	156.39	39	5583.6	4	4	17143	DNA-directed RNA polymerases I II and III subunit RPABC3 OS=Homo sapiens OX=9606 GN=POLR2H PE=1 SV=4
1319	1197	Q9ULJ3|ZBT21_HUMAN	156.21	8	1895.7	4	4	118870	Zinc finger and BTB domain-containing protein 21 OS=Homo sapiens OX=9606 GN=ZBTB21 PE=1 SV=2
944	1820	Q08431|MFGM_HUMAN	155.63	8	89242	4	4	43105	Lactadherin OS=Homo sapiens OX=9606 GN=MFGE8 PE=1 SV=3
866	1546	Q86U42|PABP2_HUMAN	151.8	18	20039	4	4	32749	Polyadenylate-binding protein 2 OS=Homo sapiens OX=9606 GN=PABPN1 PE=1 SV=3
895	1162	Q9NQ29|LUC7L_HUMAN	151.35	19	5167.7	7	4	43728	Putative RNA-binding protein Luc7-like 1 OS=Homo sapiens OX=9606 GN=LUC7L PE=1 SV=1
1276	1040	O60684|IMA7_HUMAN	150.01	16	927.79	6	4	60030	Importin subunit alpha-7 OS=Homo sapiens OX=9606 GN=KPNA6 PE=1 SV=1
1322	1292	Q9H9J2|RM44_HUMAN	149.39	19	7290	4	4	37535	39S ribosomal protein L44 mitochondrial OS=Homo sapiens OX=9606 GN=MRPL44 PE=1 SV=1
1413	1445	P06730|IF4E_HUMAN	147.29	18	5739.8	4	4	25097	Eukaryotic translation initiation factor 4E OS=Homo sapiens OX=9606 GN=EIF4E PE=1 SV=2
931	5632	Q04118|PRB3_HUMAN	146.39	7	19552	4	4	30980	Basic salivary proline-rich protein 3 OS=Homo sapiens OX=9606 GN=PRB3 PE=1 SV=2
1264	1566	P40938|RFC3_HUMAN	145.62	15	3230.3	4	4	40556	Replication factor C subunit 3 OS=Homo sapiens OX=9606 GN=RFC3 PE=1 SV=2
1256	861	Q13557|KCC2D_HUMAN	145.53	19	1187.5	7	4	56369	Calcium/calmodulin-dependent protein kinase type II subunit delta OS=Homo sapiens OX=9606 GN=CAMK2D PE=1 SV=3
1061	1779	P01591|IGJ_HUMAN	144.82	16	16134	4	4	18099	Immunoglobulin J chain OS=Homo sapiens OX=9606 GN=JCHAIN PE=1 SV=4
1112	1419	Q9Y3Y2|CHTOP_HUMAN	144.55	23	9896.2	4	4	26397	Chromatin target of PRMT1 protein OS=Homo sapiens OX=9606 GN=CHTOP PE=1 SV=2
1340	1307	P13804|ETFA_HUMAN	144.34	23	2956.4	4	4	35080	Electron transfer flavoprotein subunit alpha mitochondrial OS=Homo sapiens OX=9606 GN=ETFA PE=1 SV=1
1672	1443	Q49A26|GLYR1_HUMAN	144.29	11	1872.4	4	4	60547	Cytokine-like nuclear factor N-PAC OS=Homo sapiens OX=9606 GN=GLYR1 PE=1 SV=4
1334	1580	Q9UKS6|PACN3_HUMAN	144.01	13	3094.3	4	4	48487	Protein kinase C and casein kinase substrate in neurons protein 3 OS=Homo sapiens OX=9606 GN=PACSIN3 PE=1 SV=2
1305	1484	P50502|F10A1_HUMAN	143.6	12	6195.4	4	4	41332	Hsc70-interacting protein OS=Homo sapiens OX=9606 GN=ST13 PE=1 SV=2
1366	2781	P53985|MOT1_HUMAN	140.7	7	1446.6	4	4	53944	Monocarboxylate transporter 1 OS=Homo sapiens OX=9606 GN=SLC16A1 PE=1 SV=3
1510	1377	O75934|SPF27_HUMAN	138.83	30	5637.6	4	4	26131	Pre-mRNA-splicing factor SPF27 OS=Homo sapiens OX=9606 GN=BCAS2 PE=1 SV=1
1454	1429	Q9BYD2|RM09_HUMAN	138.62	20	2352.6	4	4	30243	39S ribosomal protein L9 mitochondrial OS=Homo sapiens OX=9606 GN=MRPL9 PE=1 SV=2
1549	1241	O95336|6PGL_HUMAN	138.35	32	1649	4	4	27547	6-phosphogluconolactonase OS=Homo sapiens OX=9606 GN=PGLS PE=1 SV=2
1263	1358	P23368|MAOM_HUMAN	138.16	9	4171.2	4	4	65444	NAD-dependent malic enzyme mitochondrial OS=Homo sapiens OX=9606 GN=ME2 PE=1 SV=1
1291	1115	Q00577|PURA_HUMAN	136.93	19	2332.3	7	4	34911	Transcriptional activator protein Pur-alpha OS=Homo sapiens OX=9606 GN=PURA PE=1 SV=2
1585	1516	Q92879|CELF1_HUMAN	136.29	7	257.63	4	4	52063	CUGBP Elav-like family member 1 OS=Homo sapiens OX=9606 GN=CELF1 PE=1 SV=2
1214	1905	P00403|COX2_HUMAN	136.03	23	4668.2	4	4	25565	Cytochrome c oxidase subunit 2 OS=Homo sapiens OX=9606 GN=MT-CO2 PE=1 SV=1
1523	1243	Q92925|SMRD2_HUMAN	135.57	13	3331.1	5	4	58921	SWI/SNF-related matrix-associated actin-dependent regulator of chromatin subfamily D member 2 OS=Homo sapiens OX=9606 GN=SMARCD2 PE=1 SV=3
1053	1268	P13807|GYS1_HUMAN	135.56	8	3100.5	5	4	83786	Glycogen [starch] synthase muscle OS=Homo sapiens OX=9606 GN=GYS1 PE=1 SV=2
1203	1517	Q15645|PCH2_HUMAN	135.29	9	5345.5	4	4	48551	Pachytene checkpoint protein 2 homolog OS=Homo sapiens OX=9606 GN=TRIP13 PE=1 SV=2
1396	1499	Q9Y5J1|UTP18_HUMAN	134.72	11	557.99	4	4	62004	U3 small nucleolar RNA-associated protein 18 homolog OS=Homo sapiens OX=9606 GN=UTP18 PE=1 SV=3
1758	1347	P61962|DCAF7_HUMAN	134.37	15	1969.4	4	4	38926	DDB1- and CUL4-associated factor 7 OS=Homo sapiens OX=9606 GN=DCAF7 PE=1 SV=1
1548	1727	Q96EP5|DAZP1_HUMAN	133.86	14	3722.6	4	4	43383	DAZ-associated protein 1 OS=Homo sapiens OX=9606 GN=DAZAP1 PE=1 SV=1
1433	1444	P53597|SUCA_HUMAN	133.17	17	3114.3	4	4	36250	Succinate--CoA ligase [ADP/GDP-forming] subunit alpha mitochondrial OS=Homo sapiens OX=9606 GN=SUCLG1 PE=1 SV=4
1843	1621	Q9Y2R5|RT17_HUMAN	131.12	52	1866	4	4	14502	28S ribosomal protein S17 mitochondrial OS=Homo sapiens OX=9606 GN=MRPS17 PE=1 SV=1
1506	1525	P62495|ERF1_HUMAN	131.12	15	5268.7	4	4	49031	Eukaryotic peptide chain release factor subunit 1 OS=Homo sapiens OX=9606 GN=ETF1 PE=1 SV=3
1846	1584	Q14165|MLEC_HUMAN	130.09	23	1352.5	4	4	32234	Malectin OS=Homo sapiens OX=9606 GN=MLEC PE=1 SV=1
1614	1552	O75396|SC22B_HUMAN	130.07	25	2036.1	4	4	24741	Vesicle-trafficking protein SEC22b OS=Homo sapiens OX=9606 GN=SEC22B PE=1 SV=5
1114	1919	O75629|CREG1_HUMAN	129.73	23	28870	4	4	24075	Protein CREG1 OS=Homo sapiens OX=9606 GN=CREG1 PE=1 SV=1
1504	1603	P54709|AT1B3_HUMAN	129.66	18	2810.8	4	4	31513	Sodium/potassium-transporting ATPase subunit beta-3 OS=Homo sapiens OX=9606 GN=ATP1B3 PE=1 SV=1
1604	1388	O60231|DHX16_HUMAN	129.44	5	989.66	4	4	119263	Pre-mRNA-splicing factor ATP-dependent RNA helicase DHX16 OS=Homo sapiens OX=9606 GN=DHX16 PE=1 SV=2
1738	1410	Q6YN16|HSDL2_HUMAN	129.3	14	5374.1	4	4	45395	Hydroxysteroid dehydrogenase-like protein 2 OS=Homo sapiens OX=9606 GN=HSDL2 PE=1 SV=1
1539	2017	Q9UBG3|CRNN_HUMAN	129.1	11	2151.2	4	4	53533	Cornulin OS=Homo sapiens OX=9606 GN=CRNN PE=1 SV=1
1452	1645	Q92734|TFG_HUMAN	129.07	19	5197.3	4	4	43448	Protein TFG OS=Homo sapiens OX=9606 GN=TFG PE=1 SV=2
1367	1635	Q99627|CSN8_HUMAN	128.65	30	2356.3	4	4	23226	COP9 signalosome complex subunit 8 OS=Homo sapiens OX=9606 GN=COPS8 PE=1 SV=1
1360	1668	Q13501|SQSTM_HUMAN	128.02	16	984.49	4	4	47687	Sequestosome-1 OS=Homo sapiens OX=9606 GN=SQSTM1 PE=1 SV=1
1186	1225	Q13363|CTBP1_HUMAN	127.25	22	776.02	9	4	47535	C-terminal-binding protein 1 OS=Homo sapiens OX=9606 GN=CTBP1 PE=1 SV=2
1204	1720	O75494|SRS10_HUMAN	126.9	19	4719	4	4	31301	Serine/arginine-rich splicing factor 10 OS=Homo sapiens OX=9606 GN=SRSF10 PE=1 SV=1
953	1107	Q13247|SRSF6_HUMAN	126.37	16	7944.9	5	4	39587	Serine/arginine-rich splicing factor 6 OS=Homo sapiens OX=9606 GN=SRSF6 PE=1 SV=2
1680	1616	Q9BT78|CSN4_HUMAN	126.29	17	596.42	4	4	46269	COP9 signalosome complex subunit 4 OS=Homo sapiens OX=9606 GN=COPS4 PE=1 SV=1
1416	1244	Q16543|CDC37_HUMAN	125.64	16	4488.2	4	4	44468	Hsp90 co-chaperone Cdc37 OS=Homo sapiens OX=9606 GN=CDC37 PE=1 SV=1
1635	1511	P05120|PAI2_HUMAN	125.2	17	2227.4	5	4	46596	Plasminogen activator inhibitor 2 OS=Homo sapiens OX=9606 GN=SERPINB2 PE=1 SV=2
1382	1485	Q9UL25|RAB21_HUMAN	124.49	24	4404.8	4	4	24348	Ras-related protein Rab-21 OS=Homo sapiens OX=9606 GN=RAB21 PE=1 SV=3
1338	1239	P18754|RCC1_HUMAN	124.32	16	6274.8	4	4	44969	Regulator of chromosome condensation OS=Homo sapiens OX=9606 GN=RCC1 PE=1 SV=1
1403	1505	Q69YN2|C19L1_HUMAN	124.17	9	2967.6	4	4	60619	CWF19-like protein 1 OS=Homo sapiens OX=9606 GN=CWF19L1 PE=1 SV=2
1451	1380	Q6AI12|ANR40_HUMAN	123.72	16	4936.9	4	4	41089	Ankyrin repeat domain-containing protein 40 OS=Homo sapiens OX=9606 GN=ANKRD40 PE=1 SV=2
1592	1615	Q96T23|RSF1_HUMAN	123.2	4	0	4	4	163820	Remodeling and spacing factor 1 OS=Homo sapiens OX=9606 GN=RSF1 PE=1 SV=2
1440	1348	Q12800|TFCP2_HUMAN	122.95	14	1470.4	5	4	57256	Alpha-globin transcription factor CP2 OS=Homo sapiens OX=9606 GN=TFCP2 PE=1 SV=2
792	1889	Q01130|SRSF2_HUMAN	122.55	22	39218	4	4	25476	Serine/arginine-rich splicing factor 2 OS=Homo sapiens OX=9606 GN=SRSF2 PE=1 SV=4
1536	1486	Q16881|TRXR1_HUMAN	122.43	8	1347.8	4	4	70906	Thioredoxin reductase 1 cytoplasmic OS=Homo sapiens OX=9606 GN=TXNRD1 PE=1 SV=3
1261	1311	O75475|PSIP1_HUMAN	122.27	11	2110.7	5	4	60103	PC4 and SFRS1-interacting protein OS=Homo sapiens OX=9606 GN=PSIP1 PE=1 SV=1
1676	1501	Q15024|EXOS7_HUMAN	121.49	24	2033	4	4	31821	Exosome complex component RRP42 OS=Homo sapiens OX=9606 GN=EXOSC7 PE=1 SV=3
1295	1946	Q9H7E9|CH033_HUMAN	121.25	24	3033.9	4	4	24992	UPF0488 protein C8orf33 OS=Homo sapiens OX=9606 GN=C8orf33 PE=1 SV=1
1277	1234	Q9BY44|EIF2A_HUMAN	121.22	12	4480.4	4	4	64990	Eukaryotic translation initiation factor 2A OS=Homo sapiens OX=9606 GN=EIF2A PE=1 SV=3
1639	1506	P35625|TIMP3_HUMAN	121.19	22	1811.7	4	4	24145	Metalloproteinase inhibitor 3 OS=Homo sapiens OX=9606 GN=TIMP3 PE=1 SV=2
958	2042	P62273|RS29_HUMAN	119.93	48	64799	4	4	6677	40S ribosomal protein S29 OS=Homo sapiens OX=9606 GN=RPS29 PE=1 SV=2
1107	1269	Q99873|ANM1_HUMAN	119.68	14	6991.6	4	4	42462	Protein arginine N-methyltransferase 1 OS=Homo sapiens OX=9606 GN=PRMT1 PE=1 SV=3
1551	1365	Q9Y5A9|YTHD2_HUMAN	119.49	8	5050.4	4	4	62334	YTH domain-containing family protein 2 OS=Homo sapiens OX=9606 GN=YTHDF2 PE=1 SV=2
1498	1211	Q9HC35|EMAL4_HUMAN	118.97	6	2090.9	4	4	108916	Echinoderm microtubule-associated protein-like 4 OS=Homo sapiens OX=9606 GN=EML4 PE=1 SV=3
762	4757	P62861|RS30_HUMAN	117.76	9	12962	4	4	14390	FAU ubiquitin-like and ribosomal protein S30 OS=Homo sapiens OX=9606 GN=FAU PE=1 SV=2
1571	2008	Q9UBQ5|EIF3K_HUMAN	117.48	25	5018	4	4	25060	Eukaryotic translation initiation factor 3 subunit K OS=Homo sapiens OX=9606 GN=EIF3K PE=1 SV=1
1560	1575	P49841|GSK3B_HUMAN	117.45	17	1351.9	4	4	46744	Glycogen synthase kinase-3 beta OS=Homo sapiens OX=9606 GN=GSK3B PE=1 SV=2
1418	1613	Q14331|FRG1_HUMAN	117.37	21	3932.6	4	4	29172	Protein FRG1 OS=Homo sapiens OX=9606 GN=FRG1 PE=1 SV=1
1813	1379	Q9BV38|WDR18_HUMAN	117.21	11	1878.7	4	4	47405	WD repeat-containing protein 18 OS=Homo sapiens OX=9606 GN=WDR18 PE=1 SV=2
1554	1606	O75489|NDUS3_HUMAN	117.2	22	3195.1	4	4	30242	NADH dehydrogenase [ubiquinone] iron-sulfur protein 3 mitochondrial OS=Homo sapiens OX=9606 GN=NDUFS3 PE=1 SV=1
1359	1655	O14893|GEMI2_HUMAN	117.03	19	8176.1	4	4	31585	Gem-associated protein 2 OS=Homo sapiens OX=9606 GN=GEMIN2 PE=1 SV=1
1307	1335	Q9HCB6|SPON1_HUMAN	116.59	6	5021.6	4	4	90974	Spondin-1 OS=Homo sapiens OX=9606 GN=SPON1 PE=1 SV=2
1161	1719	P31949|S10AB_HUMAN	116.57	46	4375.9	4	4	11740	Protein S100-A11 OS=Homo sapiens OX=9606 GN=S100A11 PE=1 SV=2
1397	1508	Q5VYK3|ECM29_HUMAN	116.4	3	392.81	4	4	204289	Proteasome adapter and scaffold protein ECM29 OS=Homo sapiens OX=9606 GN=ECPAS PE=1 SV=2
1691	1774	P19387|RPB3_HUMAN	116.38	29	856.5	4	4	31441	DNA-directed RNA polymerase II subunit RPB3 OS=Homo sapiens OX=9606 GN=POLR2C PE=1 SV=2
1404	1355	Q15436|SC23A_HUMAN	116.34	8	870.11	5	4	86161	Protein transport protein Sec23A OS=Homo sapiens OX=9606 GN=SEC23A PE=1 SV=2
1425	1490	P53007|TXTP_HUMAN	116.14	14	2405.4	4	4	34013	Tricarboxylate transport protein mitochondrial OS=Homo sapiens OX=9606 GN=SLC25A1 PE=1 SV=2
1668	1685	Q9H0E2|TOLIP_HUMAN	116.06	17	1971.9	4	4	30282	Toll-interacting protein OS=Homo sapiens OX=9606 GN=TOLLIP PE=1 SV=1
984	1357	Q14739|LBR_HUMAN	115.64	8	7892.5	4	4	70703	Delta(14)-sterol reductase LBR OS=Homo sapiens OX=9606 GN=LBR PE=1 SV=2
1235	1680	P22079|PERL_HUMAN	115.33	4	46997	4	4	80288	Lactoperoxidase OS=Homo sapiens OX=9606 GN=LPO PE=1 SV=2
1520	1553	P00738|HPT_HUMAN	115.28	11	9228.3	4	4	45205	Haptoglobin OS=Homo sapiens OX=9606 GN=HP PE=1 SV=1
1527	1250	P78346|RPP30_HUMAN	115.26	20	1664.5	4	4	29321	Ribonuclease P protein subunit p30 OS=Homo sapiens OX=9606 GN=RPP30 PE=1 SV=1
1336	1315	Q86XP3|DDX42_HUMAN	114.87	6	2756.6	4	4	102975	ATP-dependent RNA helicase DDX42 OS=Homo sapiens OX=9606 GN=DDX42 PE=1 SV=1
1620	1465	O14802|RPC1_HUMAN	114.65	3	259.35	4	4	155641	DNA-directed RNA polymerase III subunit RPC1 OS=Homo sapiens OX=9606 GN=POLR3A PE=1 SV=2
1582	1469	O43548|TGM5_HUMAN	114.08	10	344.39	4	4	80778	Protein-glutamine gamma-glutamyltransferase 5 OS=Homo sapiens OX=9606 GN=TGM5 PE=1 SV=4
1603	1235	Q8N1G2|CMTR1_HUMAN	113.69	5	1430.4	4	4	95321	Cap-specific mRNA (nucleoside-2'-O-)-methyltransferase 1 OS=Homo sapiens OX=9606 GN=CMTR1 PE=1 SV=1
1610	1367	Q15021|CND1_HUMAN	113.53	4	995.92	4	4	157182	Condensin complex subunit 1 OS=Homo sapiens OX=9606 GN=NCAPD2 PE=1 SV=3
1462	1943	P63279|UBC9_HUMAN	113.26	23	1622.2	4	4	18007	SUMO-conjugating enzyme UBC9 OS=Homo sapiens OX=9606 GN=UBE2I PE=1 SV=1
1631	1453	Q4G0N4|NAKD2_HUMAN	113.19	13	644.55	4	4	49433	NAD kinase 2 mitochondrial OS=Homo sapiens OX=9606 GN=NADK2 PE=1 SV=2
1583	1201	Q99700|ATX2_HUMAN	112.66	5	1923.7	4	4	140283	Ataxin-2 OS=Homo sapiens OX=9606 GN=ATXN2 PE=1 SV=2
1533	1493	Q14181|DPOA2_HUMAN	112.55	10	649.58	4	4	65948	DNA polymerase alpha subunit B OS=Homo sapiens OX=9606 GN=POLA2 PE=1 SV=2
1840	1447	Q9H3P2|NELFA_HUMAN	112.39	10	514.85	4	4	57277	Negative elongation factor A OS=Homo sapiens OX=9606 GN=NELFA PE=1 SV=3
1414	1532	O14929|HAT1_HUMAN	111.98	16	3806.2	4	4	49541	Histone acetyltransferase type B catalytic subunit OS=Homo sapiens OX=9606 GN=HAT1 PE=1 SV=2
1757	1756	Q9Y2S7|PDIP2_HUMAN	110.67	12	1260.4	4	4	42033	Polymerase delta-interacting protein 2 OS=Homo sapiens OX=9606 GN=POLDIP2 PE=1 SV=1
929	1738	P62304|RUXE_HUMAN	110.31	70	43049	4	4	10804	Small nuclear ribonucleoprotein E OS=Homo sapiens OX=9606 GN=SNRPE PE=1 SV=1
1567	1641	Q7Z3B4|NUP54_HUMAN	110.12	11	1520.6	4	4	55436	Nucleoporin p54 OS=Homo sapiens OX=9606 GN=NUP54 PE=1 SV=2
1714	1339	O43795|MYO1B_HUMAN	110.1	4	861.88	4	4	131985	Unconventional myosin-Ib OS=Homo sapiens OX=9606 GN=MYO1B PE=1 SV=3
1333	1352	O75152|ZC11A_HUMAN	109.76	5	1839.4	4	4	89131	Zinc finger CCCH domain-containing protein 11A OS=Homo sapiens OX=9606 GN=ZC3H11A PE=1 SV=3
1385	1280	P04062|GBA1_HUMAN	109.72	12	774.63	4	4	59716	Lysosomal acid glucosylceramidase OS=Homo sapiens OX=9606 GN=GBA1 PE=1 SV=3
1417	1446	P30419|NMT1_HUMAN	109.69	13	2616.3	4	4	56806	Glycylpeptide N-tetradecanoyltransferase 1 OS=Homo sapiens OX=9606 GN=NMT1 PE=1 SV=2
1739	1598	P55809|SCOT1_HUMAN	109.5	10	1695.7	4	4	56158	Succinyl-CoA:3-ketoacid coenzyme A transferase 1 mitochondrial OS=Homo sapiens OX=9606 GN=OXCT1 PE=1 SV=1
1362	1933	P98179|RBM3_HUMAN	109.38	30	4141.9	4	4	17170	RNA-binding protein 3 OS=Homo sapiens OX=9606 GN=RBM3 PE=1 SV=1
1402	1308	Q9UG63|ABCF2_HUMAN	109.26	8	2246.9	4	4	71290	ATP-binding cassette sub-family F member 2 OS=Homo sapiens OX=9606 GN=ABCF2 PE=1 SV=2
1487	1387	Q13620|CUL4B_HUMAN	109.08	6	1618.6	4	4	103982	Cullin-4B OS=Homo sapiens OX=9606 GN=CUL4B PE=1 SV=4
1822	1855	Q8TDL5|BPIB1_HUMAN	108.88	9	1140.7	4	4	52442	BPI fold-containing family B member 1 OS=Homo sapiens OX=9606 GN=BPIFB1 PE=1 SV=1
1516	1351	Q86X55|CARM1_HUMAN	108.76	8	244.23	4	4	65854	Histone-arginine methyltransferase CARM1 OS=Homo sapiens OX=9606 GN=CARM1 PE=1 SV=3
1351	1514	P05062|ALDOB_HUMAN	108.61	20	2184.3	5	4	39473	Fructose-bisphosphate aldolase B OS=Homo sapiens OX=9606 GN=ALDOB PE=1 SV=2
1580	1199	Q9H2G2|SLK_HUMAN	108.6	4	632.28	4	4	142695	STE20-like serine/threonine-protein kinase OS=Homo sapiens OX=9606 GN=SLK PE=1 SV=1
1775	1649	Q8TBX8|PI42C_HUMAN	108.01	12	908.83	4	4	47300	Phosphatidylinositol 5-phosphate 4-kinase type-2 gamma OS=Homo sapiens OX=9606 GN=PIP4K2C PE=1 SV=3
1862	1789	Q9UBQ0|VPS29_HUMAN	107.38	20	2327.8	4	4	20506	Vacuolar protein sorting-associated protein 29 OS=Homo sapiens OX=9606 GN=VPS29 PE=1 SV=1
1364	1670	O75436|VP26A_HUMAN	107.07	18	3385	4	4	38170	Vacuolar protein sorting-associated protein 26A OS=Homo sapiens OX=9606 GN=VPS26A PE=1 SV=2
1865	1634	P13984|T2FB_HUMAN	106.73	21	3293.5	4	4	28380	General transcription factor IIF subunit 2 OS=Homo sapiens OX=9606 GN=GTF2F2 PE=1 SV=2
1807	1544	Q9H4M9|EHD1_HUMAN	106.69	10	418.13	4	4	60627	EH domain-containing protein 1 OS=Homo sapiens OX=9606 GN=EHD1 PE=1 SV=2
1448	1249	P14550|AK1A1_HUMAN	106.69	21	2178.2	5	4	36573	Aldo-keto reductase family 1 member A1 OS=Homo sapiens OX=9606 GN=AKR1A1 PE=1 SV=3
1619	1411	Q6L8Q7|PDE12_HUMAN	106.1	9	323.6	4	4	67352	2' 5'-phosphodiesterase 12 OS=Homo sapiens OX=9606 GN=PDE12 PE=1 SV=2
1395	1464	Q13330|MTA1_HUMAN	105.8	8	5781.3	5	4	80786	Metastasis-associated protein MTA1 OS=Homo sapiens OX=9606 GN=MTA1 PE=1 SV=2
1559	1398	P82979|SARNP_HUMAN	105.68	23	5043.6	4	4	23671	SAP domain-containing ribonucleoprotein OS=Homo sapiens OX=9606 GN=SARNP PE=1 SV=3
1664	1689	Q13442|HAP28_HUMAN	105.47	34	1236.9	4	4	20630	28 kDa heat- and acid-stable phosphoprotein OS=Homo sapiens OX=9606 GN=PDAP1 PE=1 SV=1
1352	1340	P09525|ANXA4_HUMAN	105.17	18	1601.7	4	4	35883	Annexin A4 OS=Homo sapiens OX=9606 GN=ANXA4 PE=1 SV=4
1329	1328	Q71RC2|LARP4_HUMAN	104.91	6	1810.8	4	4	80596	La-related protein 4 OS=Homo sapiens OX=9606 GN=LARP4 PE=1 SV=3
1737	1408	Q6PGP7|SKI3_HUMAN	104.87	4	348.57	4	4	175485	SKI3 subunit of superkiller complex protein OS=Homo sapiens OX=9606 GN=SKIC3 PE=1 SV=1
1772	1671	Q9BTD8|RBM42_HUMAN	104.85	14	978.53	4	4	50414	RNA-binding protein 42 OS=Homo sapiens OX=9606 GN=RBM42 PE=1 SV=1
1502	1288	Q9BRJ2|RM45_HUMAN	104.61	21	3241.8	4	4	35351	39S ribosomal protein L45 mitochondrial OS=Homo sapiens OX=9606 GN=MRPL45 PE=1 SV=2
1588	1218	P05556|ITB1_HUMAN	104.6	7	3209.1	4	4	88415	Integrin beta-1 OS=Homo sapiens OX=9606 GN=ITGB1 PE=1 SV=2
1569	1961	P52926|HMGA2_HUMAN	104.24	47	1162.6	4	4	11832	High mobility group protein HMGI-C OS=Homo sapiens OX=9606 GN=HMGA2 PE=1 SV=1
1663	1391	Q3ZCQ8|TIM50_HUMAN	104.22	17	3023.8	4	4	39646	Mitochondrial import inner membrane translocase subunit TIM50 OS=Homo sapiens OX=9606 GN=TIMM50 PE=1 SV=2
1399	1405	Q8IUD2|RB6I2_HUMAN	103.95	5	2402	4	4	128086	ELKS/Rab6-interacting/CAST family member 1 OS=Homo sapiens OX=9606 GN=ERC1 PE=1 SV=1
1754	1318	P11172|UMPS_HUMAN	103.85	10	1372	4	4	52222	Uridine 5'-monophosphate synthase OS=Homo sapiens OX=9606 GN=UMPS PE=1 SV=1
1518	1337	P27361|MK03_HUMAN	103.44	15	1796.4	4	4	43136	Mitogen-activated protein kinase 3 OS=Homo sapiens OX=9606 GN=MAPK3 PE=1 SV=4
1463	1542	Q9NVS2|RT18A_HUMAN	103.42	22	9067.8	4	4	22184	39S ribosomal protein S18a mitochondrial OS=Homo sapiens OX=9606 GN=MRPS18A PE=1 SV=1
1854	1455	P35520|CBS_HUMAN	103.14	10	519.2	4	4	60587	Cystathionine beta-synthase OS=Homo sapiens OX=9606 GN=CBS PE=1 SV=2
1060	2083	P05090|APOD_HUMAN	103.07	13	6013.7	4	4	21276	Apolipoprotein D OS=Homo sapiens OX=9606 GN=APOD PE=1 SV=1
1578	1426	P29144|TPP2_HUMAN	102.12	5	486.31	4	4	138350	Tripeptidyl-peptidase 2 OS=Homo sapiens OX=9606 GN=TPP2 PE=1 SV=4
1435	1331	Q9BYJ1|LOXE3_HUMAN	101.91	10	1014.3	4	4	80543	Hydroperoxide isomerase ALOXE3 OS=Homo sapiens OX=9606 GN=ALOXE3 PE=1 SV=1
1747	1404	Q9BZH6|WDR11_HUMAN	101.46	4	393.86	4	4	136685	WD repeat-containing protein 11 OS=Homo sapiens OX=9606 GN=WDR11 PE=1 SV=1
1654	1850	Q9Y3B9|RRP15_HUMAN	100.88	14	2006.6	4	4	31484	RRP15-like protein OS=Homo sapiens OX=9606 GN=RRP15 PE=1 SV=2
1841	1502	Q9UKX7|NUP50_HUMAN	100.84	14	225.77	4	4	50144	Nuclear pore complex protein Nup50 OS=Homo sapiens OX=9606 GN=NUP50 PE=1 SV=2
1458	1755	Q96A72|MGN2_HUMAN	100.67	32	5547.4	4	4	17276	Protein mago nashi homolog 2 OS=Homo sapiens OX=9606 GN=MAGOHB PE=1 SV=1
1458	1760	P61326|MGN_HUMAN	100.67	33	5547.4	4	4	17164	Protein mago nashi homolog OS=Homo sapiens OX=9606 GN=MAGOH PE=1 SV=1
1667	1653	Q9UKF6|CPSF3_HUMAN	100.17	6	222.48	4	4	77486	Cleavage and polyadenylation specificity factor subunit 3 OS=Homo sapiens OX=9606 GN=CPSF3 PE=1 SV=1
1598	1522	Q9NRZ9|HELLS_HUMAN	99.88	5	460.49	4	4	97074	Lymphoid-specific helicase OS=Homo sapiens OX=9606 GN=HELLS PE=1 SV=1
1303	1270	O75400|PR40A_HUMAN	98.97	6	662.91	4	4	108805	Pre-mRNA-processing factor 40 homolog A OS=Homo sapiens OX=9606 GN=PRPF40A PE=1 SV=2
1565	1414	Q9Y2Q9|RT28_HUMAN	98.96	36	1271.7	4	4	20843	28S ribosomal protein S28 mitochondrial OS=Homo sapiens OX=9606 GN=MRPS28 PE=1 SV=1
1632	1529	P85037|FOXK1_HUMAN	98.6	10	1414	4	4	75457	Forkhead box protein K1 OS=Homo sapiens OX=9606 GN=FOXK1 PE=1 SV=1
1685	1687	O75347|TBCA_HUMAN	98.3	48	2506.1	4	4	12855	Tubulin-specific chaperone A OS=Homo sapiens OX=9606 GN=TBCA PE=1 SV=3
1540	1530	Q96G21|IMP4_HUMAN	98.22	18	2118	4	4	33757	U3 small nucleolar ribonucleoprotein protein IMP4 OS=Homo sapiens OX=9606 GN=IMP4 PE=1 SV=1
1602	1396	Q9Y4W6|AFG32_HUMAN	98.06	6	593.79	4	4	88584	AFG3-like protein 2 OS=Homo sapiens OX=9606 GN=AFG3L2 PE=1 SV=2
1541	1697	P09496|CLCA_HUMAN	97.86	19	3984.9	4	4	27077	Clathrin light chain A OS=Homo sapiens OX=9606 GN=CLTA PE=1 SV=1
1814	1669	Q9HDC9|APMAP_HUMAN	97.01	14	704.74	4	4	46480	Adipocyte plasma membrane-associated protein OS=Homo sapiens OX=9606 GN=APMAP PE=1 SV=2
1626	1507	P09936|UCHL1_HUMAN	96.56	25	2969.4	4	4	24824	Ubiquitin carboxyl-terminal hydrolase isozyme L1 OS=Homo sapiens OX=9606 GN=UCHL1 PE=1 SV=2
1472	1518	P18583|SON_HUMAN	96.44	2	2070.2	4	4	263827	Protein SON OS=Homo sapiens OX=9606 GN=SON PE=1 SV=4
1859	1586	Q9Y3A5|SBDS_HUMAN	96.22	18	792.25	4	4	28764	Ribosome maturation protein SBDS OS=Homo sapiens OX=9606 GN=SBDS PE=1 SV=4
1449	1548	P04844|RPN2_HUMAN	96.2	10	1094.9	4	4	69284	Dolichyl-diphosphooligosaccharide--protein glycosyltransferase subunit 2 OS=Homo sapiens OX=9606 GN=RPN2 PE=1 SV=3
1634	1382	P30520|PURA2_HUMAN	96.07	13	1295.7	4	4	50097	Adenylosuccinate synthetase isozyme 2 OS=Homo sapiens OX=9606 GN=ADSS2 PE=1 SV=3
1769	1725	P49643|PRI2_HUMAN	94.98	10	358.21	4	4	58806	DNA primase large subunit OS=Homo sapiens OX=9606 GN=PRIM2 PE=1 SV=2
1796	1407	O00410|IPO5_HUMAN	94.39	6	345.24	4	4	123630	Importin-5 OS=Homo sapiens OX=9606 GN=IPO5 PE=1 SV=4
1743	1476	O43815|STRN_HUMAN	93.32	8	889.7	4	4	86132	Striatin OS=Homo sapiens OX=9606 GN=STRN PE=1 SV=4
1612	1372	Q13085|ACACA_HUMAN	93.02	3	810.74	5	4	265551	Acetyl-CoA carboxylase 1 OS=Homo sapiens OX=9606 GN=ACACA PE=1 SV=2
1776	1792	P05423|RPC4_HUMAN	92.73	12	6098.5	4	4	44396	DNA-directed RNA polymerase III subunit RPC4 OS=Homo sapiens OX=9606 GN=POLR3D PE=1 SV=2
1809	1843	Q9HC52|CBX8_HUMAN	91.74	13	1530.2	4	4	43396	Chromobox protein homolog 8 OS=Homo sapiens OX=9606 GN=CBX8 PE=1 SV=3
1591	1442	Q96ST3|SIN3A_HUMAN	91.37	4	444.43	4	4	145175	Paired amphipathic helix protein Sin3a OS=Homo sapiens OX=9606 GN=SIN3A PE=1 SV=2
1636	1654	P38935|SMBP2_HUMAN	89.68	5	553.09	4	4	109149	DNA-binding protein SMUBP-2 OS=Homo sapiens OX=9606 GN=IGHMBP2 PE=1 SV=3
1513	1601	P30566|PUR8_HUMAN	89.23	10	3595.7	4	4	54889	Adenylosuccinate lyase OS=Homo sapiens OX=9606 GN=ADSL PE=1 SV=2
1860	1700	P36507|MP2K2_HUMAN	89.08	12	745.91	4	4	44424	Dual specificity mitogen-activated protein kinase kinase 2 OS=Homo sapiens OX=9606 GN=MAP2K2 PE=1 SV=1
1842	1620	Q9NR31|SAR1A_HUMAN	88.68	37	5503.5	4	4	22367	GTP-binding protein SAR1a OS=Homo sapiens OX=9606 GN=SAR1A PE=1 SV=1
1727	1409	Q9H2U1|DHX36_HUMAN	86.17	7	145.07	4	4	114760	ATP-dependent DNA/RNA helicase DHX36 OS=Homo sapiens OX=9606 GN=DHX36 PE=1 SV=2
1568	1695	Q9H6F5|CCD86_HUMAN	85.66	13	2471	4	4	40236	Coiled-coil domain-containing protein 86 OS=Homo sapiens OX=9606 GN=CCDC86 PE=1 SV=1
1586	1424	Q14966|ZN638_HUMAN	85.59	2	9989.8	4	4	220623	Zinc finger protein 638 OS=Homo sapiens OX=9606 GN=ZNF638 PE=1 SV=2
1827	1944	Q96KP1|EXOC2_HUMAN	83.95	4	550.5	4	4	104066	Exocyst complex component 2 OS=Homo sapiens OX=9606 GN=EXOC2 PE=1 SV=1
1845	1551	Q8IUF8|RIOX2_HUMAN	83.23	8	1312.9	4	4	52800	Ribosomal oxygenase 2 OS=Homo sapiens OX=9606 GN=RIOX2 PE=1 SV=1
1728	1633	Q14C86|GAPD1_HUMAN	82.7	4	112.2	4	4	164979	GTPase-activating protein and VPS9 domain-containing protein 1 OS=Homo sapiens OX=9606 GN=GAPVD1 PE=1 SV=2
1599	1489	O43491|E41L2_HUMAN	81.31	4	639.54	4	4	112588	Band 4.1-like protein 2 OS=Homo sapiens OX=9606 GN=EPB41L2 PE=1 SV=1
6	51	P13645|K1C10_HUMAN	803.64	91	67.473	341	3	58827	Keratin type I cytoskeletal 10 OS=Homo sapiens OX=9606 GN=KRT10 PE=1 SV=6
108	945	P16403|H12_HUMAN	312.34	45	97862	24	3	21365	Histone H1.2 OS=Homo sapiens OX=9606 GN=H1-2 PE=1 SV=2
390	496	P12236|ADT3_HUMAN	264.42	46	3959.7	19	3	32866	ADP/ATP translocase 3 OS=Homo sapiens OX=9606 GN=SLC25A6 PE=1 SV=4
94	417	Q7Z3Y8|K1C27_HUMAN	264.19	27	148340	23	3	49822	Keratin type I cytoskeletal 27 OS=Homo sapiens OX=9606 GN=KRT27 PE=1 SV=2
347	456	Q14240|IF4A2_HUMAN	255.04	36	1380.7	13	3	46402	Eukaryotic initiation factor 4A-II OS=Homo sapiens OX=9606 GN=EIF4A2 PE=1 SV=2
623	573	P62136|PP1A_HUMAN	254.94	40	9352.6	13	3	37512	Serine/threonine-protein phosphatase PP1-alpha catalytic subunit OS=Homo sapiens OX=9606 GN=PPP1CA PE=1 SV=1
448	507	P12235|ADT1_HUMAN	254.63	46	0	17	3	33065	ADP/ATP translocase 1 OS=Homo sapiens OX=9606 GN=SLC25A4 PE=1 SV=4
650	621	P62820|RAB1A_HUMAN	228.05	66	2490.1	10	3	22678	Ras-related protein Rab-1A OS=Homo sapiens OX=9606 GN=RAB1A PE=1 SV=3
573	623	Q9H0U4|RAB1B_HUMAN	225.12	69	3314.7	10	3	22171	Ras-related protein Rab-1B OS=Homo sapiens OX=9606 GN=RAB1B PE=1 SV=1
710	505	Q7Z406|MYH14_HUMAN	214.59	6	234.67	11	3	227868	Myosin-14 OS=Homo sapiens OX=9606 GN=MYH14 PE=1 SV=2
860	1106	O95758|PTBP3_HUMAN	185.21	11	250.83	7	3	59690	Polypyrimidine tract-binding protein 3 OS=Homo sapiens OX=9606 GN=PTBP3 PE=1 SV=2
851	1310	Q13185|CBX3_HUMAN	177.6	37	16122	5	3	20811	Chromobox protein homolog 3 OS=Homo sapiens OX=9606 GN=CBX3 PE=1 SV=4
926	1448	P63167|DYL1_HUMAN	169.49	65	6128.1	6	3	10366	Dynein light chain 1 cytoplasmic OS=Homo sapiens OX=9606 GN=DYNLL1 PE=1 SV=1
795	1363	P61026|RAB10_HUMAN	168.81	28	4003	6	3	22541	Ras-related protein Rab-10 OS=Homo sapiens OX=9606 GN=RAB10 PE=1 SV=1
808	1381	Q9Y337|KLK5_HUMAN	151.9	22	3097.6	4	3	32020	Kallikrein-5 OS=Homo sapiens OX=9606 GN=KLK5 PE=1 SV=3
900	1344	Q15286|RAB35_HUMAN	151.16	31	382.21	6	3	23025	Ras-related protein Rab-35 OS=Homo sapiens OX=9606 GN=RAB35 PE=1 SV=1
791	1096	Q13547|HDAC1_HUMAN	149.78	15	1042.5	6	3	55103	Histone deacetylase 1 OS=Homo sapiens OX=9606 GN=HDAC1 PE=1 SV=1
1077	1906	P01037|CYTN_HUMAN	149.01	34	9829.9	4	3	16388	Cystatin-SN OS=Homo sapiens OX=9606 GN=CST1 PE=1 SV=3
571	787	O43790|KRT86_HUMAN	148.72	22	703.45	10	3	53501	Keratin type II cuticular Hb6 OS=Homo sapiens OX=9606 GN=KRT86 PE=1 SV=1
1247	1472	O95232|LC7L3_HUMAN	147.25	10	1160.5	3	3	51466	Luc7-like protein 3 OS=Homo sapiens OX=9606 GN=LUC7L3 PE=1 SV=2
1184	1139	P56545|CTBP2_HUMAN	143.77	19	1156.3	8	3	48945	C-terminal-binding protein 2 OS=Homo sapiens OX=9606 GN=CTBP2 PE=1 SV=1
1166	2024	P84090|ERH_HUMAN	142.39	41	9883	3	3	12259	Enhancer of rudimentary homolog OS=Homo sapiens OX=9606 GN=ERH PE=1 SV=1
1140	797	P08559|ODPA_HUMAN	141.52	20	1611.4	7	3	43296	Pyruvate dehydrogenase E1 component subunit alpha somatic form mitochondrial OS=Homo sapiens OX=9606 GN=PDHA1 PE=1 SV=3
1426	1510	P61020|RAB5B_HUMAN	141.5	27	5714.1	4	3	23707	Ras-related protein Rab-5B OS=Homo sapiens OX=9606 GN=RAB5B PE=1 SV=1
1058	1744	P29966|MARCS_HUMAN	137.05	20	3941.1	3	3	31555	Myristoylated alanine-rich C-kinase substrate OS=Homo sapiens OX=9606 GN=MARCKS PE=1 SV=4
1222	1979	P52758|RIDA_HUMAN	135.11	27	51966	3	3	14494	2-iminobutanoate/2-iminopropanoate deaminase OS=Homo sapiens OX=9606 GN=RIDA PE=1 SV=1
1283	1438	P62834|RAP1A_HUMAN	135.04	28	7999.2	5	3	20987	Ras-related protein Rap-1A OS=Homo sapiens OX=9606 GN=RAP1A PE=1 SV=1
1283	1604	P61224|RAP1B_HUMAN	135.04	28	7999.2	5	3	20825	Ras-related protein Rap-1b OS=Homo sapiens OX=9606 GN=RAP1B PE=1 SV=1
1491	1494	Q96GM5|SMRD1_HUMAN	134.81	11	2045.1	4	3	58233	SWI/SNF-related matrix-associated actin-dependent regulator of chromatin subfamily D member 1 OS=Homo sapiens OX=9606 GN=SMARCD1 PE=1 SV=2
1456	2530	P34096|RNAS4_HUMAN	133.37	17	12545	3	3	16840	Ribonuclease 4 OS=Homo sapiens OX=9606 GN=RNASE4 PE=1 SV=3
1213	1753	P00387|NB5R3_HUMAN	132.31	16	5670.2	3	3	34235	NADH-cytochrome b5 reductase 3 OS=Homo sapiens OX=9606 GN=CYB5R3 PE=1 SV=3
1240	1437	Q9NRN7|ADPPT_HUMAN	131.49	12	6799.7	3	3	35776	L-aminoadipate-semialdehyde dehydrogenase-phosphopantetheinyl transferase OS=Homo sapiens OX=9606 GN=AASDHPPT PE=1 SV=2
1218	1587	P01036|CYTS_HUMAN	131.4	34	2111.8	4	3	16214	Cystatin-S OS=Homo sapiens OX=9606 GN=CST4 PE=1 SV=3
1069	1908	Q96HA8|NTAQ1_HUMAN	131.14	21	11772	3	3	23680	Protein N-terminal glutamine amidohydrolase OS=Homo sapiens OX=9606 GN=NTAQ1 PE=1 SV=2
1228	1467	P02452|CO1A1_HUMAN	130.96	3	4655.8	3	3	138912	Collagen alpha-1(I) chain OS=Homo sapiens OX=9606 GN=COL1A1 PE=1 SV=6
1439	2001	O94992|HEXI1_HUMAN	129.55	11	3604.7	3	3	40623	Protein HEXIM1 OS=Homo sapiens OX=9606 GN=HEXIM1 PE=1 SV=1
1108	1058	P50452|SPB8_HUMAN	129.41	17	801.15	6	3	42767	Serpin B8 OS=Homo sapiens OX=9606 GN=SERPINB8 PE=1 SV=2
1566	1299	Q9NQG5|RPR1B_HUMAN	128.95	16	1637.1	5	3	36900	Regulation of nuclear pre-mRNA domain-containing protein 1B OS=Homo sapiens OX=9606 GN=RPRD1B PE=1 SV=1
2048	1877	Q96P70|IPO9_HUMAN	128.82	5	0	3	3	115963	Importin-9 OS=Homo sapiens OX=9606 GN=IPO9 PE=1 SV=3
1298	875	O75179|ANR17_HUMAN	127.29	3	425.07	5	3	274256	Ankyrin repeat domain-containing protein 17 OS=Homo sapiens OX=9606 GN=ANKRD17 PE=1 SV=3
1394	1648	Q9NQC3|RTN4_HUMAN	126.66	4	3760.8	3	3	129931	Reticulon-4 OS=Homo sapiens OX=9606 GN=RTN4 PE=1 SV=2
845	1135	Q9Y383|LC7L2_HUMAN	126.02	17	5065.5	6	3	46514	Putative RNA-binding protein Luc7-like 2 OS=Homo sapiens OX=9606 GN=LUC7L2 PE=1 SV=2
1705	1717	Q13492|PICAL_HUMAN	126.01	7	2361.9	3	3	70755	Phosphatidylinositol-binding clathrin assembly protein OS=Homo sapiens OX=9606 GN=PICALM PE=1 SV=2
1985	1761	Q9NP81|SYSM_HUMAN	125.31	8	146.72	3	3	58283	Serine--tRNA ligase mitochondrial OS=Homo sapiens OX=9606 GN=SARS2 PE=1 SV=1
1815	1879	Q9Y5X1|SNX9_HUMAN	125.21	11	728.02	3	3	66592	Sorting nexin-9 OS=Homo sapiens OX=9606 GN=SNX9 PE=1 SV=1
1421	1721	O43159|RRP8_HUMAN	125.14	11	3452.6	3	3	50715	Ribosomal RNA-processing protein 8 OS=Homo sapiens OX=9606 GN=RRP8 PE=1 SV=2
1473	1362	P31327|CPSM_HUMAN	125.03	4	446.21	4	3	164939	Carbamoyl-phosphate synthase [ammonia] mitochondrial OS=Homo sapiens OX=9606 GN=CPS1 PE=1 SV=2
1534	1874	Q96PU8|QKI_HUMAN	124.21	14	4054.3	3	3	37671	KH domain-containing RNA-binding protein QKI OS=Homo sapiens OX=9606 GN=QKI PE=1 SV=1
979	1415	Q01813|PFKAP_HUMAN	123.64	5	3814.3	3	3	85596	ATP-dependent 6-phosphofructokinase platelet type OS=Homo sapiens OX=9606 GN=PFKP PE=1 SV=2
1272	1537	P52294|IMA5_HUMAN	123.34	12	4710.4	5	3	60222	Importin subunit alpha-5 OS=Homo sapiens OX=9606 GN=KPNA1 PE=1 SV=3
1686	1702	Q92917|GPKOW_HUMAN	123.31	12	1581.6	3	3	52229	G-patch domain and KOW motifs-containing protein OS=Homo sapiens OX=9606 GN=GPKOW PE=1 SV=2
1524	2519	Q9Y676|RT18B_HUMAN	122.83	10	2183.1	3	3	29396	28S ribosomal protein S18b mitochondrial OS=Homo sapiens OX=9606 GN=MRPS18B PE=1 SV=1
1422	1845	Q8NEJ9|NGDN_HUMAN	121.66	14	1229.1	3	3	35894	Neuroguidin OS=Homo sapiens OX=9606 GN=NGDN PE=1 SV=1
1427	2270	Q15428|SF3A2_HUMAN	121.4	9	0	3	3	49256	Splicing factor 3A subunit 2 OS=Homo sapiens OX=9606 GN=SF3A2 PE=1 SV=2
1095	1439	P20340|RAB6A_HUMAN	121.03	27	1536.8	4	3	23593	Ras-related protein Rab-6A OS=Homo sapiens OX=9606 GN=RAB6A PE=1 SV=3
1679	2876	P62857|RS28_HUMAN	119.59	36	7543.7	3	3	7841	40S ribosomal protein S28 OS=Homo sapiens OX=9606 GN=RPS28 PE=1 SV=1
1623	1762	P16949|STMN1_HUMAN	118.71	21	3846.6	3	3	17302	Stathmin OS=Homo sapiens OX=9606 GN=STMN1 PE=1 SV=3
1625	1612	O60828|PQBP1_HUMAN	118.49	21	2310.3	3	3	30472	Polyglutamine-binding protein 1 OS=Homo sapiens OX=9606 GN=PQBP1 PE=1 SV=1
1215	5460	A0A0A0MT89|KJ01_HUMAN	117.04	92	70884	3	3	1394	Immunoglobulin kappa joining 1 OS=Homo sapiens OX=9606 GN=IGKJ1 PE=4 SV=2
1858	2917	Q01650|LAT1_HUMAN	117.03	7	979.16	3	3	55010	Large neutral amino acids transporter small subunit 1 OS=Homo sapiens OX=9606 GN=SLC7A5 PE=1 SV=2
1392	1399	P48735|IDHP_HUMAN	116.79	9	1859	5	3	50909	Isocitrate dehydrogenase [NADP] mitochondrial OS=Homo sapiens OX=9606 GN=IDH2 PE=1 SV=2
1158	1373	P24941|CDK2_HUMAN	116.56	22	2109.4	5	3	33930	Cyclin-dependent kinase 2 OS=Homo sapiens OX=9606 GN=CDK2 PE=1 SV=2
1784	1782	P43490|NAMPT_HUMAN	116.19	11	176.77	3	3	55521	Nicotinamide phosphoribosyltransferase OS=Homo sapiens OX=9606 GN=NAMPT PE=1 SV=1
1327	1747	P16070|CD44_HUMAN	115.41	5	7213.5	3	3	81538	CD44 antigen OS=Homo sapiens OX=9606 GN=CD44 PE=1 SV=3
1648	1722	Q9Y316|MEMO1_HUMAN	114.49	11	1458.4	3	3	33733	Protein MEMO1 OS=Homo sapiens OX=9606 GN=MEMO1 PE=1 SV=1
1546	1915	Q9NS69|TOM22_HUMAN	114.46	31	5043.2	3	3	15522	Mitochondrial import receptor subunit TOM22 homolog OS=Homo sapiens OX=9606 GN=TOMM22 PE=1 SV=3
1372	1931	P21291|CSRP1_HUMAN	114.45	25	4236.1	3	3	20567	Cysteine and glycine-rich protein 1 OS=Homo sapiens OX=9606 GN=CSRP1 PE=1 SV=3
1485	1594	O95453|PARN_HUMAN	114.43	7	870.81	3	3	73451	Poly(A)-specific ribonuclease PARN OS=Homo sapiens OX=9606 GN=PARN PE=1 SV=1
1168	1421	P12109|CO6A1_HUMAN	114.05	4	5432.1	3	3	108529	Collagen alpha-1(VI) chain OS=Homo sapiens OX=9606 GN=COL6A1 PE=1 SV=3
914	1858	O14773|TPP1_HUMAN	113.94	7	6123.4	3	3	61248	Tripeptidyl-peptidase 1 OS=Homo sapiens OX=9606 GN=TPP1 PE=1 SV=2
1980	1786	P02671|FIBA_HUMAN	112.89	6	438.68	3	3	94973	Fibrinogen alpha chain OS=Homo sapiens OX=9606 GN=FGA PE=1 SV=2
1355	1964	Q16186|ADRM1_HUMAN	112.85	10	4703	3	3	42153	Proteasomal ubiquitin receptor ADRM1 OS=Homo sapiens OX=9606 GN=ADRM1 PE=1 SV=2
1552	1892	Q9NV31|IMP3_HUMAN	112.37	23	4425.1	3	3	21850	U3 small nucleolar ribonucleoprotein protein IMP3 OS=Homo sapiens OX=9606 GN=IMP3 PE=1 SV=1
1966	1841	Q7L5Y9|MAEA_HUMAN	112.36	10	500.18	3	3	45287	E3 ubiquitin-protein transferase MAEA OS=Homo sapiens OX=9606 GN=MAEA PE=1 SV=1
1499	1628	Q6P6C2|ALKB5_HUMAN	112.21	13	3033	3	3	44256	RNA demethylase ALKBH5 OS=Homo sapiens OX=9606 GN=ALKBH5 PE=1 SV=2
1752	1694	Q53H96|P5CR3_HUMAN	111.92	13	1244	3	3	28663	Pyrroline-5-carboxylate reductase 3 OS=Homo sapiens OX=9606 GN=PYCR3 PE=1 SV=3
1494	1541	Q9UJW0|DCTN4_HUMAN	111.85	9	1656	3	3	52337	Dynactin subunit 4 OS=Homo sapiens OX=9606 GN=DCTN4 PE=1 SV=1
2121	1907	Q00688|FKBP3_HUMAN	111.17	19	2249.2	3	3	25177	Peptidyl-prolyl cis-trans isomerase FKBP3 OS=Homo sapiens OX=9606 GN=FKBP3 PE=1 SV=1
1466	1790	P19388|RPAB1_HUMAN	110.29	16	7068.4	3	3	24551	DNA-directed RNA polymerases I II and III subunit RPABC1 OS=Homo sapiens OX=9606 GN=POLR2E PE=1 SV=4
1725	1539	Q86U86|PB1_HUMAN	110.2	3	287.75	3	3	192946	Protein polybromo-1 OS=Homo sapiens OX=9606 GN=PBRM1 PE=1 SV=1
1642	1867	O95292|VAPB_HUMAN	109.98	17	3182	4	3	27228	Vesicle-associated membrane protein-associated protein B/C OS=Homo sapiens OX=9606 GN=VAPB PE=1 SV=3
653	1875	P23490|LORI_HUMAN	109.71	12	38019	3	3	25761	Loricrin OS=Homo sapiens OX=9606 GN=LORICRIN PE=1 SV=2
2058	1677	Q13601|KRR1_HUMAN	109.68	13	1707	3	3	43665	KRR1 small subunit processome component homolog OS=Homo sapiens OX=9606 GN=KRR1 PE=1 SV=4
1597	1291	Q8TEQ6|GEMI5_HUMAN	108.89	3	364.3	3	3	168589	Gem-associated protein 5 OS=Homo sapiens OX=9606 GN=GEMIN5 PE=1 SV=3
1742	1349	Q99661|KIF2C_HUMAN	108.67	8	123.11	4	3	81313	Kinesin-like protein KIF2C OS=Homo sapiens OX=9606 GN=KIF2C PE=1 SV=2
2112	1811	P09228|CYTT_HUMAN	108.65	32	2951.5	3	3	16445	Cystatin-SA OS=Homo sapiens OX=9606 GN=CST2 PE=1 SV=1
1528	1614	Q99798|ACON_HUMAN	107.77	6	1802.8	3	3	85425	Aconitate hydratase mitochondrial OS=Homo sapiens OX=9606 GN=ACO2 PE=1 SV=2
1991	1783	Q15022|SUZ12_HUMAN	107.11	6	171.38	3	3	83055	Polycomb protein SUZ12 OS=Homo sapiens OX=9606 GN=SUZ12 PE=1 SV=3
1666	1885	P30405|PPIF_HUMAN	107.08	27	2438.6	3	3	22040	Peptidyl-prolyl cis-trans isomerase F mitochondrial OS=Homo sapiens OX=9606 GN=PPIF PE=1 SV=1
1731	1813	O76094|SRP72_HUMAN	107.07	7	122.83	3	3	74606	Signal recognition particle subunit SRP72 OS=Homo sapiens OX=9606 GN=SRP72 PE=1 SV=3
1530	1690	Q7Z4W1|DCXR_HUMAN	107.06	16	3700.5	3	3	25913	L-xylulose reductase OS=Homo sapiens OX=9606 GN=DCXR PE=1 SV=2
1469	2015	Q9Y3B4|SF3B6_HUMAN	106.75	32	11785	3	3	14585	Splicing factor 3B subunit 6 OS=Homo sapiens OX=9606 GN=SF3B6 PE=1 SV=1
2114	1981	Q9BSG0|PADC1_HUMAN	106.75	20	4274.9	3	3	21042	Protease-associated domain-containing protein 1 OS=Homo sapiens OX=9606 GN=PRADC1 PE=1 SV=1
1883	2071	Q9GZT3|SLIRP_HUMAN	106.5	33	4697.3	3	3	12349	SRA stem-loop-interacting RNA-binding protein mitochondrial OS=Homo sapiens OX=9606 GN=SLIRP PE=1 SV=1
1826	1527	P38117|ETFB_HUMAN	106.5	15	3048.8	3	3	27844	Electron transfer flavoprotein subunit beta OS=Homo sapiens OX=9606 GN=ETFB PE=1 SV=3
1924	2307	Q9NXG2|THUM1_HUMAN	106.03	8	1201.6	3	3	39315	THUMP domain-containing protein 1 OS=Homo sapiens OX=9606 GN=THUMPD1 PE=1 SV=2
1709	1556	Q3KQU3|MA7D1_HUMAN	105.96	5	473.12	3	3	92820	MAP7 domain-containing protein 1 OS=Homo sapiens OX=9606 GN=MAP7D1 PE=1 SV=1
2005	1816	Q9HC36|MRM3_HUMAN	105.89	10	553.94	3	3	47020	rRNA methyltransferase 3 mitochondrial OS=Homo sapiens OX=9606 GN=MRM3 PE=1 SV=2
1600	1714	Q8N3U4|STAG2_HUMAN	105.87	3	166.98	3	3	141326	Cohesin subunit SA-2 OS=Homo sapiens OX=9606 GN=STAG2 PE=1 SV=3
1732	1772	Q96RT7|GCP6_HUMAN	105.81	2	87.694	3	3	200496	Gamma-tubulin complex component 6 OS=Homo sapiens OX=9606 GN=TUBGCP6 PE=1 SV=3
1861	1731	Q16527|CSRP2_HUMAN	105.66	23	3129	3	3	20954	Cysteine and glycine-rich protein 2 OS=Homo sapiens OX=9606 GN=CSRP2 PE=1 SV=3
1733	1771	Q9UKL0|RCOR1_HUMAN	105.52	9	1658.6	3	3	53327	REST corepressor 1 OS=Homo sapiens OX=9606 GN=RCOR1 PE=1 SV=2
1935	1741	Q15056|IF4H_HUMAN	105.28	20	3360.7	3	3	27385	Eukaryotic translation initiation factor 4H OS=Homo sapiens OX=9606 GN=EIF4H PE=1 SV=5
1702	1576	Q12888|TP53B_HUMAN	105.09	2	519.53	3	3	213573	TP53-binding protein 1 OS=Homo sapiens OX=9606 GN=TP53BP1 PE=1 SV=2
2103	1800	P42126|ECI1_HUMAN	105.08	17	1751.8	3	3	32816	Enoyl-CoA delta isomerase 1 mitochondrial OS=Homo sapiens OX=9606 GN=ECI1 PE=1 SV=1
1942	1990	Q9P0J0|NDUAD_HUMAN	104.69	26	5703.7	3	3	16698	NADH dehydrogenase [ubiquinone] 1 alpha subcomplex subunit 13 OS=Homo sapiens OX=9606 GN=NDUFA13 PE=1 SV=3
1501	1207	Q10567|AP1B1_HUMAN	104.55	6	550.56	6	3	104607	AP-1 complex subunit beta-1 OS=Homo sapiens OX=9606 GN=AP1B1 PE=1 SV=3
1608	1540	Q9Y3Z3|SAMH1_HUMAN	104.49	6	994.32	3	3	72201	Deoxynucleoside triphosphate triphosphohydrolase SAMHD1 OS=Homo sapiens OX=9606 GN=SAMHD1 PE=1 SV=2
1459	1849	P35613|BASI_HUMAN	104.38	11	5354	3	3	42200	Basigin OS=Homo sapiens OX=9606 GN=BSG PE=1 SV=2
774	1766	P31025|LCN1_HUMAN	103.87	16	26879	3	3	19250	Lipocalin-1 OS=Homo sapiens OX=9606 GN=LCN1 PE=1 SV=1
774	1917	Q5VSP4|LC1L1_HUMAN	103.87	18	26879	3	3	17918	Putative lipocalin 1-like protein 1 OS=Homo sapiens OX=9606 GN=LCN1P1 PE=5 SV=1
1563	2778	Q8TEA8|DTD1_HUMAN	103.73	13	2349.2	3	3	23424	D-aminoacyl-tRNA deacylase 1 OS=Homo sapiens OX=9606 GN=DTD1 PE=1 SV=2
1643	1636	O95084|PRS23_HUMAN	103.57	13	2793	3	3	43001	Serine protease 23 OS=Homo sapiens OX=9606 GN=PRSS23 PE=1 SV=1
1659	1726	Q96A35|RM24_HUMAN	103.54	16	1635.8	3	3	24915	39S ribosomal protein L24 mitochondrial OS=Homo sapiens OX=9606 GN=MRPL24 PE=1 SV=1
2034	1723	Q99653|CHP1_HUMAN	103.46	22	3356.4	3	3	22456	Calcineurin B homologous protein 1 OS=Homo sapiens OX=9606 GN=CHP1 PE=1 SV=3
1562	2423	P61088|UBE2N_HUMAN	103.22	20	2087.8	3	3	17138	Ubiquitin-conjugating enzyme E2 N OS=Homo sapiens OX=9606 GN=UBE2N PE=1 SV=1
1562	2650	Q5JXB2|UE2NL_HUMAN	103.22	20	2087.8	3	3	17377	Putative ubiquitin-conjugating enzyme E2 N-like OS=Homo sapiens OX=9606 GN=UBE2NL PE=1 SV=1
1804	1904	O00170|AIP_HUMAN	103.15	14	2534.6	3	3	37664	AH receptor-interacting protein OS=Homo sapiens OX=9606 GN=AIP PE=1 SV=3
1584	1412	Q5VTR2|BRE1A_HUMAN	102.84	4	968.4	3	3	113662	E3 ubiquitin-protein ligase BRE1A OS=Homo sapiens OX=9606 GN=RNF20 PE=1 SV=2
2013	1854	P98170|XIAP_HUMAN	102.82	9	77.53	3	3	56685	E3 ubiquitin-protein ligase XIAP OS=Homo sapiens OX=9606 GN=XIAP PE=1 SV=2
1446	1638	Q8IXI1|MIRO2_HUMAN	102.69	7	615.21	4	3	68118	Mitochondrial Rho GTPase 2 OS=Homo sapiens OX=9606 GN=RHOT2 PE=1 SV=2
1596	1536	Q9BPX3|CND3_HUMAN	102.63	4	1644.9	3	3	114334	Condensin complex subunit 3 OS=Homo sapiens OX=9606 GN=NCAPG PE=1 SV=1
1749	1911	O60749|SNX2_HUMAN	102.04	8	1258.4	3	3	58471	Sorting nexin-2 OS=Homo sapiens OX=9606 GN=SNX2 PE=1 SV=2
1601	1401	Q9HCE1|MOV10_HUMAN	101.72	4	349.8	3	3	113671	Helicase MOV-10 OS=Homo sapiens OX=9606 GN=MOV10 PE=1 SV=2
1756	1581	Q9UHB6|LIMA1_HUMAN	101.41	5	143.26	3	3	85226	LIM domain and actin-binding protein 1 OS=Homo sapiens OX=9606 GN=LIMA1 PE=1 SV=1
1605	1770	Q13144|EI2BE_HUMAN	101.36	7	705.58	3	3	80380	Translation initiation factor eIF-2B subunit epsilon OS=Homo sapiens OX=9606 GN=EIF2B5 PE=1 SV=3
1763	1515	Q9BYN8|RT26_HUMAN	100.98	20	298.75	3	3	24212	28S ribosomal protein S26 mitochondrial OS=Homo sapiens OX=9606 GN=MRPS26 PE=1 SV=1
1707	1752	Q9Y4H2|IRS2_HUMAN	100.89	4	160.64	3	3	137334	Insulin receptor substrate 2 OS=Homo sapiens OX=9606 GN=IRS2 PE=1 SV=2
2087	1940	P24539|AT5F1_HUMAN	100.59	19	2181	3	3	28909	ATP synthase F(0) complex subunit B1 mitochondrial OS=Homo sapiens OX=9606 GN=ATP5PB PE=1 SV=2
2049	1965	P49593|PPM1F_HUMAN	100.43	9	499.06	3	3	49831	Protein phosphatase 1F OS=Homo sapiens OX=9606 GN=PPM1F PE=1 SV=3
1698	1605	P12882|MYH1_HUMAN	100.13	3	1683.7	3	3	223143	Myosin-1 OS=Homo sapiens OX=9606 GN=MYH1 PE=1 SV=3
1698	1699	Q9Y623|MYH4_HUMAN	100.13	3	1683.7	3	3	223069	Myosin-4 OS=Homo sapiens OX=9606 GN=MYH4 PE=2 SV=2
1789	1833	P28288|ABCD3_HUMAN	100.12	6	92.688	3	3	75476	ATP-binding cassette sub-family D member 3 OS=Homo sapiens OX=9606 GN=ABCD3 PE=1 SV=1
1979	1736	Q9H4A4|AMPB_HUMAN	100.06	7	601.81	3	3	72596	Aminopeptidase B OS=Homo sapiens OX=9606 GN=RNPEP PE=1 SV=2
1537	1661	Q86XZ4|SPAS2_HUMAN	99.97	8	528.73	3	3	59545	Spermatogenesis-associated serine-rich protein 2 OS=Homo sapiens OX=9606 GN=SPATS2 PE=1 SV=1
1864	3033	O95619|YETS4_HUMAN	99.88	12	1430	3	3	26499	YEATS domain-containing protein 4 OS=Homo sapiens OX=9606 GN=YEATS4 PE=1 SV=1
1773	1828	Q9NSE4|SYIM_HUMAN	99.82	5	1422.3	3	3	113791	Isoleucine--tRNA ligase mitochondrial OS=Homo sapiens OX=9606 GN=IARS2 PE=1 SV=2
1343	1480	Q13610|PWP1_HUMAN	99.41	8	4092.9	3	3	55828	Periodic tryptophan protein 1 homolog OS=Homo sapiens OX=9606 GN=PWP1 PE=1 SV=1
1375	2034	Q9NWV8|BABA1_HUMAN	99.1	18	2882.7	3	3	36560	BRISC and BRCA1-A complex member 1 OS=Homo sapiens OX=9606 GN=BABAM1 PE=1 SV=1
2007	1749	P61201|CSN2_HUMAN	98.76	8	371.72	3	3	51597	COP9 signalosome complex subunit 2 OS=Homo sapiens OX=9606 GN=COPS2 PE=1 SV=1
1868	1967	O60762|DPM1_HUMAN	98.76	19	1815.5	3	3	29634	Dolichol-phosphate mannosyltransferase subunit 1 OS=Homo sapiens OX=9606 GN=DPM1 PE=1 SV=1
2059	1876	Q9ULR0|ISY1_HUMAN	98.45	16	649.59	3	3	32992	Pre-mRNA-splicing factor ISY1 homolog OS=Homo sapiens OX=9606 GN=ISY1 PE=1 SV=3
1665	1730	Q53RT3|APRV1_HUMAN	98.42	18	1398.6	3	3	36991	Retroviral-like aspartic protease 1 OS=Homo sapiens OX=9606 GN=ASPRV1 PE=1 SV=1
1646	1503	Q9H0C8|ILKAP_HUMAN	98.18	9	1418.9	3	3	42907	Integrin-linked kinase-associated serine/threonine phosphatase 2C OS=Homo sapiens OX=9606 GN=ILKAP PE=1 SV=1
1797	1597	P53004|BIEA_HUMAN	98.07	11	1585.4	3	3	33428	Biliverdin reductase A OS=Homo sapiens OX=9606 GN=BLVRA PE=1 SV=2
1892	1470	Q9ULT8|HECD1_HUMAN	97.89	1	524.85	3	3	289367	E3 ubiquitin-protein ligase HECTD1 OS=Homo sapiens OX=9606 GN=HECTD1 PE=1 SV=4
1267	1602	P20073|ANXA7_HUMAN	97.82	8	3568	3	3	52739	Annexin A7 OS=Homo sapiens OX=9606 GN=ANXA7 PE=1 SV=3
1480	1716	P41240|CSK_HUMAN	97.55	8	2580.8	3	3	50704	Tyrosine-protein kinase CSK OS=Homo sapiens OX=9606 GN=CSK PE=1 SV=1
1855	1807	O75431|MTX2_HUMAN	97.48	19	5239.2	3	3	29763	Metaxin-2 OS=Homo sapiens OX=9606 GN=MTX2 PE=1 SV=1
2023	1777	P62491|RB11A_HUMAN	97.18	17	1718.4	3	3	24394	Ras-related protein Rab-11A OS=Homo sapiens OX=9606 GN=RAB11A PE=1 SV=3
2023	1778	Q15907|RB11B_HUMAN	97.18	17	1718.4	3	3	24488	Ras-related protein Rab-11B OS=Homo sapiens OX=9606 GN=RAB11B PE=1 SV=4
1755	1478	Q10713|MPPA_HUMAN	97.15	9	800.31	3	3	58253	Mitochondrial-processing peptidase subunit alpha OS=Homo sapiens OX=9606 GN=PMPCA PE=1 SV=2
1770	1703	Q96I25|SPF45_HUMAN	97.13	12	835.6	3	3	44962	Splicing factor 45 OS=Homo sapiens OX=9606 GN=RBM17 PE=1 SV=1
1836	1895	Q04323|UBXN1_HUMAN	96.75	19	555.89	3	3	33325	UBX domain-containing protein 1 OS=Homo sapiens OX=9606 GN=UBXN1 PE=1 SV=2
1455	1977	Q9Y2R4|DDX52_HUMAN	96.71	7	1123.6	3	3	67466	Probable ATP-dependent RNA helicase DDX52 OS=Homo sapiens OX=9606 GN=DDX52 PE=1 SV=4
1978	1460	Q9Y5K6|CD2AP_HUMAN	96.35	8	595.42	3	3	71451	CD2-associated protein OS=Homo sapiens OX=9606 GN=CD2AP PE=1 SV=1
1624	1568	Q9NXV6|CARF_HUMAN	96.28	8	1066.4	3	3	61125	CDKN2A-interacting protein OS=Homo sapiens OX=9606 GN=CDKN2AIP PE=1 SV=3
1765	1808	P48147|PPCE_HUMAN	96.12	6	758.36	3	3	80700	Prolyl endopeptidase OS=Homo sapiens OX=9606 GN=PREP PE=1 SV=2
1655	1952	Q9NUD5|ZCHC3_HUMAN	95.69	10	1164.6	3	3	43547	Zinc finger CCHC domain-containing protein 3 OS=Homo sapiens OX=9606 GN=ZCCHC3 PE=1 SV=2
1593	1458	Q9NTI5|PDS5B_HUMAN	95.49	3	516.61	3	3	164666	Sister chromatid cohesion protein PDS5 homolog B OS=Homo sapiens OX=9606 GN=PDS5B PE=1 SV=1
2097	1963	Q14232|EI2BA_HUMAN	95.41	11	3297.1	3	3	33712	Translation initiation factor eIF-2B subunit alpha OS=Homo sapiens OX=9606 GN=EIF2B1 PE=1 SV=1
1905	1290	Q96L91|EP400_HUMAN	95.29	1	130.75	3	3	343487	E1A-binding protein p400 OS=Homo sapiens OX=9606 GN=EP400 PE=1 SV=4
2019	1937	Q96HC4|PDLI5_HUMAN	94.86	7	167.83	3	3	63945	PDZ and LIM domain protein 5 OS=Homo sapiens OX=9606 GN=PDLIM5 PE=1 SV=5
1894	1332	Q14571|ITPR2_HUMAN	94.67	2	0	3	3	308062	Inositol 1 4 5-trisphosphate receptor type 2 OS=Homo sapiens OX=9606 GN=ITPR2 PE=1 SV=2
1736	1564	Q8TEX9|IPO4_HUMAN	94.35	5	392.46	3	3	118715	Importin-4 OS=Homo sapiens OX=9606 GN=IPO4 PE=1 SV=2
1798	1781	Q13418|ILK_HUMAN	93.92	7	1278.2	3	3	51419	Integrin-linked protein kinase OS=Homo sapiens OX=9606 GN=ILK PE=1 SV=2
1692	1824	Q9BY32|ITPA_HUMAN	93.75	25	2032.5	3	3	21446	Inosine triphosphate pyrophosphatase OS=Homo sapiens OX=9606 GN=ITPA PE=1 SV=2
1969	1656	Q9UBT2|SAE2_HUMAN	93.73	7	404.47	3	3	71224	SUMO-activating enzyme subunit 2 OS=Homo sapiens OX=9606 GN=UBA2 PE=1 SV=2
1505	2784	P02748|CO9_HUMAN	93.56	4	5193.6	3	3	63173	Complement component C9 OS=Homo sapiens OX=9606 GN=C9 PE=1 SV=2
1509	1406	P33240|CSTF2_HUMAN	93.32	10	376.2	4	3	60959	Cleavage stimulation factor subunit 2 OS=Homo sapiens OX=9606 GN=CSTF2 PE=1 SV=1
1509	1550	Q9H0L4|CSTFT_HUMAN	93.32	10	376.2	4	3	64436	Cleavage stimulation factor subunit 2 tau variant OS=Homo sapiens OX=9606 GN=CSTF2T PE=1 SV=1
1996	1733	Q8NBJ5|GT251_HUMAN	92.82	6	547.78	3	3	71636	Procollagen galactosyltransferase 1 OS=Homo sapiens OX=9606 GN=COLGALT1 PE=1 SV=1
1973	1684	Q9H0W5|CCDC8_HUMAN	92.32	11	158.61	3	3	59374	Coiled-coil domain-containing protein 8 OS=Homo sapiens OX=9606 GN=CCDC8 PE=1 SV=2
1730	1681	Q8N8S7|ENAH_HUMAN	91.76	7	1148.8	3	3	66510	Protein enabled homolog OS=Homo sapiens OX=9606 GN=ENAH PE=1 SV=2
1869	2020	O95470|SGPL1_HUMAN	91.62	7	745.71	3	3	63524	Sphingosine-1-phosphate lyase 1 OS=Homo sapiens OX=9606 GN=SGPL1 PE=1 SV=3
2027	1832	Q96ME7|ZN512_HUMAN	91.62	7	993.93	3	3	64682	Zinc finger protein 512 OS=Homo sapiens OX=9606 GN=ZNF512 PE=1 SV=2
1936	1821	Q8NEY8|PPHLN_HUMAN	91.5	8	1096.1	3	3	52737	Periphilin-1 OS=Homo sapiens OX=9606 GN=PPHLN1 PE=1 SV=2
1947	1608	Q9HAV4|XPO5_HUMAN	91.38	3	866.96	3	3	136311	Exportin-5 OS=Homo sapiens OX=9606 GN=XPO5 PE=1 SV=1
1780	1430	P12081|HARS1_HUMAN	91.05	10	791.91	3	3	57411	Histidine--tRNA ligase cytoplasmic OS=Homo sapiens OX=9606 GN=HARS1 PE=1 SV=2
1782	1611	Q9H6T3|RPAP3_HUMAN	91.01	7	560.94	3	3	75719	RNA polymerase II-associated protein 3 OS=Homo sapiens OX=9606 GN=RPAP3 PE=1 SV=2
1783	1627	Q13098|CSN1_HUMAN	90.95	9	2209.7	3	3	55537	COP9 signalosome complex subunit 1 OS=Homo sapiens OX=9606 GN=GPS1 PE=1 SV=4
2102	1764	Q96KP4|CNDP2_HUMAN	90.55	9	481.27	3	3	52879	Cytosolic non-specific dipeptidase OS=Homo sapiens OX=9606 GN=CNDP2 PE=1 SV=2
1922	1709	P30622|CLIP1_HUMAN	90.54	3	276.47	3	3	162246	CAP-Gly domain-containing linker protein 1 OS=Homo sapiens OX=9606 GN=CLIP1 PE=1 SV=2
1489	1578	Q92621|NU205_HUMAN	90.47	2	1334.9	3	3	227919	Nuclear pore complex protein Nup205 OS=Homo sapiens OX=9606 GN=NUP205 PE=1 SV=3
1998	1856	Q9Y606|PUS1_HUMAN	90.41	8	786.51	3	3	47470	Pseudouridylate synthase 1 homolog OS=Homo sapiens OX=9606 GN=PUS1 PE=1 SV=3
1986	1809	Q9UI12|VATH_HUMAN	89.69	10	567.2	3	3	55883	V-type proton ATPase subunit H OS=Homo sapiens OX=9606 GN=ATP6V1H PE=1 SV=1
1445	1623	Q13404|UB2V1_HUMAN	89.67	21	5209.7	3	3	16495	Ubiquitin-conjugating enzyme E2 variant 1 OS=Homo sapiens OX=9606 GN=UBE2V1 PE=1 SV=2
1555	1950	P11310|ACADM_HUMAN	89.65	10	1451.9	3	3	46588	Medium-chain specific acyl-CoA dehydrogenase mitochondrial OS=Homo sapiens OX=9606 GN=ACADM PE=1 SV=1
1096	1724	Q06033|ITIH3_HUMAN	89.52	4	4287.6	3	3	99849	Inter-alpha-trypsin inhibitor heavy chain H3 OS=Homo sapiens OX=9606 GN=ITIH3 PE=1 SV=2
2120	1759	Q96M27|PRRC1_HUMAN	89.51	10	1174.8	3	3	46701	Protein PRRC1 OS=Homo sapiens OX=9606 GN=PRRC1 PE=1 SV=1
2033	1683	Q7L1Q6|5MP2_HUMAN	89.45	12	1178	3	3	48043	eIF5-mimic protein 2 OS=Homo sapiens OX=9606 GN=BZW1 PE=1 SV=1
1611	1664	Q5QJE6|TDIF2_HUMAN	89.34	6	280.15	3	3	84469	Deoxynucleotidyltransferase terminal-interacting protein 2 OS=Homo sapiens OX=9606 GN=DNTTIP2 PE=1 SV=2
1817	1440	Q9Y399|RT02_HUMAN	89.18	14	1816.4	3	3	33249	28S ribosomal protein S2 mitochondrial OS=Homo sapiens OX=9606 GN=MRPS2 PE=1 SV=1
1716	1617	O15381|NVL_HUMAN	89.05	5	375.95	3	3	95051	Nuclear valosin-containing protein-like OS=Homo sapiens OX=9606 GN=NVL PE=1 SV=1
1720	1842	P07954|FUMH_HUMAN	89.03	11	1554.1	3	3	54637	Fumarate hydratase mitochondrial OS=Homo sapiens OX=9606 GN=FH PE=1 SV=3
1704	1590	Q6KC79|NIPBL_HUMAN	88.97	1	618.5	3	3	316051	Nipped-B-like protein OS=Homo sapiens OX=9606 GN=NIPBL PE=1 SV=2
1278	1897	P00747|PLMN_HUMAN	88.76	4	5970.8	3	3	90569	Plasminogen OS=Homo sapiens OX=9606 GN=PLG PE=1 SV=2
1682	3800	Q8N387|MUC15_HUMAN	88.75	4	5849.2	3	3	36294	Mucin-15 OS=Homo sapiens OX=9606 GN=MUC15 PE=1 SV=2
1972	1466	O00203|AP3B1_HUMAN	88.67	4	1191.5	3	3	121320	AP-3 complex subunit beta-1 OS=Homo sapiens OX=9606 GN=AP3B1 PE=1 SV=3
2004	1692	P05091|ALDH2_HUMAN	88.33	9	647.76	3	3	56381	Aldehyde dehydrogenase mitochondrial OS=Homo sapiens OX=9606 GN=ALDH2 PE=1 SV=2
1791	1924	Q8WUA2|PPIL4_HUMAN	87.33	9	756.26	3	3	57225	Peptidyl-prolyl cis-trans isomerase-like 4 OS=Homo sapiens OX=9606 GN=PPIL4 PE=1 SV=1
1965	1835	Q9Y597|KCTD3_HUMAN	87.33	4	0	3	3	88984	BTB/POZ domain-containing protein KCTD3 OS=Homo sapiens OX=9606 GN=KCTD3 PE=1 SV=2
1899	1591	Q12830|BPTF_HUMAN	87.29	1	136.58	3	3	338262	Nucleosome-remodeling factor subunit BPTF OS=Homo sapiens OX=9606 GN=BPTF PE=1 SV=3
2067	1815	Q9Y696|CLIC4_HUMAN	87.19	17	2502.6	3	3	28772	Chloride intracellular channel protein 4 OS=Homo sapiens OX=9606 GN=CLIC4 PE=1 SV=4
1781	1547	Q9Y6V7|DDX49_HUMAN	86.73	10	473.57	4	3	54226	Probable ATP-dependent RNA helicase DDX49 OS=Homo sapiens OX=9606 GN=DDX49 PE=1 SV=1
1701	1757	P55196|AFAD_HUMAN	86.72	2	369.19	3	3	206803	Afadin OS=Homo sapiens OX=9606 GN=AFDN PE=1 SV=3
1545	1795	P40616|ARL1_HUMAN	86.52	27	1237.4	3	3	20418	ADP-ribosylation factor-like protein 1 OS=Homo sapiens OX=9606 GN=ARL1 PE=1 SV=1
1800	1898	Q99543|DNJC2_HUMAN	86.24	6	362.92	3	3	71996	DnaJ homolog subfamily C member 2 OS=Homo sapiens OX=9606 GN=DNAJC2 PE=1 SV=4
1674	1839	P08311|CATG_HUMAN	86.18	16	540.45	3	3	28837	Cathepsin G OS=Homo sapiens OX=9606 GN=CTSG PE=1 SV=2
1790	1846	P31350|RIR2_HUMAN	86.01	14	1744.5	3	3	44878	Ribonucleoside-diphosphate reductase subunit M2 OS=Homo sapiens OX=9606 GN=RRM2 PE=1 SV=1
1710	1666	O75116|ROCK2_HUMAN	86.01	3	501.24	3	3	160899	Rho-associated protein kinase 2 OS=Homo sapiens OX=9606 GN=ROCK2 PE=1 SV=4
1693	2073	O00264|PGRC1_HUMAN	85.77	23	1254	4	3	21671	Membrane-associated progesterone receptor component 1 OS=Homo sapiens OX=9606 GN=PGRMC1 PE=1 SV=3
1721	1929	O60343|TBCD4_HUMAN	85.46	3	503.44	3	3	146563	TBC1 domain family member 4 OS=Homo sapiens OX=9606 GN=TBC1D4 PE=1 SV=2
2035	1805	Q96I99|SUCB2_HUMAN	85.28	11	703.95	3	3	46511	Succinate--CoA ligase [GDP-forming] subunit beta mitochondrial OS=Homo sapiens OX=9606 GN=SUCLG2 PE=1 SV=2
1788	1751	P30044|PRDX5_HUMAN	85.16	17	1891.4	3	3	22086	Peroxiredoxin-5 mitochondrial OS=Homo sapiens OX=9606 GN=PRDX5 PE=1 SV=4
2076	1769	O43396|TXNL1_HUMAN	85.08	19	1227.1	3	3	32251	Thioredoxin-like protein 1 OS=Homo sapiens OX=9606 GN=TXNL1 PE=1 SV=3
1795	1926	Q9UNH7|SNX6_HUMAN	84.98	11	238.1	3	3	46649	Sorting nexin-6 OS=Homo sapiens OX=9606 GN=SNX6 PE=1 SV=1
1838	1971	Q7L9L4|MOB1B_HUMAN	84.92	17	2157.7	3	3	25091	MOB kinase activator 1B OS=Homo sapiens OX=9606 GN=MOB1B PE=1 SV=3
1838	1982	Q9H8S9|MOB1A_HUMAN	84.92	17	2157.7	3	3	25080	MOB kinase activator 1A OS=Homo sapiens OX=9606 GN=MOB1A PE=1 SV=4
1787	1729	Q6PI48|SYDM_HUMAN	84.75	8	0	3	3	73563	Aspartate--tRNA ligase mitochondrial OS=Homo sapiens OX=9606 GN=DARS2 PE=1 SV=1
1824	1976	O15260|SURF4_HUMAN	84.59	16	9288.6	3	3	30394	Surfeit locus protein 4 OS=Homo sapiens OX=9606 GN=SURF4 PE=1 SV=3
1903	1640	O60610|DIAP1_HUMAN	84.49	3	374.2	3	3	141347	Protein diaphanous homolog 1 OS=Homo sapiens OX=9606 GN=DIAPH1 PE=1 SV=2
1963	1886	P13861|KAP2_HUMAN	84.48	11	154.1	3	3	45518	cAMP-dependent protein kinase type II-alpha regulatory subunit OS=Homo sapiens OX=9606 GN=PRKAR2A PE=1 SV=2
1876	2057	P61077|UB2D3_HUMAN	84.46	27	3145.1	3	3	16687	Ubiquitin-conjugating enzyme E2 D3 OS=Homo sapiens OX=9606 GN=UBE2D3 PE=1 SV=1
1992	1945	P14373|TRI27_HUMAN	83.99	8	1079	3	3	58490	Zinc finger protein RFP OS=Homo sapiens OX=9606 GN=TRIM27 PE=1 SV=1
1847	1742	P07305|H10_HUMAN	83.89	18	1756.2	3	3	20863	Histone H1.0 OS=Homo sapiens OX=9606 GN=H1-0 PE=1 SV=3
2096	1922	O15144|ARPC2_HUMAN	83.74	15	851.9	3	3	34333	Actin-related protein 2/3 complex subunit 2 OS=Homo sapiens OX=9606 GN=ARPC2 PE=1 SV=1
1962	1618	Q12769|NU160_HUMAN	83.68	2	1115	3	3	162121	Nuclear pore complex protein Nup160 OS=Homo sapiens OX=9606 GN=NUP160 PE=1 SV=3
1774	1861	Q92542|NICA_HUMAN	83.26	5	1249.7	3	3	78411	Nicastrin OS=Homo sapiens OX=9606 GN=NCSTN PE=1 SV=2
2057	1600	Q6RFH5|WDR74_HUMAN	83.26	12	838.34	3	3	42441	WD repeat-containing protein 74 OS=Homo sapiens OX=9606 GN=WDR74 PE=1 SV=1
1893	1631	Q9Y4A5|TRRAP_HUMAN	82.93	1	0	3	3	437603	Transformation/transcription domain-associated protein OS=Homo sapiens OX=9606 GN=TRRAP PE=1 SV=3
1630	1657	Q709F0|ACD11_HUMAN	82.93	4	1477.8	3	3	87264	Acyl-CoA dehydrogenase family member 11 OS=Homo sapiens OX=9606 GN=ACAD11 PE=1 SV=3
1934	1676	Q9Y4E8|UBP15_HUMAN	82.76	5	0	3	3	112419	Ubiquitin carboxyl-terminal hydrolase 15 OS=Homo sapiens OX=9606 GN=USP15 PE=1 SV=3
1904	1395	Q7Z3E2|CC186_HUMAN	82.7	5	126.18	3	3	103687	Coiled-coil domain-containing protein 186 OS=Homo sapiens OX=9606 GN=CCDC186 PE=1 SV=2
1627	2133	P63092|GNAS2_HUMAN	82.65	10	2470.3	3	3	45665	Guanine nucleotide-binding protein G(s) subunit alpha isoforms short OS=Homo sapiens OX=9606 GN=GNAS PE=1 SV=1
1627	2134	Q5JWF2|GNAS1_HUMAN	82.65	4	2470.3	3	3	111024	Guanine nucleotide-binding protein G(s) subunit alpha isoforms XLas OS=Homo sapiens OX=9606 GN=GNAS PE=1 SV=2
1677	2027	Q9UK59|DBR1_HUMAN	82.61	6	491.26	3	3	61555	Lariat debranching enzyme OS=Homo sapiens OX=9606 GN=DBR1 PE=1 SV=2
2127	1852	P82914|RT15_HUMAN	82.47	13	780.47	3	3	29842	28S ribosomal protein S15 mitochondrial OS=Homo sapiens OX=9606 GN=MRPS15 PE=1 SV=1
1961	1780	P57737|CORO7_HUMAN	82.03	5	98.696	3	3	100605	Coronin-7 OS=Homo sapiens OX=9606 GN=CORO7 PE=1 SV=2
1954	1802	O94979|SC31A_HUMAN	81.94	4	500.53	3	3	133015	Protein transport protein Sec31A OS=Homo sapiens OX=9606 GN=SEC31A PE=1 SV=3
1897	1599	Q08378|GOGA3_HUMAN	81.86	2	135.01	3	3	167354	Golgin subfamily A member 3 OS=Homo sapiens OX=9606 GN=GOLGA3 PE=1 SV=2
1673	1708	Q8N983|RM43_HUMAN	81.71	16	4951.2	3	3	23431	39S ribosomal protein L43 mitochondrial OS=Homo sapiens OX=9606 GN=MRPL43 PE=1 SV=1
1909	1477	A6NHR9|SMHD1_HUMAN	81.64	2	236.52	3	3	226372	Structural maintenance of chromosomes flexible hinge domain-containing protein 1 OS=Homo sapiens OX=9606 GN=SMCHD1 PE=1 SV=2
2078	1941	Q16698|DECR_HUMAN	81.46	13	341.91	3	3	36068	2 4-dienoyl-CoA reductase [(3E)-enoyl-CoA-producing] mitochondrial OS=Homo sapiens OX=9606 GN=DECR1 PE=1 SV=1
1948	1773	P36776|LONM_HUMAN	81.22	4	233.95	3	3	106489	Lon protease homolog mitochondrial OS=Homo sapiens OX=9606 GN=LONP1 PE=1 SV=2
1764	1884	Q01085|TIAR_HUMAN	81.22	9	502.35	3	3	41591	Nucleolysin TIAR OS=Homo sapiens OX=9606 GN=TIAL1 PE=1 SV=1
2051	1978	Q9Y697|NFS1_HUMAN	80.68	9	502.59	3	3	50196	Cysteine desulfurase OS=Homo sapiens OX=9606 GN=NFS1 PE=1 SV=3
2105	1984	Q9UII2|ATIF1_HUMAN	80.61	27	4104	3	3	12249	ATPase inhibitor mitochondrial OS=Homo sapiens OX=9606 GN=ATP5IF1 PE=1 SV=1
2001	2192	P39687|AN32A_HUMAN	80.34	6	2361	3	3	28585	Acidic leucine-rich nuclear phosphoprotein 32 family member A OS=Homo sapiens OX=9606 GN=ANP32A PE=1 SV=1
1823	1954	O15400|STX7_HUMAN	80.3	15	1453.4	3	3	29816	Syntaxin-7 OS=Homo sapiens OX=9606 GN=STX7 PE=1 SV=4
1821	1831	Q96HS1|PGAM5_HUMAN	80.04	16	1444.4	3	3	32004	Serine/threonine-protein phosphatase PGAM5 mitochondrial OS=Homo sapiens OX=9606 GN=PGAM5 PE=1 SV=2
2039	1966	P42224|STAT1_HUMAN	79.79	6	139.28	3	3	87335	Signal transducer and activator of transcription 1-alpha/beta OS=Homo sapiens OX=9606 GN=STAT1 PE=1 SV=2
2077	1872	P46977|STT3A_HUMAN	79.73	4	0	3	3	80530	Dolichyl-diphosphooligosaccharide--protein glycosyltransferase subunit STT3A OS=Homo sapiens OX=9606 GN=STT3A PE=1 SV=2
1561	1768	P13995|MTDC_HUMAN	79.18	10	6276.8	3	3	37895	Bifunctional methylenetetrahydrofolate dehydrogenase/cyclohydrolase mitochondrial OS=Homo sapiens OX=9606 GN=MTHFD2 PE=1 SV=2
2098	2006	O95299|NDUAA_HUMAN	79.05	14	883.24	3	3	40751	NADH dehydrogenase [ubiquinone] 1 alpha subcomplex subunit 10 mitochondrial OS=Homo sapiens OX=9606 GN=NDUFA10 PE=1 SV=1
2068	1934	Q15005|SPCS2_HUMAN	78.7	19	1246.3	3	3	25003	Signal peptidase complex subunit 2 OS=Homo sapiens OX=9606 GN=SPCS2 PE=1 SV=3
1958	1715	Q9UEY8|ADDG_HUMAN	78.59	4	959.59	3	3	79155	Gamma-adducin OS=Homo sapiens OX=9606 GN=ADD3 PE=1 SV=1
1866	2570	Q969Q0|RL36L_HUMAN	78.59	22	3768	3	3	12469	60S ribosomal protein L36a-like OS=Homo sapiens OX=9606 GN=RPL36AL PE=1 SV=3
1937	1812	O75150|BRE1B_HUMAN	78.13	4	67.585	3	3	113678	E3 ubiquitin-protein ligase BRE1B OS=Homo sapiens OX=9606 GN=RNF40 PE=1 SV=5
1918	1662	Q9HAU0|PKHA5_HUMAN	77.91	3	522.9	3	3	127464	Pleckstrin homology domain-containing family A member 5 OS=Homo sapiens OX=9606 GN=PLEKHA5 PE=1 SV=1
1987	1914	Q9UL18|AGO1_HUMAN	77.67	4	671.02	3	3	97214	Protein argonaute-1 OS=Homo sapiens OX=9606 GN=AGO1 PE=1 SV=3
1299	1836	P49454|CENPF_HUMAN	77.41	1	232370	3	3	357527	Centromere protein F OS=Homo sapiens OX=9606 GN=CENPF PE=1 SV=3
1988	1921	Q53F19|NCBP3_HUMAN	77.41	6	228.82	3	3	70593	Nuclear cap-binding protein subunit 3 OS=Homo sapiens OX=9606 GN=NCBP3 PE=1 SV=2
1849	1894	P23193|TCEA1_HUMAN	77.31	11	1326.5	3	3	33970	Transcription elongation factor A protein 1 OS=Homo sapiens OX=9606 GN=TCEA1 PE=1 SV=2
1953	1732	Q9NYU2|UGGG1_HUMAN	77.25	3	620.22	3	3	177189	UDP-glucose:glycoprotein glucosyltransferase 1 OS=Homo sapiens OX=9606 GN=UGGT1 PE=1 SV=3
1829	2025	Q9NQR4|NIT2_HUMAN	77.16	17	978.31	3	3	30608	Omega-amidase NIT2 OS=Homo sapiens OX=9606 GN=NIT2 PE=1 SV=1
2090	2061	Q86W34|AMZ2_HUMAN	77.14	8	934.22	3	3	41263	Archaemetzincin-2 OS=Homo sapiens OX=9606 GN=AMZ2 PE=2 SV=2
2128	2002	Q96KB5|TOPK_HUMAN	76.99	13	582.35	3	3	36085	Lymphokine-activated killer T-cell-originated protein kinase OS=Homo sapiens OX=9606 GN=PBK PE=1 SV=3
1928	1825	P11047|LAMC1_HUMAN	76.83	3	0	3	3	177602	Laminin subunit gamma-1 OS=Homo sapiens OX=9606 GN=LAMC1 PE=1 SV=3
2088	2003	Q6PK04|CC137_HUMAN	76.48	13	4236.8	3	3	33231	Coiled-coil domain-containing protein 137 OS=Homo sapiens OX=9606 GN=CCDC137 PE=1 SV=1
1997	1793	O43765|SGTA_HUMAN	75.55	12	3196.9	3	3	34063	Small glutamine-rich tetratricopeptide repeat-containing protein alpha OS=Homo sapiens OX=9606 GN=SGTA PE=1 SV=1
1819	1754	Q15006|EMC2_HUMAN	75.44	13	1845.4	3	3	34833	ER membrane protein complex subunit 2 OS=Homo sapiens OX=9606 GN=EMC2 PE=1 SV=1
1900	1698	Q8NFC6|BD1L1_HUMAN	75.08	1	473.15	3	3	330467	Biorientation of chromosomes in cell division protein 1-like 1 OS=Homo sapiens OX=9606 GN=BOD1L1 PE=1 SV=2
2122	1998	O76003|GLRX3_HUMAN	74.86	14	1125.7	3	3	37432	Glutaredoxin-3 OS=Homo sapiens OX=9606 GN=GLRX3 PE=1 SV=2
1675	1999	P82675|RT05_HUMAN	74.66	9	1437.6	3	3	48007	28S ribosomal protein S5 mitochondrial OS=Homo sapiens OX=9606 GN=MRPS5 PE=1 SV=2
2018	1840	P36551|HEM6_HUMAN	74.57	8	750.49	3	3	50152	Oxygen-dependent coproporphyrinogen-III oxidase mitochondrial OS=Homo sapiens OX=9606 GN=CPOX PE=1 SV=3
2032	1579	P46109|CRKL_HUMAN	74.45	18	1364.1	3	3	33777	Crk-like protein OS=Homo sapiens OX=9606 GN=CRKL PE=1 SV=1
1760	1667	Q8WUA4|TF3C2_HUMAN	74.12	4	1830.1	3	3	100680	General transcription factor 3C polypeptide 2 OS=Homo sapiens OX=9606 GN=GTF3C2 PE=1 SV=2
1910	1560	Q14160|SCRIB_HUMAN	74.08	2	333.27	3	3	174914	Protein scribble homolog OS=Homo sapiens OX=9606 GN=SCRIB PE=1 SV=5
2079	1968	O75323|NIPS2_HUMAN	73.92	15	1550.6	3	3	33743	Protein NipSnap homolog 2 OS=Homo sapiens OX=9606 GN=NIPSNAP2 PE=1 SV=1
1818	1728	Q9Y3R4|NEUR2_HUMAN	73.6	9	1278.4	3	3	42254	Sialidase-2 OS=Homo sapiens OX=9606 GN=NEU2 PE=1 SV=2
2089	2010	Q06265|EXOS9_HUMAN	72.37	8	1074.4	3	3	48949	Exosome complex component RRP45 OS=Homo sapiens OX=9606 GN=EXOSC9 PE=1 SV=3
1802	1798	P55010|IF5_HUMAN	71.24	8	1478.5	3	3	49223	Eukaryotic translation initiation factor 5 OS=Homo sapiens OX=9606 GN=EIF5 PE=1 SV=2
2028	1957	Q9H3P7|GCP60_HUMAN	71.04	8	409.75	3	3	60593	Golgi resident protein GCP60 OS=Homo sapiens OX=9606 GN=ACBD3 PE=1 SV=4
1907	1563	P50851|LRBA_HUMAN	70.4	1	593.05	3	3	319107	Lipopolysaccharide-responsive and beige-like anchor protein OS=Homo sapiens OX=9606 GN=LRBA PE=1 SV=4
1771	1878	Q96EK5|KBP_HUMAN	68.78	9	975.53	3	3	71814	KIF-binding protein OS=Homo sapiens OX=9606 GN=KIFBP PE=1 SV=1
1837	1920	Q06124|PTN11_HUMAN	67.6	5	628.58	3	3	68011	Tyrosine-protein phosphatase non-receptor type 11 OS=Homo sapiens OX=9606 GN=PTPN11 PE=1 SV=3
1995	1718	Q9GZL7|WDR12_HUMAN	66.98	14	975.01	3	3	47708	Ribosome biogenesis protein WDR12 OS=Homo sapiens OX=9606 GN=WDR12 PE=1 SV=2
2040	2016	O60508|PRP17_HUMAN	62.85	6	2242.3	3	3	65521	Pre-mRNA-processing factor 17 OS=Homo sapiens OX=9606 GN=CDC40 PE=1 SV=1
45	31	P60709|ACTB_HUMAN	473.38	92	32412	84	2	41737	Actin cytoplasmic 1 OS=Homo sapiens OX=9606 GN=ACTB PE=1 SV=1
43	32	P63261|ACTG_HUMAN	472.61	92	159990	84	2	41793	Actin cytoplasmic 2 OS=Homo sapiens OX=9606 GN=ACTG1 PE=1 SV=1
60	86	P68371|TBB4B_HUMAN	431.55	78	104980	41	2	49831	Tubulin beta-4B chain OS=Homo sapiens OX=9606 GN=TUBB4B PE=1 SV=1
78	80	Q9BVA1|TBB2B_HUMAN	403.67	66	2667.3	35	2	49953	Tubulin beta-2B chain OS=Homo sapiens OX=9606 GN=TUBB2B PE=1 SV=1
77	79	Q13885|TBB2A_HUMAN	403.56	66	6500.8	35	2	49907	Tubulin beta-2A chain OS=Homo sapiens OX=9606 GN=TUBB2A PE=1 SV=1
119	341	P54652|HSP72_HUMAN	357.79	28	157.49	29	2	70021	Heat shock-related 70 kDa protein 2 OS=Homo sapiens OX=9606 GN=HSPA2 PE=1 SV=1
121	318	Q13509|TBB3_HUMAN	332.98	41	12354	21	2	50433	Tubulin beta-3 chain OS=Homo sapiens OX=9606 GN=TUBB3 PE=1 SV=2
171	682	Q562R1|ACTBL_HUMAN	302.72	32	8019.7	25	2	42003	Beta-actin-like protein 2 OS=Homo sapiens OX=9606 GN=ACTBL2 PE=1 SV=2
354	179	Q96E39|RMXL1_HUMAN	299.19	52	780.38	28	2	42142	RNA binding motif protein X-linked-like-1 OS=Homo sapiens OX=9606 GN=RBMXL1 PE=1 SV=1
202	764	P01859|IGHG2_HUMAN	274.93	37	34321	21	2	35901	Immunoglobulin heavy constant gamma 2 OS=Homo sapiens OX=9606 GN=IGHG2 PE=1 SV=2
491	1082	P09104|ENOG_HUMAN	256.89	21	1985.6	11	2	47269	Gamma-enolase OS=Homo sapiens OX=9606 GN=ENO2 PE=1 SV=3
622	611	P36873|PP1G_HUMAN	256.42	35	8624.7	12	2	36984	Serine/threonine-protein phosphatase PP1-gamma catalytic subunit OS=Homo sapiens OX=9606 GN=PPP1CC PE=1 SV=1
109	709	Q99456|K1C12_HUMAN	254.93	18	25868	27	2	53511	Keratin type I cytoskeletal 12 OS=Homo sapiens OX=9606 GN=KRT12 PE=1 SV=1
346	323	P48594|SPB4_HUMAN	252.87	45	1751.6	24	2	44854	Serpin B4 OS=Homo sapiens OX=9606 GN=SERPINB4 PE=1 SV=2
201	933	P0DOY2|IGLC2_HUMAN	244.58	79	16201	13	2	11294	Immunoglobulin lambda constant 2 OS=Homo sapiens OX=9606 GN=IGLC2 PE=1 SV=1
118	532	Q7Z3Z0|K1C25_HUMAN	238.02	28	6299.6	18	2	49318	Keratin type I cytoskeletal 25 OS=Homo sapiens OX=9606 GN=KRT25 PE=1 SV=1
276	646	P01860|IGHG3_HUMAN	212.53	30	2399.1	18	2	41287	Immunoglobulin heavy constant gamma 3 OS=Homo sapiens OX=9606 GN=IGHG3 PE=1 SV=2
305	3085	P01709|LV208_HUMAN	212.37	18	15150	11	2	12382	Immunoglobulin lambda variable 2-8 OS=Homo sapiens OX=9606 GN=IGLV2-8 PE=1 SV=2
592	1947	P42677|RS27_HUMAN	197.63	42	30524	5	2	9461	40S ribosomal protein S27 OS=Homo sapiens OX=9606 GN=RPS27 PE=1 SV=3
689	914	Q92526|TCPW_HUMAN	186.65	14	8739.3	9	2	57821	T-complex protein 1 subunit zeta-2 OS=Homo sapiens OX=9606 GN=CCT6B PE=1 SV=5
988	1454	P61586|RHOA_HUMAN	179.21	26	5585.2	6	2	21768	Transforming protein RhoA OS=Homo sapiens OX=9606 GN=RHOA PE=1 SV=1
971	752	Q9BWF3|RBM4_HUMAN	171.57	29	8852.9	8	2	40314	RNA-binding protein 4 OS=Homo sapiens OX=9606 GN=RBM4 PE=1 SV=1
192	1121	Q7Z3Y9|K1C26_HUMAN	168.28	11	8929.3	10	2	51911	Keratin type I cytoskeletal 26 OS=Homo sapiens OX=9606 GN=KRT26 PE=1 SV=2
708	1329	Q9Y281|COF2_HUMAN	162.19	39	1532.4	6	2	18737	Cofilin-2 OS=Homo sapiens OX=9606 GN=CFL2 PE=1 SV=1
778	757	P28370|SMCA1_HUMAN	160.12	10	90.3	12	2	122605	Probable global transcription activator SNF2L1 OS=Homo sapiens OX=9606 GN=SMARCA1 PE=1 SV=2
952	980	P11908|PRPS2_HUMAN	158.07	32	192.1	7	2	34769	Ribose-phosphate pyrophosphokinase 2 OS=Homo sapiens OX=9606 GN=PRPS2 PE=1 SV=2
996	819	Q14151|SAFB2_HUMAN	156.39	9	1028.3	8	2	107474	Scaffold attachment factor B2 OS=Homo sapiens OX=9606 GN=SAFB2 PE=1 SV=1
986	1185	Q14141|SEPT6_HUMAN	151.83	21	385.69	10	2	49717	Septin-6 OS=Homo sapiens OX=9606 GN=SEPTIN6 PE=1 SV=4
1312	1295	Q8NCA5|FA98A_HUMAN	148.92	12	2486	4	2	55272	Protein FAM98A OS=Homo sapiens OX=9606 GN=FAM98A PE=1 SV=2
1117	1543	Q92804|RBP56_HUMAN	142.34	8	262.23	4	2	61830	TATA-binding protein-associated factor 2N OS=Homo sapiens OX=9606 GN=TAF15 PE=1 SV=1
1713	2452	Q9Y5X9|LIPE_HUMAN	131.31	5	3377.4	3	2	56795	Endothelial lipase OS=Homo sapiens OX=9606 GN=LIPG PE=1 SV=1
1024	1231	P51116|FXR2_HUMAN	128.59	7	250.98	5	2	74223	RNA-binding protein FXR2 OS=Homo sapiens OX=9606 GN=FXR2 PE=1 SV=2
966	1169	O43432|IF4G3_HUMAN	127.37	4	372.28	5	2	176651	Eukaryotic translation initiation factor 4 gamma 3 OS=Homo sapiens OX=9606 GN=EIF4G3 PE=1 SV=2
1805	2040	Q9NRX2|RM17_HUMAN	126.72	17	728.3	2	2	20050	39S ribosomal protein L17 mitochondrial OS=Homo sapiens OX=9606 GN=MRPL17 PE=1 SV=1
2118	3138	P63172|DYLT1_HUMAN	121.26	30	4047.3	2	2	12452	Dynein light chain Tctex-type 1 OS=Homo sapiens OX=9606 GN=DYNLT1 PE=1 SV=1
1740	2153	Q14011|CIRBP_HUMAN	120.7	14	1568.1	2	2	18648	Cold-inducible RNA-binding protein OS=Homo sapiens OX=9606 GN=CIRBP PE=1 SV=1
1717	1686	O00461|GOLI4_HUMAN	115.78	4	763.38	2	2	81880	Golgi integral membrane protein 4 OS=Homo sapiens OX=9606 GN=GOLIM4 PE=1 SV=1
1377	2422	Q9UGM3|DMBT1_HUMAN	114.33	2	7230.1	2	2	260734	Deleted in malignant brain tumors 1 protein OS=Homo sapiens OX=9606 GN=DMBT1 PE=1 SV=2
1628	2528	Q9BXY0|MAK16_HUMAN	111.8	11	468.38	2	2	35369	Protein MAK16 homolog OS=Homo sapiens OX=9606 GN=MAK16 PE=1 SV=2
1803	1817	P01116|RASK_HUMAN	111.16	19	240.43	4	2	21656	GTPase KRas OS=Homo sapiens OX=9606 GN=KRAS PE=1 SV=1
1867	2882	P06454|PTMA_HUMAN	111.06	24	5313.6	2	2	12203	Prothymosin alpha OS=Homo sapiens OX=9606 GN=PTMA PE=1 SV=2
1607	2538	P51452|DUS3_HUMAN	111.03	15	1362.7	2	2	20478	Dual specificity protein phosphatase 3 OS=Homo sapiens OX=9606 GN=DUSP3 PE=1 SV=1
1447	1650	P40937|RFC5_HUMAN	110.86	12	2685.4	3	2	38497	Replication factor C subunit 5 OS=Homo sapiens OX=9606 GN=RFC5 PE=1 SV=1
1658	1707	P04899|GNAI2_HUMAN	110.66	14	2446.8	4	2	40451	Guanine nucleotide-binding protein G(i) subunit alpha-2 OS=Homo sapiens OX=9606 GN=GNAI2 PE=1 SV=3
1759	2635	O75607|NPM3_HUMAN	110.25	21	5268.5	2	2	19344	Nucleoplasmin-3 OS=Homo sapiens OX=9606 GN=NPM3 PE=1 SV=3
1056	2298	P06310|KV230_HUMAN	109.4	20	169420	3	2	13185	Immunoglobulin kappa variable 2-30 OS=Homo sapiens OX=9606 GN=IGKV2-30 PE=3 SV=2
950	2202	P01701|LV151_HUMAN	108.98	11	9501.6	4	2	12249	Immunoglobulin lambda variable 1-51 OS=Homo sapiens OX=9606 GN=IGLV1-51 PE=1 SV=2
1461	1637	Q99496|RING2_HUMAN	108.73	11	1284.8	3	2	37655	E3 ubiquitin-protein ligase RING2 OS=Homo sapiens OX=9606 GN=RNF2 PE=1 SV=1
2133	3404	Q9Y241|HIG1A_HUMAN	108.54	43	1626.1	2	2	10143	HIG1 domain family member 1A mitochondrial OS=Homo sapiens OX=9606 GN=HIGD1A PE=1 SV=1
1715	3506	P49711|CTCF_HUMAN	107.68	3	269.7	2	2	82785	Transcriptional repressor CTCF OS=Homo sapiens OX=9606 GN=CTCF PE=1 SV=1
2104	1955	O14965|AURKA_HUMAN	106.8	10	182.02	3	2	45823	Aurora kinase A OS=Homo sapiens OX=9606 GN=AURKA PE=1 SV=3
2093	2863	Q7RTV0|PHF5A_HUMAN	106.05	18	2311.1	2	2	12405	PHD finger-like domain-containing protein 5A OS=Homo sapiens OX=9606 GN=PHF5A PE=1 SV=1
1013	1925	P01619|KV320_HUMAN	105.71	37	28695	4	2	12557	Immunoglobulin kappa variable 3-20 OS=Homo sapiens OX=9606 GN=IGKV3-20 PE=1 SV=2
1688	2060	P06132|DCUP_HUMAN	105.24	10	166.64	2	2	40787	Uroporphyrinogen decarboxylase OS=Homo sapiens OX=9606 GN=UROD PE=1 SV=2
1835	4017	Q96IX5|ATPMK_HUMAN	105.16	28	3655.5	2	2	6458	ATP synthase membrane subunit K mitochondrial OS=Homo sapiens OX=9606 GN=ATP5MK PE=1 SV=1
1660	2735	Q9Y2V2|CHSP1_HUMAN	104.32	18	4138.5	2	2	15892	Calcium-regulated heat-stable protein 1 OS=Homo sapiens OX=9606 GN=CARHSP1 PE=1 SV=2
1443	1422	P78362|SRPK2_HUMAN	103.87	7	0	4	2	77527	SRSF protein kinase 2 OS=Homo sapiens OX=9606 GN=SRPK2 PE=1 SV=3
1644	1936	P68400|CSK21_HUMAN	103.73	9	864.91	2	2	45144	Casein kinase II subunit alpha OS=Homo sapiens OX=9606 GN=CSNK2A1 PE=1 SV=1
1644	2250	Q8NEV1|CSK23_HUMAN	103.73	9	864.91	2	2	45220	Casein kinase II subunit alpha 3 OS=Homo sapiens OX=9606 GN=CSNK2A3 PE=1 SV=2
1495	2219	Q9UBB4|ATX10_HUMAN	103.72	7	1823.5	2	2	53489	Ataxin-10 OS=Homo sapiens OX=9606 GN=ATXN10 PE=1 SV=1
1470	3159	P61923|COPZ1_HUMAN	103.41	16	3863.2	2	2	20198	Coatomer subunit zeta-1 OS=Homo sapiens OX=9606 GN=COPZ1 PE=1 SV=1
1711	1468	Q9P2N5|RBM27_HUMAN	102.92	3	197.83	3	2	118718	RNA-binding protein 27 OS=Homo sapiens OX=9606 GN=RBM27 PE=1 SV=2
2333	1860	Q9NZT2|OGFR_HUMAN	101.88	5	0	2	2	73325	Opioid growth factor receptor OS=Homo sapiens OX=9606 GN=OGFR PE=1 SV=3
1671	2833	P29084|T2EB_HUMAN	101.25	11	505.92	2	2	33044	Transcription initiation factor IIE subunit beta OS=Homo sapiens OX=9606 GN=GTF2E2 PE=1 SV=1
2459	1986	Q9NVJ2|ARL8B_HUMAN	101.21	22	391.23	2	2	21539	ADP-ribosylation factor-like protein 8B OS=Homo sapiens OX=9606 GN=ARL8B PE=1 SV=1
2459	2055	Q96BM9|ARL8A_HUMAN	101.21	22	391.23	2	2	21416	ADP-ribosylation factor-like protein 8A OS=Homo sapiens OX=9606 GN=ARL8A PE=1 SV=1
1590	2334	Q9UHR4|BI2L1_HUMAN	100.85	5	374.57	2	2	56883	Brain-specific angiogenesis inhibitor 1-associated protein 2-like protein 1 OS=Homo sapiens OX=9606 GN=BAIAP2L1 PE=1 SV=2
2147	1918	Q9H1A4|APC1_HUMAN	100.6	2	0	2	2	216498	Anaphase-promoting complex subunit 1 OS=Homo sapiens OX=9606 GN=ANAPC1 PE=1 SV=1
2433	3014	O00767|SCD_HUMAN	99.64	11	147.88	2	2	41523	Stearoyl-CoA desaturase OS=Homo sapiens OX=9606 GN=SCD PE=1 SV=2
1974	2128	Q9NXR1|NDE1_HUMAN	99.55	8	273.61	2	2	37721	Nuclear distribution protein nudE homolog 1 OS=Homo sapiens OX=9606 GN=NDE1 PE=1 SV=3
1926	2262	Q9UPN9|TRI33_HUMAN	99.51	2	590.05	2	2	122533	E3 ubiquitin-protein ligase TRIM33 OS=Homo sapiens OX=9606 GN=TRIM33 PE=1 SV=3
1296	3196	P05452|TETN_HUMAN	99.5	16	4637.9	2	2	22537	Tetranectin OS=Homo sapiens OX=9606 GN=CLEC3B PE=1 SV=3
1831	2342	P49023|PAXI_HUMAN	99.4	6	475.62	2	2	64505	Paxillin OS=Homo sapiens OX=9606 GN=PXN PE=1 SV=3
2438	2093	Q96ER9|MITOK_HUMAN	98.75	10	0	2	2	45811	Mitochondrial potassium channel OS=Homo sapiens OX=9606 GN=CCDC51 PE=1 SV=2
1344	1983	A0A0C4DH25|KVD20_HUMAN	98.7	37	62375	4	2	12515	Immunoglobulin kappa variable 3D-20 OS=Homo sapiens OX=9606 GN=IGKV3D-20 PE=3 SV=1
2400	2627	Q92743|HTRA1_HUMAN	97.81	5	1959.1	2	2	51287	Serine protease HTRA1 OS=Homo sapiens OX=9606 GN=HTRA1 PE=1 SV=1
1808	1830	Q9BYD6|RM01_HUMAN	97.73	12	602.62	2	2	36909	39S ribosomal protein L1 mitochondrial OS=Homo sapiens OX=9606 GN=MRPL1 PE=1 SV=2
2269	1959	Q15427|SF3B4_HUMAN	97.72	7	664.14	2	2	44386	Splicing factor 3B subunit 4 OS=Homo sapiens OX=9606 GN=SF3B4 PE=1 SV=1
2350	4375	P09234|RU1C_HUMAN	97.71	13	2164.3	2	2	17394	U1 small nuclear ribonucleoprotein C OS=Homo sapiens OX=9606 GN=SNRPC PE=1 SV=1
2161	2157	Q92793|CBP_HUMAN	97.11	1	150.4	2	2	265348	CREB-binding protein OS=Homo sapiens OX=9606 GN=CREBBP PE=1 SV=3
1881	4332	P61956|SUMO2_HUMAN	96.6	27	8731.2	2	2	10871	Small ubiquitin-related modifier 2 OS=Homo sapiens OX=9606 GN=SUMO2 PE=1 SV=3
1621	1866	Q96GD4|AURKB_HUMAN	96.41	11	516.8	3	2	39311	Aurora kinase B OS=Homo sapiens OX=9606 GN=AURKB PE=1 SV=3
1748	1909	P45954|ACDSB_HUMAN	96.33	7	1501.6	2	2	47485	Short/branched chain specific acyl-CoA dehydrogenase mitochondrial OS=Homo sapiens OX=9606 GN=ACADSB PE=1 SV=1
2253	1883	P08237|PFKAM_HUMAN	96.29	5	191.22	2	2	85183	ATP-dependent 6-phosphofructokinase muscle type OS=Homo sapiens OX=9606 GN=PFKM PE=1 SV=2
2043	2504	P11413|G6PD_HUMAN	96.11	7	135.65	2	2	59257	Glucose-6-phosphate 1-dehydrogenase OS=Homo sapiens OX=9606 GN=G6PD PE=1 SV=4
1971	2398	P30085|KCY_HUMAN	95.98	15	427.15	2	2	22222	UMP-CMP kinase OS=Homo sapiens OX=9606 GN=CMPK1 PE=1 SV=3
2099	2188	Q13126|MTAP_HUMAN	95.59	13	1248.7	2	2	31236	S-methyl-5'-thioadenosine phosphorylase OS=Homo sapiens OX=9606 GN=MTAP PE=1 SV=2
1956	2147	P25490|TYY1_HUMAN	95.56	6	146.76	2	2	44713	Transcriptional repressor protein YY1 OS=Homo sapiens OX=9606 GN=YY1 PE=1 SV=2
1259	1910	Q7Z417|NUFP2_HUMAN	95.4	5	472.87	2	2	76121	FMR1-interacting protein NUFIP2 OS=Homo sapiens OX=9606 GN=NUFIP2 PE=1 SV=1
1960	2213	Q8NHV4|NEDD1_HUMAN	95.25	6	349.75	2	2	71966	Protein NEDD1 OS=Homo sapiens OX=9606 GN=NEDD1 PE=1 SV=1
1848	1765	Q9BRX2|PELO_HUMAN	94.7	7	515.28	2	2	43359	Protein pelota homolog OS=Homo sapiens OX=9606 GN=PELO PE=1 SV=2
1761	2048	Q02809|PLOD1_HUMAN	94.6	5	231.69	3	2	83550	Procollagen-lysine 2-oxoglutarate 5-dioxygenase 1 OS=Homo sapiens OX=9606 GN=PLOD1 PE=1 SV=2
2377	2364	Q5T280|CI114_HUMAN	94.43	7	1034.7	2	2	42009	Putative methyltransferase C9orf114 OS=Homo sapiens OX=9606 GN=SPOUT1 PE=1 SV=3
1574	2065	O75964|ATP5L_HUMAN	94.26	23	5591.9	2	2	11428	ATP synthase subunit g mitochondrial OS=Homo sapiens OX=9606 GN=ATP5MG PE=1 SV=3
2262	2383	P42785|PCP_HUMAN	93.89	6	703.01	2	2	55800	Lysosomal Pro-X carboxypeptidase OS=Homo sapiens OX=9606 GN=PRCP PE=1 SV=1
1020	2044	Q9NP55|BPIA1_HUMAN	93.71	9	1287.6	2	2	26713	BPI fold-containing family A member 1 OS=Homo sapiens OX=9606 GN=BPIFA1 PE=1 SV=1
2496	3465	Q9Y5S9|RBM8A_HUMAN	93.61	11	376.53	2	2	19889	RNA-binding protein 8A OS=Homo sapiens OX=9606 GN=RBM8A PE=1 SV=1
1917	1992	Q5JTZ9|SYAM_HUMAN	93.59	3	264.24	2	2	107340	Alanine--tRNA ligase mitochondrial OS=Homo sapiens OX=9606 GN=AARS2 PE=1 SV=1
1816	2775	Q96HE7|ERO1A_HUMAN	93.51	5	1071.8	2	2	54393	ERO1-like protein alpha OS=Homo sapiens OX=9606 GN=ERO1A PE=1 SV=2
2335	2122	Q9BRJ7|TIRR_HUMAN	93.49	12	710.99	2	2	23338	Tudor-interacting repair regulator protein OS=Homo sapiens OX=9606 GN=NUDT16L1 PE=1 SV=1
1467	2146	Q9BWJ5|SF3B5_HUMAN	93.02	41	1998.1	2	2	10135	Splicing factor 3B subunit 5 OS=Homo sapiens OX=9606 GN=SF3B5 PE=1 SV=1
2265	3169	P21695|GPDA_HUMAN	92.8	4	151.34	2	2	37568	Glycerol-3-phosphate dehydrogenase [NAD(+)] cytoplasmic OS=Homo sapiens OX=9606 GN=GPD1 PE=1 SV=4
2215	2567	Q15773|MLF2_HUMAN	92.41	8	459.2	2	2	28147	Myeloid leukemia factor 2 OS=Homo sapiens OX=9606 GN=MLF2 PE=1 SV=1
1651	2845	Q6P1L8|RM14_HUMAN	91.57	17	1842.5	2	2	15948	39S ribosomal protein L14 mitochondrial OS=Homo sapiens OX=9606 GN=MRPL14 PE=1 SV=1
2272	2394	P15104|GLNA_HUMAN	91.52	8	0	2	2	42064	Glutamine synthetase OS=Homo sapiens OX=9606 GN=GLUL PE=1 SV=4
2074	3195	Q9BVC6|TM109_HUMAN	91.38	5	2810.6	2	2	26210	Transmembrane protein 109 OS=Homo sapiens OX=9606 GN=TMEM109 PE=1 SV=1
1718	2154	Q8N9T8|KRI1_HUMAN	90.91	5	301.48	2	2	82598	Protein KRI1 homolog OS=Homo sapiens OX=9606 GN=KRI1 PE=1 SV=3
1950	2529	Q9BTW9|TBCD_HUMAN	90.85	2	509.58	2	2	132600	Tubulin-specific chaperone D OS=Homo sapiens OX=9606 GN=TBCD PE=1 SV=2
1694	2978	P56134|ATPK_HUMAN	90.43	26	6453.8	2	2	10918	ATP synthase subunit f mitochondrial OS=Homo sapiens OX=9606 GN=ATP5MF PE=1 SV=3
1514	1775	Q9NUL3|STAU2_HUMAN	90.12	6	1131.6	3	2	62609	Double-stranded RNA-binding protein Staufen homolog 2 OS=Homo sapiens OX=9606 GN=STAU2 PE=1 SV=2
1042	1652	Q8NB90|SPAT5_HUMAN	90.11	5	180.14	3	2	97904	Ribosome biogenesis protein SPATA5 OS=Homo sapiens OX=9606 GN=SPATA5 PE=1 SV=3
2355	2756	Q96EX3|DC2I2_HUMAN	90.03	5	318.57	2	2	57801	Cytoplasmic dynein 2 intermediate chain 2 OS=Homo sapiens OX=9606 GN=DYNC2I2 PE=1 SV=2
2476	2865	Q96GC5|RM48_HUMAN	90.01	12	911.42	2	2	23935	39S ribosomal protein L48 mitochondrial OS=Homo sapiens OX=9606 GN=MRPL48 PE=1 SV=2
1923	2184	Q9NWH9|SLTM_HUMAN	89.77	3	415.1	2	2	117149	SAFB-like transcription modulator OS=Homo sapiens OX=9606 GN=SLTM PE=1 SV=2
1927	2501	P52888|THOP1_HUMAN	89.71	5	165.82	2	2	78840	Thimet oligopeptidase OS=Homo sapiens OX=9606 GN=THOP1 PE=1 SV=2
1556	2297	P03973|SLPI_HUMAN	89.67	20	813.16	2	2	14326	Antileukoproteinase OS=Homo sapiens OX=9606 GN=SLPI PE=1 SV=2
2038	1893	P49674|KC1E_HUMAN	89.65	10	1517.7	3	2	47315	Casein kinase I isoform epsilon OS=Homo sapiens OX=9606 GN=CSNK1E PE=1 SV=1
1877	2474	P04080|CYTB_HUMAN	89.6	34	3033	2	2	11140	Cystatin-B OS=Homo sapiens OX=9606 GN=CSTB PE=1 SV=2
2146	1748	Q3V6T2|GRDN_HUMAN	88.32	2	92.053	2	2	216040	Girdin OS=Homo sapiens OX=9606 GN=CCDC88A PE=1 SV=2
2025	2067	Q9H5H4|ZN768_HUMAN	88.12	4	71.283	2	2	60229	Zinc finger protein 768 OS=Homo sapiens OX=9606 GN=ZNF768 PE=1 SV=2
1656	2243	P49006|MRP_HUMAN	88	27	0	2	2	19529	MARCKS-related protein OS=Homo sapiens OX=9606 GN=MARCKSL1 PE=1 SV=2
1460	3180	Q9Y3C6|PPIL1_HUMAN	87.92	20	3346.1	2	2	18237	Peptidyl-prolyl cis-trans isomerase-like 1 OS=Homo sapiens OX=9606 GN=PPIL1 PE=1 SV=1
1572	2613	Q14956|GPNMB_HUMAN	87.66	5	1889.1	2	2	63923	Transmembrane glycoprotein NMB OS=Homo sapiens OX=9606 GN=GPNMB PE=1 SV=2
2397	2101	Q13257|MD2L1_HUMAN	87.37	14	604.88	2	2	23510	Mitotic spindle assembly checkpoint protein MAD2A OS=Homo sapiens OX=9606 GN=MAD2L1 PE=1 SV=1
1645	2938	Q5SRD1|TI23B_HUMAN	87.23	14	2380.1	2	2	19670	Mitochondrial import inner membrane translocase subunit Tim23B OS=Homo sapiens OX=9606 GN=TIMM23B PE=1 SV=3
1645	2946	O14925|TIM23_HUMAN	87.23	13	2380.1	2	2	21943	Mitochondrial import inner membrane translocase subunit Tim23 OS=Homo sapiens OX=9606 GN=TIMM23 PE=1 SV=1
2198	2210	Q15345|LRC41_HUMAN	87.16	4	382.72	2	2	88650	Leucine-rich repeat-containing protein 41 OS=Homo sapiens OX=9606 GN=LRRC41 PE=1 SV=3
1875	3189	Q8WW12|PCNP_HUMAN	87.06	17	854.16	2	2	18925	PEST proteolytic signal-containing nuclear protein OS=Homo sapiens OX=9606 GN=PCNP PE=1 SV=2
2210	2182	P82664|RT10_HUMAN	86.97	15	0	2	2	22999	28S ribosomal protein S10 mitochondrial OS=Homo sapiens OX=9606 GN=MRPS10 PE=1 SV=2
2101	2901	P42771|CDN2A_HUMAN	86.84	19	779.38	2	2	16533	Cyclin-dependent kinase inhibitor 2A OS=Homo sapiens OX=9606 GN=CDKN2A PE=1 SV=2
2443	2429	Q9UL46|PSME2_HUMAN	86.59	13	793.69	2	2	27402	Proteasome activator complex subunit 2 OS=Homo sapiens OX=9606 GN=PSME2 PE=1 SV=4
1223	2494	O60869|EDF1_HUMAN	86.33	18	2176.5	2	2	16369	Endothelial differentiation-related factor 1 OS=Homo sapiens OX=9606 GN=EDF1 PE=1 SV=1
1722	2312	Q14118|DAG1_HUMAN	86.31	4	4989.3	2	2	97441	Dystroglycan 1 OS=Homo sapiens OX=9606 GN=DAG1 PE=1 SV=2
2092	2436	Q66PJ3|AR6P4_HUMAN	86.06	13	152.42	2	2	26375	ADP-ribosylation factor-like protein 6-interacting protein 4 OS=Homo sapiens OX=9606 GN=ARL6IP4 PE=1 SV=3
1853	4364	Q9P0J7|KCMF1_HUMAN	86.03	5	0	2	2	41945	E3 ubiquitin-protein ligase KCMF1 OS=Homo sapiens OX=9606 GN=KCMF1 PE=1 SV=2
2517	3227	P55000|SLUR1_HUMAN	85.99	37	1660.6	2	2	11186	Secreted Ly-6/uPAR-related protein 1 OS=Homo sapiens OX=9606 GN=SLURP1 PE=1 SV=2
2138	3175	Q9HCU5|PREB_HUMAN	85.97	9	319.44	2	2	45468	Prolactin regulatory element-binding protein OS=Homo sapiens OX=9606 GN=PREB PE=1 SV=2
2021	2324	Q9Y237|PIN4_HUMAN	85.94	11	1025.6	2	2	13810	Peptidyl-prolyl cis-trans isomerase NIMA-interacting 4 OS=Homo sapiens OX=9606 GN=PIN4 PE=1 SV=1
1879	3079	Q96EL3|RM53_HUMAN	85.88	23	1678.8	2	2	12107	39S ribosomal protein L53 mitochondrial OS=Homo sapiens OX=9606 GN=MRPL53 PE=1 SV=1
1745	1989	Q04756|HGFA_HUMAN	85.83	4	2369.7	2	2	70682	Hepatocyte growth factor activator OS=Homo sapiens OX=9606 GN=HGFAC PE=1 SV=1
2206	2387	Q9NQ79|CRAC1_HUMAN	85.72	4	1322.1	2	2	71421	Cartilage acidic protein 1 OS=Homo sapiens OX=9606 GN=CRTAC1 PE=1 SV=2
2070	2000	Q9Y5M8|SRPRB_HUMAN	85.37	12	653.36	2	2	29702	Signal recognition particle receptor subunit beta OS=Homo sapiens OX=9606 GN=SRPRB PE=1 SV=3
1812	2390	Q13112|CAF1B_HUMAN	85.34	5	598.93	2	2	61493	Chromatin assembly factor 1 subunit B OS=Homo sapiens OX=9606 GN=CHAF1B PE=1 SV=1
1687	1985	P11233|RALA_HUMAN	85.21	20	524.93	3	2	23567	Ras-related protein Ral-A OS=Homo sapiens OX=9606 GN=RALA PE=1 SV=1
1919	2492	Q6SJ93|F111B_HUMAN	85.16	4	2282.8	2	2	84674	Serine protease FAM111B OS=Homo sapiens OX=9606 GN=FAM111B PE=1 SV=1
2278	2827	O15270|SPTC2_HUMAN	84.81	7	204.01	2	2	62924	Serine palmitoyltransferase 2 OS=Homo sapiens OX=9606 GN=SPTLC2 PE=1 SV=1
2016	2481	P16671|CD36_HUMAN	84.69	4	6022	2	2	53053	Platelet glycoprotein 4 OS=Homo sapiens OX=9606 GN=CD36 PE=1 SV=2
2125	2814	Q8NFH4|NUP37_HUMAN	84.61	9	382.81	2	2	36708	Nucleoporin Nup37 OS=Homo sapiens OX=9606 GN=NUP37 PE=1 SV=1
1946	2276	P06732|KCRM_HUMAN	84.43	8	1345.6	2	2	43101	Creatine kinase M-type OS=Homo sapiens OX=9606 GN=CKM PE=1 SV=2
1850	2092	Q9BQA1|MEP50_HUMAN	84.32	8	2429.4	2	2	36724	Methylosome protein 50 OS=Homo sapiens OX=9606 GN=WDR77 PE=1 SV=1
2160	1956	Q8IWJ2|GCC2_HUMAN	84.2	1	157.33	2	2	195908	GRIP and coiled-coil domain-containing protein 2 OS=Homo sapiens OX=9606 GN=GCC2 PE=1 SV=4
2378	2773	O00566|MPP10_HUMAN	84.18	5	178.23	2	2	78864	U3 small nucleolar ribonucleoprotein protein MPP10 OS=Homo sapiens OX=9606 GN=MPHOSPH10 PE=1 SV=2
1844	3022	Q9BVS4|RIOK2_HUMAN	84.09	6	668.31	2	2	63283	Serine/threonine-protein kinase RIO2 OS=Homo sapiens OX=9606 GN=RIOK2 PE=1 SV=2
1669	2005	P49458|SRP09_HUMAN	83.68	26	10548	2	2	10112	Signal recognition particle 9 kDa protein OS=Homo sapiens OX=9606 GN=SRP9 PE=1 SV=2
2113	1923	P55039|DRG2_HUMAN	83.63	11	291.96	3	2	40746	Developmentally-regulated GTP-binding protein 2 OS=Homo sapiens OX=9606 GN=DRG2 PE=1 SV=1
1929	2063	Q9UIF9|BAZ2A_HUMAN	82.85	2	421.33	2	2	211196	Bromodomain adjacent to zinc finger domain protein 2A OS=Homo sapiens OX=9606 GN=BAZ2A PE=1 SV=4
1689	2152	O75340|PDCD6_HUMAN	82.77	11	2164.7	2	2	21868	Programmed cell death protein 6 OS=Homo sapiens OX=9606 GN=PDCD6 PE=1 SV=1
1949	2306	Q9NPF5|DMAP1_HUMAN	82.7	5	1093.1	2	2	52993	DNA methyltransferase 1-associated protein 1 OS=Homo sapiens OX=9606 GN=DMAP1 PE=1 SV=1
2493	3035	Q9NWT6|HIF1N_HUMAN	82.62	8	339.3	2	2	40285	Hypoxia-inducible factor 1-alpha inhibitor OS=Homo sapiens OX=9606 GN=HIF1AN PE=1 SV=2
1964	2183	Q6IN85|P4R3A_HUMAN	82.47	4	403.12	2	2	95368	Serine/threonine-protein phosphatase 4 regulatory subunit 3A OS=Homo sapiens OX=9606 GN=PPP4R3A PE=1 SV=1
2303	2963	Q9BXR0|TGT_HUMAN	82.29	8	587.36	2	2	44048	Queuine tRNA-ribosyltransferase catalytic subunit 1 OS=Homo sapiens OX=9606 GN=QTRT1 PE=1 SV=3
2069	1987	Q96IJ6|GMPPA_HUMAN	82.23	7	261.21	2	2	46291	Mannose-1-phosphate guanyltransferase alpha OS=Homo sapiens OX=9606 GN=GMPPA PE=1 SV=1
2353	2058	Q3MHD2|LSM12_HUMAN	82.19	19	1493.7	2	2	21701	Protein LSM12 OS=Homo sapiens OX=9606 GN=LSM12 PE=1 SV=2
2271	2221	O75146|HIP1R_HUMAN	81.74	3	0	2	2	119388	Huntingtin-interacting protein 1-related protein OS=Homo sapiens OX=9606 GN=HIP1R PE=1 SV=2
1097	1868	P49747|COMP_HUMAN	81.67	4	1692.1	3	2	82861	Cartilage oligomeric matrix protein OS=Homo sapiens OX=9606 GN=COMP PE=1 SV=2
1198	4844	P62877|RBX1_HUMAN	81.64	18	5315.6	2	2	12274	E3 ubiquitin-protein ligase RBX1 OS=Homo sapiens OX=9606 GN=RBX1 PE=1 SV=1
2251	1806	Q96CT7|CC124_HUMAN	81.59	10	1681.7	2	2	25835	Coiled-coil domain-containing protein 124 OS=Homo sapiens OX=9606 GN=CCDC124 PE=1 SV=1
1999	1948	Q13111|CAF1A_HUMAN	81.55	3	307.82	2	2	106910	Chromatin assembly factor 1 subunit A OS=Homo sapiens OX=9606 GN=CHAF1A PE=1 SV=3
2080	1991	P17931|LEG3_HUMAN	81.52	10	1037.2	2	2	26152	Galectin-3 OS=Homo sapiens OX=9606 GN=LGALS3 PE=1 SV=5
1681	2563	Q9H2W6|RM46_HUMAN	81.42	10	2530	2	2	31705	39S ribosomal protein L46 mitochondrial OS=Homo sapiens OX=9606 GN=MRPL46 PE=1 SV=1
2484	3741	P02753|RET4_HUMAN	81.35	6	1550.3	2	2	23010	Retinol-binding protein 4 OS=Homo sapiens OX=9606 GN=RBP4 PE=1 SV=3
1652	2391	Q14137|BOP1_HUMAN	81.21	5	1628.5	2	2	83630	Ribosome biogenesis protein BOP1 OS=Homo sapiens OX=9606 GN=BOP1 PE=1 SV=2
1220	3160	P14174|MIF_HUMAN	81.14	17	54009	2	2	12476	Macrophage migration inhibitory factor OS=Homo sapiens OX=9606 GN=MIF PE=1 SV=4
2011	3900	Q9UNP9|PPIE_HUMAN	81.12	3	739.4	2	2	33431	Peptidyl-prolyl cis-trans isomerase E OS=Homo sapiens OX=9606 GN=PPIE PE=1 SV=1
925	2887	P35326|SPR2A_HUMAN	81.06	31	12341	2	2	7965	Small proline-rich protein 2A OS=Homo sapiens OX=9606 GN=SPRR2A PE=1 SV=1
925	2902	P22531|SPR2E_HUMAN	81.06	31	12341	2	2	7855	Small proline-rich protein 2E OS=Homo sapiens OX=9606 GN=SPRR2E PE=2 SV=2
925	3012	P35325|SPR2B_HUMAN	81.06	31	12341	2	2	7975	Small proline-rich protein 2B OS=Homo sapiens OX=9606 GN=SPRR2B PE=2 SV=1
925	3131	P22532|SPR2D_HUMAN	81.06	31	12341	2	2	7905	Small proline-rich protein 2D OS=Homo sapiens OX=9606 GN=SPRR2D PE=2 SV=2
925	3244	Q9BYE4|SPR2G_HUMAN	81.06	30	12341	2	2	8158	Small proline-rich protein 2G OS=Homo sapiens OX=9606 GN=SPRR2G PE=3 SV=1
2197	2097	P42695|CNDD3_HUMAN	81.02	2	64.502	2	2	168890	Condensin-2 complex subunit D3 OS=Homo sapiens OX=9606 GN=NCAPD3 PE=1 SV=2
2179	2004	Q07864|DPOE1_HUMAN	80.95	1	315.82	2	2	261515	DNA polymerase epsilon catalytic subunit A OS=Homo sapiens OX=9606 GN=POLE PE=1 SV=5
2386	2062	Q07960|RHG01_HUMAN	80.88	7	1199.4	2	2	50436	Rho GTPase-activating protein 1 OS=Homo sapiens OX=9606 GN=ARHGAP1 PE=1 SV=1
2109	2715	Q9NVZ3|NECP2_HUMAN	80.78	13	306.53	2	2	28339	Adaptin ear-binding coat-associated protein 2 OS=Homo sapiens OX=9606 GN=NECAP2 PE=1 SV=1
2000	2077	Q8NEX9|DR9C7_HUMAN	80.78	7	1940.8	2	2	35263	Short-chain dehydrogenase/reductase family 9C member 7 OS=Homo sapiens OX=9606 GN=SDR9C7 PE=1 SV=1
2218	2352	Q9NRK6|ABCBA_HUMAN	80.64	4	748.63	2	2	79148	ATP-binding cassette sub-family B member 10 mitochondrial OS=Homo sapiens OX=9606 GN=ABCB10 PE=1 SV=2
1670	2035	Q9HD33|RM47_HUMAN	80.29	10	2500.9	2	2	29450	39S ribosomal protein L47 mitochondrial OS=Homo sapiens OX=9606 GN=MRPL47 PE=1 SV=2
2416	2321	O95861|BPNT1_HUMAN	80.28	9	71.578	2	2	33392	3'(2') 5'-bisphosphate nucleotidase 1 OS=Homo sapiens OX=9606 GN=BPNT1 PE=1 SV=1
2154	2433	Q8NCM8|DYHC2_HUMAN	79.79	1	0	2	2	492627	Cytoplasmic dynein 2 heavy chain 1 OS=Homo sapiens OX=9606 GN=DYNC2H1 PE=1 SV=4
2115	1988	Q9Y5U2|TSSC4_HUMAN	79.76	8	999.05	2	2	34326	Protein TSSC4 OS=Homo sapiens OX=9606 GN=TSSC4 PE=1 SV=3
1778	2604	P57772|SELB_HUMAN	79.66	6	341.85	2	2	65305	Selenocysteine-specific elongation factor OS=Homo sapiens OX=9606 GN=EEFSEC PE=1 SV=4
2236	2069	P02679|FIBG_HUMAN	79.62	6	540.83	2	2	51512	Fibrinogen gamma chain OS=Homo sapiens OX=9606 GN=FGG PE=1 SV=3
2063	2275	Q13011|ECH1_HUMAN	79.58	9	1346	2	2	35816	Delta(3 5)-Delta(2 4)-dienoyl-CoA isomerase mitochondrial OS=Homo sapiens OX=9606 GN=ECH1 PE=1 SV=2
2124	2144	P52815|RM12_HUMAN	79.56	22	1136.4	2	2	21348	39S ribosomal protein L12 mitochondrial OS=Homo sapiens OX=9606 GN=MRPL12 PE=1 SV=2
2052	2054	Q8NFW8|NEUA_HUMAN	79.52	6	3140.7	2	2	48379	N-acylneuraminate cytidylyltransferase OS=Homo sapiens OX=9606 GN=CMAS PE=1 SV=2
1678	2135	Q96I51|RCC1L_HUMAN	79.5	9	880	2	2	49898	RCC1-like G exchanging factor-like protein OS=Homo sapiens OX=9606 GN=RCC1L PE=1 SV=3
2066	2919	P13716|HEM2_HUMAN	79.43	9	61.322	2	2	36295	Delta-aminolevulinic acid dehydratase OS=Homo sapiens OX=9606 GN=ALAD PE=1 SV=1
2056	3853	Q3LXA3|TKFC_HUMAN	79.21	4	363.61	2	2	58947	Triokinase/FMN cyclase OS=Homo sapiens OX=9606 GN=TKFC PE=1 SV=2
2235	2792	Q5SRE5|NU188_HUMAN	79.08	2	105.2	2	2	196041	Nucleoporin NUP188 OS=Homo sapiens OX=9606 GN=NUP188 PE=1 SV=1
1723	1481	P06737|PYGL_HUMAN	78.91	6	186.06	3	2	97149	Glycogen phosphorylase liver form OS=Homo sapiens OX=9606 GN=PYGL PE=1 SV=4
2224	1710	Q14847|LASP1_HUMAN	78.88	10	1670.1	2	2	29717	LIM and SH3 domain protein 1 OS=Homo sapiens OX=9606 GN=LASP1 PE=1 SV=2
2442	2373	Q96C19|EFHD2_HUMAN	78.7	10	111.39	2	2	26697	EF-hand domain-containing protein D2 OS=Homo sapiens OX=9606 GN=EFHD2 PE=1 SV=1
2221	2105	P49916|DNLI3_HUMAN	78.1	2	0	2	2	112907	DNA ligase 3 OS=Homo sapiens OX=9606 GN=LIG3 PE=1 SV=2
2071	2214	P07858|CATB_HUMAN	77.87	7	0	2	2	37822	Cathepsin B OS=Homo sapiens OX=9606 GN=CTSB PE=1 SV=3
1880	3243	P21741|MK_HUMAN	77.54	18	1781.9	2	2	15585	Midkine OS=Homo sapiens OX=9606 GN=MDK PE=1 SV=1
2201	2500	Q9UNW1|MINP1_HUMAN	77.05	5	531.12	2	2	55051	Multiple inositol polyphosphate phosphatase 1 OS=Homo sapiens OX=9606 GN=MINPP1 PE=1 SV=1
1959	2145	Q9NY12|GAR1_HUMAN	77.05	10	587.48	2	2	22348	H/ACA ribonucleoprotein complex subunit 1 OS=Homo sapiens OX=9606 GN=GAR1 PE=1 SV=1
2309	2691	Q9NYL9|TMOD3_HUMAN	76.85	8	843.92	2	2	39595	Tropomodulin-3 OS=Homo sapiens OX=9606 GN=TMOD3 PE=1 SV=1
2041	2241	Q99816|TS101_HUMAN	76.65	7	216.49	2	2	43944	Tumor susceptibility gene 101 protein OS=Homo sapiens OX=9606 GN=TSG101 PE=1 SV=2
2037	1880	Q05682|CALD1_HUMAN	76.63	4	552.16	2	2	93231	Caldesmon OS=Homo sapiens OX=9606 GN=CALD1 PE=1 SV=3
2164	2051	O95239|KIF4A_HUMAN	76.45	2	187.88	2	2	139881	Chromosome-associated kinesin KIF4A OS=Homo sapiens OX=9606 GN=KIF4A PE=1 SV=3
1641	1791	Q8WTT2|NOC3L_HUMAN	76.31	4	699.77	2	2	92548	Nucleolar complex protein 3 homolog OS=Homo sapiens OX=9606 GN=NOC3L PE=1 SV=1
1930	2160	P78316|NOP14_HUMAN	76.3	2	310.58	2	2	97668	Nucleolar protein 14 OS=Homo sapiens OX=9606 GN=NOP14 PE=1 SV=3
2316	2082	P62993|GRB2_HUMAN	75.91	12	748.99	2	2	25206	Growth factor receptor-bound protein 2 OS=Homo sapiens OX=9606 GN=GRB2 PE=1 SV=1
2129	2074	O00629|IMA3_HUMAN	75.81	8	1107.2	3	2	57887	Importin subunit alpha-3 OS=Homo sapiens OX=9606 GN=KPNA4 PE=1 SV=1
1871	3157	Q9UBS4|DJB11_HUMAN	75.79	9	1066.4	2	2	40514	DnaJ homolog subfamily B member 11 OS=Homo sapiens OX=9606 GN=DNAJB11 PE=1 SV=1
2081	2049	Q969S3|ZN622_HUMAN	75.46	6	313.18	2	2	54272	Cytoplasmic 60S subunit biogenesis factor ZNF622 OS=Homo sapiens OX=9606 GN=ZNF622 PE=1 SV=1
1810	2229	Q15435|PP1R7_HUMAN	75.43	8	1454.3	2	2	41564	Protein phosphatase 1 regulatory subunit 7 OS=Homo sapiens OX=9606 GN=PPP1R7 PE=1 SV=1
1432	3624	A0A0B4J1U7|HV601_HUMAN	75.27	12	11245	2	2	13481	Immunoglobulin heavy variable 6-1 OS=Homo sapiens OX=9606 GN=IGHV6-1 PE=3 SV=1
2180	2478	Q9NQW6|ANLN_HUMAN	75.25	3	278.18	2	2	124199	Anillin OS=Homo sapiens OX=9606 GN=ANLN PE=1 SV=2
1750	1863	Q8N0X7|SPART_HUMAN	75.24	4	589.08	2	2	72833	Spartin OS=Homo sapiens OX=9606 GN=SPART PE=1 SV=1
1777	2279	Q96S55|WRIP1_HUMAN	75.09	3	172.08	2	2	72133	ATPase WRNIP1 OS=Homo sapiens OX=9606 GN=WRNIP1 PE=1 SV=2
2176	2127	O15042|SR140_HUMAN	75.09	2	448.83	2	2	118292	U2 snRNP-associated SURP motif-containing protein OS=Homo sapiens OX=9606 GN=U2SURP PE=1 SV=2
2390	2516	Q9NX46|ADPRS_HUMAN	74.89	8	91.995	2	2	38947	ADP-ribosylhydrolase ARH3 OS=Homo sapiens OX=9606 GN=ADPRS PE=1 SV=1
2022	2396	Q86W42|THOC6_HUMAN	74.84	10	307.63	2	2	37535	THO complex subunit 6 homolog OS=Homo sapiens OX=9606 GN=THOC6 PE=1 SV=1
2075	4518	Q7L5N1|CSN6_HUMAN	74.81	6	561.16	2	2	36163	COP9 signalosome complex subunit 6 OS=Homo sapiens OX=9606 GN=COPS6 PE=1 SV=1
1767	2163	A2RTX5|SYTC2_HUMAN	74.61	4	196.72	2	2	92646	Threonine--tRNA ligase 2 cytoplasmic OS=Homo sapiens OX=9606 GN=TARS3 PE=1 SV=1
2352	2032	P22830|HEMH_HUMAN	74.55	8	709.1	2	2	47862	Ferrochelatase mitochondrial OS=Homo sapiens OX=9606 GN=FECH PE=1 SV=2
1933	2614	O95785|WIZ_HUMAN	74.26	2	186.01	2	2	178673	Protein Wiz OS=Homo sapiens OX=9606 GN=WIZ PE=1 SV=2
1751	2148	Q9H307|PININ_HUMAN	74.13	4	986.61	2	2	81628	Pinin OS=Homo sapiens OX=9606 GN=PNN PE=1 SV=5
1856	2126	O43252|PAPS1_HUMAN	73.9	5	100.09	2	2	70833	Bifunctional 3'-phosphoadenosine 5'-phosphosulfate synthase 1 OS=Homo sapiens OX=9606 GN=PAPSS1 PE=1 SV=2
1945	2712	Q9UK61|TASOR_HUMAN	73.7	1	154.68	2	2	189030	Protein TASOR OS=Homo sapiens OX=9606 GN=TASOR PE=1 SV=3
2462	2907	O75521|ECI2_HUMAN	73.49	6	163.4	2	2	43585	Enoyl-CoA delta isomerase 2 OS=Homo sapiens OX=9606 GN=ECI2 PE=1 SV=4
2053	2872	Q9BV57|MTND_HUMAN	73.49	12	821.22	2	2	21498	Acireductone dioxygenase OS=Homo sapiens OX=9606 GN=ADI1 PE=1 SV=1
2276	2668	Q9H173|SIL1_HUMAN	73.47	6	2923.6	2	2	52085	Nucleotide exchange factor SIL1 OS=Homo sapiens OX=9606 GN=SIL1 PE=1 SV=1
1650	2746	Q9UQN3|CHM2B_HUMAN	73.38	6	2272.2	2	2	23907	Charged multivesicular body protein 2b OS=Homo sapiens OX=9606 GN=CHMP2B PE=1 SV=1
1825	4151	P02749|APOH_HUMAN	73.36	3	1669.9	2	2	38298	Beta-2-glycoprotein 1 OS=Homo sapiens OX=9606 GN=APOH PE=1 SV=3
1863	1935	P59998|ARPC4_HUMAN	73.27	16	2585.2	2	2	19667	Actin-related protein 2/3 complex subunit 4 OS=Homo sapiens OX=9606 GN=ARPC4 PE=1 SV=3
2388	2294	P55735|SEC13_HUMAN	73.14	11	1262.8	2	2	35541	Protein SEC13 homolog OS=Homo sapiens OX=9606 GN=SEC13 PE=1 SV=3
2065	2731	Q93088|BHMT1_HUMAN	73.06	7	2391.9	2	2	44999	Betaine--homocysteine S-methyltransferase 1 OS=Homo sapiens OX=9606 GN=BHMT PE=1 SV=2
1931	2099	P53041|PPP5_HUMAN	73.02	5	874.65	2	2	56879	Serine/threonine-protein phosphatase 5 OS=Homo sapiens OX=9606 GN=PPP5C PE=1 SV=1
2054	3453	P60468|SC61B_HUMAN	73	27	2593.1	2	2	9974	Protein transport protein Sec61 subunit beta OS=Homo sapiens OX=9606 GN=SEC61B PE=1 SV=2
2285	2287	Q9Y5L0|TNPO3_HUMAN	72.84	2	301.51	2	2	104203	Transportin-3 OS=Homo sapiens OX=9606 GN=TNPO3 PE=1 SV=3
2214	1953	Q9NXC5|MIO_HUMAN	72.69	4	0	2	2	98584	GATOR complex protein MIOS OS=Homo sapiens OX=9606 GN=MIOS PE=1 SV=2
2177	1939	Q5VZL5|ZMYM4_HUMAN	72.67	3	0	2	2	172787	Zinc finger MYM-type protein 4 OS=Homo sapiens OX=9606 GN=ZMYM4 PE=1 SV=1
2492	2953	P56556|NDUA6_HUMAN	72.64	15	630.86	2	2	15137	NADH dehydrogenase [ubiquinone] 1 alpha subcomplex subunit 6 OS=Homo sapiens OX=9606 GN=NDUFA6 PE=1 SV=4
2136	3279	Q86UY6|NAA40_HUMAN	72.55	12	1371.9	2	2	27194	N-alpha-acetyltransferase 40 OS=Homo sapiens OX=9606 GN=NAA40 PE=1 SV=1
2330	2663	P52756|RBM5_HUMAN	72.35	4	140.18	2	2	92154	RNA-binding protein 5 OS=Homo sapiens OX=9606 GN=RBM5 PE=1 SV=2
1874	2459	P20645|MPRD_HUMAN	72.25	12	541.43	2	2	30993	Cation-dependent mannose-6-phosphate receptor OS=Homo sapiens OX=9606 GN=M6PR PE=1 SV=1
2351	1887	Q12899|TRI26_HUMAN	72.24	7	104.51	2	2	62166	Tripartite motif-containing protein 26 OS=Homo sapiens OX=9606 GN=TRIM26 PE=1 SV=1
2106	2166	Q9NPQ8|RIC8A_HUMAN	72.21	6	274.99	2	2	59710	Synembryn-A OS=Homo sapiens OX=9606 GN=RIC8A PE=1 SV=3
2490	2124	Q6P087|RUSD3_HUMAN	72.21	9	275.82	2	2	38461	Mitochondrial mRNA pseudouridine synthase RPUSD3 OS=Homo sapiens OX=9606 GN=RPUSD3 PE=1 SV=3
2117	2958	O00273|DFFA_HUMAN	72.18	10	190.19	2	2	36522	DNA fragmentation factor subunit alpha OS=Homo sapiens OX=9606 GN=DFFA PE=1 SV=1
1908	2114	Q92817|EVPL_HUMAN	72.11	1	740.29	2	2	231602	Envoplakin OS=Homo sapiens OX=9606 GN=EVPL PE=1 SV=3
2507	2673	Q7Z5G4|GOGA7_HUMAN	71.91	19	176.61	2	2	15824	Golgin subfamily A member 7 OS=Homo sapiens OX=9606 GN=GOLGA7 PE=1 SV=2
1984	2524	O00116|ADAS_HUMAN	71.78	6	290.63	2	2	72912	Alkyldihydroxyacetonephosphate synthase peroxisomal OS=Homo sapiens OX=9606 GN=AGPS PE=1 SV=1
2205	2043	Q8WVX9|FACR1_HUMAN	71.71	5	329.36	2	2	59357	Fatty acyl-CoA reductase 1 OS=Homo sapiens OX=9606 GN=FAR1 PE=1 SV=1
1915	1826	Q9H6S0|YTDC2_HUMAN	71.69	2	177.41	2	2	160248	3'-5' RNA helicase YTHDC2 OS=Homo sapiens OX=9606 GN=YTHDC2 PE=1 SV=2
2073	2546	O95394|AGM1_HUMAN	71.57	9	0	2	2	59852	Phosphoacetylglucosamine mutase OS=Homo sapiens OX=9606 GN=PGM3 PE=1 SV=1
2307	2485	Q9BQ87|TBL1Y_HUMAN	71.2	8	0	2	2	56688	F-box-like/WD repeat-containing protein TBL1Y OS=Homo sapiens OX=9606 GN=TBL1Y PE=1 SV=1
2307	2618	Q9BZK7|TBL1R_HUMAN	71.2	8	0	2	2	55595	F-box-like/WD repeat-containing protein TBL1XR1 OS=Homo sapiens OX=9606 GN=TBL1XR1 PE=1 SV=1
2307	2733	O60907|TBL1X_HUMAN	71.2	7	0	2	2	62496	F-box-like/WD repeat-containing protein TBL1X OS=Homo sapiens OX=9606 GN=TBL1X PE=1 SV=3
1734	1913	P49589|SYCC_HUMAN	71.13	3	804.88	2	2	85473	Cysteine--tRNA ligase cytoplasmic OS=Homo sapiens OX=9606 GN=CARS1 PE=1 SV=3
1526	2335	Q9Y6E2|5MP1_HUMAN	71.07	7	1612	2	2	48162	eIF5-mimic protein 1 OS=Homo sapiens OX=9606 GN=BZW2 PE=1 SV=1
2264	2710	Q13564|ULA1_HUMAN	71.06	5	697.13	2	2	60246	NEDD8-activating enzyme E1 regulatory subunit OS=Homo sapiens OX=9606 GN=NAE1 PE=1 SV=1
2280	2869	O94874|UFL1_HUMAN	71.06	4	0	2	2	89595	E3 UFM1-protein ligase 1 OS=Homo sapiens OX=9606 GN=UFL1 PE=1 SV=2
2061	1974	O95573|ACSL3_HUMAN	71.04	4	1012.4	2	2	80420	Fatty acid CoA ligase Acsl3 OS=Homo sapiens OX=9606 GN=ACSL3 PE=1 SV=3
2447	2836	Q9UHD9|UBQL2_HUMAN	71	5	202.69	2	2	65696	Ubiquilin-2 OS=Homo sapiens OX=9606 GN=UBQLN2 PE=1 SV=2
2339	2581	Q15654|TRIP6_HUMAN	70.84	6	0	2	2	50288	Thyroid receptor-interacting protein 6 OS=Homo sapiens OX=9606 GN=TRIP6 PE=1 SV=3
2060	1927	Q9NV06|DCA13_HUMAN	70.78	5	1264.1	2	2	51402	DDB1- and CUL4-associated factor 13 OS=Homo sapiens OX=9606 GN=DCAF13 PE=1 SV=2
2460	2173	P0DPI2|GAL3A_HUMAN	70.73	9	0	2	2	28170	Glutamine amidotransferase-like class 1 domain-containing protein 3 mitochondrial OS=Homo sapiens OX=9606 GN=GATD3 PE=1 SV=1
2460	2174	A0A0B4J2D5|GAL3B_HUMAN	70.73	9	0	2	2	28142	Putative glutamine amidotransferase-like class 1 domain-containing protein 3B mitochondrial OS=Homo sapiens OX=9606 GN=GATD3B PE=5 SV=1
2287	2552	Q9BR76|COR1B_HUMAN	70.67	4	0	2	2	54235	Coronin-1B OS=Homo sapiens OX=9606 GN=CORO1B PE=1 SV=1
2082	2123	Q9Y2Z0|SGT1_HUMAN	70.47	7	1655.4	2	2	41024	Protein SGT1 homolog OS=Homo sapiens OX=9606 GN=SUGT1 PE=1 SV=3
2402	2761	Q9H6Z4|RANB3_HUMAN	70.17	5	287.6	2	2	60210	Ran-binding protein 3 OS=Homo sapiens OX=9606 GN=RANBP3 PE=1 SV=1
2435	3566	Q9UMY1|NOL7_HUMAN	70.1	6	597.72	2	2	29426	Nucleolar protein 7 OS=Homo sapiens OX=9606 GN=NOL7 PE=1 SV=2
1735	2794	P04632|CPNS1_HUMAN	70.07	12	709.22	2	2	28316	Calpain small subunit 1 OS=Homo sapiens OX=9606 GN=CAPNS1 PE=1 SV=1
1993	2205	Q15018|ABRX2_HUMAN	69.9	6	1096.2	2	2	46901	BRISC complex subunit Abraxas 2 OS=Homo sapiens OX=9606 GN=ABRAXAS2 PE=1 SV=2
1746	2351	Q8TD19|NEK9_HUMAN	69.84	3	977.23	2	2	107168	Serine/threonine-protein kinase Nek9 OS=Homo sapiens OX=9606 GN=NEK9 PE=1 SV=2
2340	2629	Q969X6|UTP4_HUMAN	69.78	3	0	2	2	76890	U3 small nucleolar RNA-associated protein 4 homolog OS=Homo sapiens OX=9606 GN=UTP4 PE=1 SV=1
2015	2443	Q7Z434|MAVS_HUMAN	69.57	8	305.76	2	2	56528	Mitochondrial antiviral-signaling protein OS=Homo sapiens OX=9606 GN=MAVS PE=1 SV=2
2091	2159	O14732|IMPA2_HUMAN	69.52	8	1328.6	2	2	31321	Inositol monophosphatase 2 OS=Homo sapiens OX=9606 GN=IMPA2 PE=1 SV=1
2478	3038	Q15631|TSN_HUMAN	69.48	12	0	2	2	26183	Translin OS=Homo sapiens OX=9606 GN=TSN PE=1 SV=1
2445	2719	P48651|PTSS1_HUMAN	69.45	6	289.77	2	2	55528	Phosphatidylserine synthase 1 OS=Homo sapiens OX=9606 GN=PTDSS1 PE=1 SV=1
2448	2931	Q2TAL8|QRIC1_HUMAN	69.44	3	178	2	2	86436	Transcriptional regulator QRICH1 OS=Homo sapiens OX=9606 GN=QRICH1 PE=1 SV=1
1970	2085	P69849|NOMO3_HUMAN	69.42	3	91.014	2	2	134133	Nodal modulator 3 OS=Homo sapiens OX=9606 GN=NOMO3 PE=1 SV=2
1970	2086	Q5JPE7|NOMO2_HUMAN	69.42	3	91.014	2	2	139439	Nodal modulator 2 OS=Homo sapiens OX=9606 GN=NOMO2 PE=1 SV=1
1970	2087	Q15155|NOMO1_HUMAN	69.42	3	91.014	2	2	134324	Nodal modulator 1 OS=Homo sapiens OX=9606 GN=NOMO1 PE=1 SV=5
2422	3111	P14635|CCNB1_HUMAN	69.4	7	610.45	2	2	48337	G2/mitotic-specific cyclin-B1 OS=Homo sapiens OX=9606 GN=CCNB1 PE=1 SV=1
2446	2779	O75486|SUPT3_HUMAN	69.19	9	0	2	2	35793	Transcription initiation protein SPT3 homolog OS=Homo sapiens OX=9606 GN=SUPT3H PE=1 SV=3
2293	2503	O60664|PLIN3_HUMAN	68.76	7	0	2	2	47075	Perilipin-3 OS=Homo sapiens OX=9606 GN=PLIN3 PE=1 SV=3
2380	2837	Q8N4Q0|PTGR3_HUMAN	68.76	9	375.01	2	2	40140	Prostaglandin reductase 3 OS=Homo sapiens OX=9606 GN=PTGR3 PE=1 SV=1
2291	2161	Q9NR45|SIAS_HUMAN	68.74	8	1241.8	2	2	40308	Sialic acid synthase OS=Homo sapiens OX=9606 GN=NANS PE=1 SV=2
2389	2376	O43824|GTPB6_HUMAN	68.7	6	41.219	2	2	56898	Putative GTP-binding protein 6 OS=Homo sapiens OX=9606 GN=GTPBP6 PE=1 SV=4
2042	2284	O00330|ODPX_HUMAN	68.7	5	1849.5	2	2	54122	Pyruvate dehydrogenase protein X component mitochondrial OS=Homo sapiens OX=9606 GN=PDHX PE=1 SV=3
2475	2856	Q9BRT8|ZNG1A_HUMAN	68.69	10	367.5	2	2	44068	Zinc-regulated GTPase metalloprotein activator 1A OS=Homo sapiens OX=9606 GN=ZNG1A PE=1 SV=1
2475	2858	Q8IUF1|ZNG1B_HUMAN	68.69	10	367.5	2	2	44034	Zinc-regulated GTPase metalloprotein activator 1B OS=Homo sapiens OX=9606 GN=ZNG1B PE=2 SV=1
2415	2142	Q8TAE8|G45IP_HUMAN	68.44	14	2432.7	2	2	25384	Growth arrest and DNA damage-inducible proteins-interacting protein 1 OS=Homo sapiens OX=9606 GN=GADD45GIP1 PE=1 SV=1
2338	2550	O60216|RAD21_HUMAN	68.41	5	0	2	2	71690	Double-strand-break repair protein rad21 homolog OS=Homo sapiens OX=9606 GN=RAD21 PE=1 SV=2
2275	2565	Q8NBF2|NHLC2_HUMAN	68.29	4	770.94	2	2	79444	NHL repeat-containing protein 2 OS=Homo sapiens OX=9606 GN=NHLRC2 PE=1 SV=1
2245	2601	P22059|OSBP1_HUMAN	68.12	3	179.82	2	2	89421	Oxysterol-binding protein 1 OS=Homo sapiens OX=9606 GN=OSBP PE=1 SV=1
1820	1814	P49642|PRI1_HUMAN	68.07	5	2044.1	2	2	49902	DNA primase small subunit OS=Homo sapiens OX=9606 GN=PRIM1 PE=1 SV=1
2373	1862	Q9BUI4|RPC3_HUMAN	68.01	6	592.66	2	2	60612	DNA-directed RNA polymerase III subunit RPC3 OS=Homo sapiens OX=9606 GN=POLR3C PE=1 SV=1
1633	2255	Q04726|TLE3_HUMAN	68	3	1332.9	2	2	83417	Transducin-like enhancer protein 3 OS=Homo sapiens OX=9606 GN=TLE3 PE=1 SV=2
2225	1799	Q14527|HLTF_HUMAN	67.91	3	0	2	2	113928	Helicase-like transcription factor OS=Homo sapiens OX=9606 GN=HLTF PE=1 SV=2
2111	3055	Q9H3G5|CPVL_HUMAN	67.81	5	81.628	2	2	54164	Probable serine carboxypeptidase CPVL OS=Homo sapiens OX=9606 GN=CPVL PE=1 SV=2
2420	2870	P19440|GGT1_HUMAN	67.69	4	1424.4	2	2	61410	Glutathione hydrolase 1 proenzyme OS=Homo sapiens OX=9606 GN=GGT1 PE=1 SV=2
2420	2950	A6NGU5|GGT3_HUMAN	67.69	4	1424.4	2	2	61502	Putative glutathione hydrolase 3 proenzyme OS=Homo sapiens OX=9606 GN=GGT3P PE=5 SV=2
2241	2151	Q6NUK1|SCMC1_HUMAN	67.66	5	533.26	2	2	53354	Calcium-binding mitochondrial carrier protein SCaMC-1 OS=Homo sapiens OX=9606 GN=SLC25A24 PE=1 SV=2
2222	2303	O15164|TIF1A_HUMAN	67.48	2	126.07	2	2	116831	Transcription intermediary factor 1-alpha OS=Homo sapiens OX=9606 GN=TRIM24 PE=1 SV=3
2494	3273	P53384|NUBP1_HUMAN	67.4	9	171.77	2	2	34535	Cytosolic Fe-S cluster assembly factor NUBP1 OS=Homo sapiens OX=9606 GN=NUBP1 PE=1 SV=2
2516	3116	Q4VC05|BCL7A_HUMAN	67.32	11	414.41	2	2	22810	B-cell CLL/lymphoma 7 protein family member A OS=Homo sapiens OX=9606 GN=BCL7A PE=1 SV=1
2310	2916	Q93050|VPP1_HUMAN	67.31	3	632.22	2	2	96413	V-type proton ATPase 116 kDa subunit a 1 OS=Homo sapiens OX=9606 GN=ATP6V0A1 PE=1 SV=3
2017	2721	Q9NW82|WDR70_HUMAN	67.29	4	476.9	2	2	73201	WD repeat-containing protein 70 OS=Homo sapiens OX=9606 GN=WDR70 PE=1 SV=1
2199	2620	Q9Y5S2|MRCKB_HUMAN	67.27	2	0	2	2	194314	Serine/threonine-protein kinase MRCK beta OS=Homo sapiens OX=9606 GN=CDC42BPB PE=1 SV=2
1766	1838	Q9P0M6|H2AW_HUMAN	67.21	6	8533.5	3	2	40058	Core histone macro-H2A.2 OS=Homo sapiens OX=9606 GN=MACROH2A2 PE=1 SV=3
2156	2109	P08123|CO1A2_HUMAN	67.19	2	515.01	2	2	129314	Collagen alpha-2(I) chain OS=Homo sapiens OX=9606 GN=COL1A2 PE=1 SV=7
2326	1810	Q92785|REQU_HUMAN	67.19	8	425.75	2	2	44156	Zinc finger protein ubi-d4 OS=Homo sapiens OX=9606 GN=DPF2 PE=1 SV=2
2107	2234	Q04206|TF65_HUMAN	67.15	4	1514.5	2	2	60219	Transcription factor p65 OS=Homo sapiens OX=9606 GN=RELA PE=1 SV=2
2301	2535	Q13043|STK4_HUMAN	67.09	5	632.74	2	2	55630	Serine/threonine-protein kinase 4 OS=Homo sapiens OX=9606 GN=STK4 PE=1 SV=2
1794	1873	P11216|PYGB_HUMAN	67.03	5	203.98	3	2	96696	Glycogen phosphorylase brain form OS=Homo sapiens OX=9606 GN=PYGB PE=1 SV=5
1981	1980	P57678|GEMI4_HUMAN	67.02	2	728.88	2	2	120037	Gem-associated protein 4 OS=Homo sapiens OX=9606 GN=GEMIN4 PE=1 SV=2
2014	2222	Q9NQX3|GEPH_HUMAN	66.92	4	603.05	2	2	79748	Gephyrin OS=Homo sapiens OX=9606 GN=GPHN PE=1 SV=1
2292	2419	P61011|SRP54_HUMAN	66.92	5	360.2	2	2	55705	Signal recognition particle 54 kDa protein OS=Homo sapiens OX=9606 GN=SRP54 PE=1 SV=1
1629	2118	P02675|FIBB_HUMAN	66.9	4	4097.5	2	2	55928	Fibrinogen beta chain OS=Homo sapiens OX=9606 GN=FGB PE=1 SV=2
1649	2621	P15090|FABP4_HUMAN	66.89	16	2477.2	2	2	14719	Fatty acid-binding protein adipocyte OS=Homo sapiens OX=9606 GN=FABP4 PE=1 SV=3
2405	3520	O95994|AGR2_HUMAN	66.86	26	2465.9	2	2	19979	Anterior gradient protein 2 homolog OS=Homo sapiens OX=9606 GN=AGR2 PE=1 SV=1
2480	3209	Q9NPA0|EMC7_HUMAN	66.85	14	265.57	2	2	26471	ER membrane protein complex subunit 7 OS=Homo sapiens OX=9606 GN=EMC7 PE=1 SV=1
2250	1750	P46379|BAG6_HUMAN	66.7	4	0	2	2	119409	Large proline-rich protein BAG6 OS=Homo sapiens OX=9606 GN=BAG6 PE=1 SV=2
2374	2106	Q13217|DNJC3_HUMAN	66.7	6	3197.8	2	2	57580	DnaJ homolog subfamily C member 3 OS=Homo sapiens OX=9606 GN=DNAJC3 PE=1 SV=1
2008	2790	Q8N766|EMC1_HUMAN	66.55	3	232.58	2	2	111759	ER membrane protein complex subunit 1 OS=Homo sapiens OX=9606 GN=EMC1 PE=1 SV=1
2006	2170	Q99435|NELL2_HUMAN	66.51	2	1094.5	2	2	91347	Protein kinase C-binding protein NELL2 OS=Homo sapiens OX=9606 GN=NELL2 PE=1 SV=1
2029	2462	Q9H6R0|DHX33_HUMAN	66.49	4	192.77	2	2	78874	ATP-dependent RNA helicase DHX33 OS=Homo sapiens OX=9606 GN=DHX33 PE=1 SV=2
1753	2196	P13798|ACPH_HUMAN	66.13	3	1119.5	2	2	81225	Acylamino-acid-releasing enzyme OS=Homo sapiens OX=9606 GN=APEH PE=1 SV=4
2242	2445	A0A075B6I6|LV150_HUMAN	66.1	17	8634.6	2	2	12339	Probable non-functional immunoglobulin lambda variable 1-50 OS=Homo sapiens OX=9606 GN=IGLV1-50 PE=1 SV=1
2294	2599	Q92947|GCDH_HUMAN	65.77	8	687.86	2	2	48127	Glutaryl-CoA dehydrogenase mitochondrial OS=Homo sapiens OX=9606 GN=GCDH PE=1 SV=1
1779	2751	Q6VN20|RBP10_HUMAN	65.68	4	795.98	2	2	67257	Ran-binding protein 10 OS=Homo sapiens OX=9606 GN=RANBP10 PE=1 SV=1
1792	2762	Q9UGP8|SEC63_HUMAN	65.48	3	279.6	2	2	87997	Translocation protein SEC63 homolog OS=Homo sapiens OX=9606 GN=SEC63 PE=1 SV=2
2328	2187	Q96B26|EXOS8_HUMAN	65.44	11	1535.1	2	2	30040	Exosome complex component RRP43 OS=Homo sapiens OX=9606 GN=EXOSC8 PE=1 SV=1
1833	2881	Q13586|STIM1_HUMAN	65.41	4	428.41	2	2	77423	Stromal interaction molecule 1 OS=Homo sapiens OX=9606 GN=STIM1 PE=1 SV=3
2414	2104	Q9Y2T2|AP3M1_HUMAN	65.4	6	336.89	2	2	46939	AP-3 complex subunit mu-1 OS=Homo sapiens OX=9606 GN=AP3M1 PE=1 SV=1
2030	2622	Q8WYQ5|DGCR8_HUMAN	65.33	3	231.47	2	2	86045	Microprocessor complex subunit DGCR8 OS=Homo sapiens OX=9606 GN=DGCR8 PE=1 SV=1
2423	3130	Q9Y5Y2|NUBP2_HUMAN	65.32	13	107.24	2	2	28825	Cytosolic Fe-S cluster assembly factor NUBP2 OS=Homo sapiens OX=9606 GN=NUBP2 PE=1 SV=1
2321	2788	Q9NVU0|RPC5_HUMAN	65.31	5	0	2	2	79898	DNA-directed RNA polymerase III subunit RPC5 OS=Homo sapiens OX=9606 GN=POLR3E PE=1 SV=1
2398	2278	P47985|UCRI_HUMAN	65.27	11	699.75	2	2	29668	Cytochrome b-c1 complex subunit Rieske mitochondrial OS=Homo sapiens OX=9606 GN=UQCRFS1 PE=1 SV=2
2398	2320	P0C7P4|UCRIL_HUMAN	65.27	11	699.75	2	2	30815	Putative cytochrome b-c1 complex subunit Rieske-like protein 1 OS=Homo sapiens OX=9606 GN=UQCRFS1P1 PE=5 SV=1
2155	1788	O15067|PUR4_HUMAN	65.25	2	681.79	2	2	144734	Phosphoribosylformylglycinamidine synthase OS=Homo sapiens OX=9606 GN=PFAS PE=1 SV=4
1911	1801	P01031|CO5_HUMAN	65.08	1	4906.1	2	2	188304	Complement C5 OS=Homo sapiens OX=9606 GN=C5 PE=1 SV=4
2072	2408	Q9BZX2|UCK2_HUMAN	65.06	10	343.94	2	2	29299	Uridine-cytidine kinase 2 OS=Homo sapiens OX=9606 GN=UCK2 PE=1 SV=1
2327	2007	Q9BTE3|MCMBP_HUMAN	65	5	0	2	2	72980	Mini-chromosome maintenance complex-binding protein OS=Homo sapiens OX=9606 GN=MCMBP PE=1 SV=2
2259	1995	Q96EV2|RBM33_HUMAN	64.82	3	324.03	2	2	129986	RNA-binding protein 33 OS=Homo sapiens OX=9606 GN=RBM33 PE=1 SV=3
2173	2227	Q5T447|HECD3_HUMAN	64.79	4	0	2	2	97113	E3 ubiquitin-protein ligase HECTD3 OS=Homo sapiens OX=9606 GN=HECTD3 PE=1 SV=1
2036	1865	O75175|CNOT3_HUMAN	64.74	4	389.85	2	2	81872	CCR4-NOT transcription complex subunit 3 OS=Homo sapiens OX=9606 GN=CNOT3 PE=1 SV=1
1939	2319	Q96DT7|ZBT10_HUMAN	64.68	4	396.97	2	2	94894	Zinc finger and BTB domain-containing protein 10 OS=Homo sapiens OX=9606 GN=ZBTB10 PE=1 SV=2
1938	2094	P26358|DNMT1_HUMAN	64.57	1	1119.1	2	2	183164	DNA (cytosine-5)-methyltransferase 1 OS=Homo sapiens OX=9606 GN=DNMT1 PE=1 SV=2
1920	1994	Q9H583|HEAT1_HUMAN	64.44	1	33134	2	2	242368	HEAT repeat-containing protein 1 OS=Homo sapiens OX=9606 GN=HEATR1 PE=1 SV=3
1834	3324	P12429|ANXA3_HUMAN	64.34	5	0	2	2	36375	Annexin A3 OS=Homo sapiens OX=9606 GN=ANXA3 PE=1 SV=3
1564	3320	Q13510|ASAH1_HUMAN	64.33	4	2946.7	2	2	44660	Acid ceramidase OS=Homo sapiens OX=9606 GN=ASAH1 PE=1 SV=5
2376	2168	Q14166|TTL12_HUMAN	64.3	6	272.95	2	2	74404	Tubulin--tyrosine ligase-like protein 12 OS=Homo sapiens OX=9606 GN=TTLL12 PE=1 SV=2
2131	2999	Q9NZL9|MAT2B_HUMAN	64.18	7	917.69	2	2	37552	Methionine adenosyltransferase 2 subunit beta OS=Homo sapiens OX=9606 GN=MAT2B PE=1 SV=1
1990	2651	Q13438|OS9_HUMAN	64.07	4	0	2	2	75562	Protein OS-9 OS=Homo sapiens OX=9606 GN=OS9 PE=1 SV=1
2284	2199	Q96JM3|CHAP1_HUMAN	64.01	4	248.79	2	2	89099	Chromosome alignment-maintaining phosphoprotein 1 OS=Homo sapiens OX=9606 GN=CHAMP1 PE=1 SV=2
2192	2266	Q9BZF1|OSBL8_HUMAN	63.9	3	114.89	2	2	101196	Oxysterol-binding protein-related protein 8 OS=Homo sapiens OX=9606 GN=OSBPL8 PE=1 SV=3
2439	2200	O00193|SMAP_HUMAN	63.88	21	0	2	2	20333	Small acidic protein OS=Homo sapiens OX=9606 GN=SMAP PE=1 SV=1
2243	2479	O60547|GMDS_HUMAN	63.65	7	489.83	2	2	41950	GDP-mannose 4 6 dehydratase OS=Homo sapiens OX=9606 GN=GMDS PE=1 SV=1
2132	3119	A8MWD9|RUXGL_HUMAN	63.38	26	3062.8	2	2	8544	Putative small nuclear ribonucleoprotein G-like protein 15 OS=Homo sapiens OX=9606 GN=SNRPGP15 PE=5 SV=2
2132	4472	P62308|RUXG_HUMAN	63.38	26	3062.8	2	2	8496	Small nuclear ribonucleoprotein G OS=Homo sapiens OX=9606 GN=SNRPG PE=1 SV=1
2381	2846	Q9BPW8|NIPS1_HUMAN	63.36	8	572.53	2	2	33310	Protein NipSnap homolog 1 OS=Homo sapiens OX=9606 GN=NIPSNAP1 PE=1 SV=1
2329	2506	P08047|SP1_HUMAN	63.28	6	349.98	2	2	80693	Transcription factor Sp1 OS=Homo sapiens OX=9606 GN=SP1 PE=1 SV=3
2258	2770	Q16204|CCDC6_HUMAN	63.21	8	187.53	2	2	53291	Coiled-coil domain-containing protein 6 OS=Homo sapiens OX=9606 GN=CCDC6 PE=1 SV=2
[truncated: 733 more rows]

## Sheet: IP p53
Protein Group	Protein ID	Accession	-10lgP	Coverage (%)	Area	#Peptides	#Unique	Avg. Mass	Description
7	2	P35527	817.57	100	63540000	405	403	62064	Keratin type I cytoskeletal 9 OS=Homo sapiens OX=9606 GN=KRT9 PE=1 SV=3
23	75	P15924	561.98	73	4766700	285	281	331774	Desmoplakin OS=Homo sapiens OX=9606 GN=DSP PE=1 SV=3
30	274	Q09666	518.03	56	1186500	278	278	629114	Neuroblast differentiation-associated protein AHNAK OS=Homo sapiens OX=9606 GN=AHNAK PE=1 SV=2
41	160	Q14204	536.77	58	1377800	270	270	532412	Cytoplasmic dynein 1 heavy chain 1 OS=Homo sapiens OX=9606 GN=DYNC1H1 PE=1 SV=5
21	338	Q92878	600.85	89	14510000	268	267	153892	DNA repair protein RAD50 OS=Homo sapiens OX=9606 GN=RAD50 PE=1 SV=1
83	130	Q15149	487.82	52	602110	239	226	531796	Plectin OS=Homo sapiens OX=9606 GN=PLEC PE=1 SV=3
24	114	P21333	644.59	75	8611600	249	223	280737	Filamin-A OS=Homo sapiens OX=9606 GN=FLNA PE=1 SV=4
10	3	P35908	685.91	98	23399000	281	222	65433	Keratin type II cytoskeletal 2 epidermal OS=Homo sapiens OX=9606 GN=KRT2 PE=1 SV=2
32	235	P78527	492.01	50	1415100	219	216	469093	DNA-dependent protein kinase catalytic subunit OS=Homo sapiens OX=9606 GN=PRKDC PE=1 SV=3
11	1174	P04637	609.1	92	46650000	200	200	43653	Cellular tumor antigen p53 OS=Homo sapiens OX=9606 GN=TP53 PE=1 SV=4
66	68	Q13813	511.43	69	1024800	183	183	284538	Spectrin alpha chain non-erythrocytic 1 OS=Homo sapiens OX=9606 GN=SPTAN1 PE=1 SV=3
55	182	P35579	551.02	71	1778100	191	154	226530	Myosin-9 OS=Homo sapiens OX=9606 GN=MYH9 PE=1 SV=4
40	213	P49327	525.67	63	2667700	150	150	273424	Fatty acid synthase OS=Homo sapiens OX=9606 GN=FASN PE=1 SV=3
115	262	Q6P2Q9	467.82	57	794670	145	145	273599	Pre-mRNA-processing-splicing factor 8 OS=Homo sapiens OX=9606 GN=PRPF8 PE=1 SV=2
93	171	O75643	501.82	59	1194700	140	140	244505	U5 small nuclear ribonucleoprotein 200 kDa helicase OS=Homo sapiens OX=9606 GN=SNRNP200 PE=1 SV=2
84	63	Q01082	485.43	63	964660	160	140	274608	Spectrin beta chain non-erythrocytic 1 OS=Homo sapiens OX=9606 GN=SPTBN1 PE=1 SV=2
126	229	P12270	437.96	55	571860	140	138	267290	Nucleoprotein TPR OS=Homo sapiens OX=9606 GN=TPR PE=1 SV=3
85	93	O75369	482.69	68	723800	151	133	278162	Filamin-B OS=Homo sapiens OX=9606 GN=FLNB PE=1 SV=2
69	159	P07814	487.31	75	1554200	130	129	170590	Bifunctional glutamate/proline--tRNA ligase OS=Homo sapiens OX=9606 GN=EPRS1 PE=1 SV=5
106	158	P35580	484.1	66	1793500	161	128	228997	Myosin-10 OS=Homo sapiens OX=9606 GN=MYH10 PE=1 SV=3
184	217	Q14980	436.35	60	384700	122	122	238257	Nuclear mitotic apparatus protein 1 OS=Homo sapiens OX=9606 GN=NUMA1 PE=1 SV=2
110	168	Q14152	414.27	62	1535900	113	112	166569	Eukaryotic translation initiation factor 3 subunit A OS=Homo sapiens OX=9606 GN=EIF3A PE=1 SV=1
114	236	Q14683	426.13	68	920820	111	111	143233	Structural maintenance of chromosomes protein 1A OS=Homo sapiens OX=9606 GN=SMC1A PE=1 SV=2
136	209	P27708	452.64	56	954040	111	110	242981	CAD protein OS=Homo sapiens OX=9606 GN=CAD PE=1 SV=3
165	138	Q9Y490	461.18	60	441440	108	108	269765	Talin-1 OS=Homo sapiens OX=9606 GN=TLN1 PE=1 SV=3
140	131	Q14315	439.74	56	407140	129	106	291020	Filamin-C OS=Homo sapiens OX=9606 GN=FLNC PE=1 SV=3
81	4680	Q8IWT3	467.55	50	945780	112	105	281227	Cullin-9 OS=Homo sapiens OX=9606 GN=CUL9 PE=1 SV=2
65	94	Q08211	498.87	67	2927500	102	102	140958	ATP-dependent RNA helicase A OS=Homo sapiens OX=9606 GN=DHX9 PE=1 SV=4
304	268	Q9UPN3	374.81	17	200900	109	102	838323	Microtubule-actin cross-linking factor 1 isoforms 1/2/3/5 OS=Homo sapiens OX=9606 GN=MACF1 PE=1 SV=4
158	71	Q9UQE7	442.13	62	887670	100	100	141541	Structural maintenance of chromosomes protein 3 OS=Homo sapiens OX=9606 GN=SMC3 PE=1 SV=2
197	140	Q9NTJ3	425.06	61	521370	99	99	147182	Structural maintenance of chromosomes protein 4 OS=Homo sapiens OX=9606 GN=SMC4 PE=1 SV=2
76	73	Q01970	492.39	59	2182500	96	96	138799	1-phosphatidylinositol 4 5-bisphosphate phosphodiesterase beta-3 OS=Homo sapiens OX=9606 GN=PLCB3 PE=1 SV=2
79	122	Q93009	457.62	75	1758400	97	96	128302	Ubiquitin carboxyl-terminal hydrolase 7 OS=Homo sapiens OX=9606 GN=USP7 PE=1 SV=2
18	57	P08779	580.26	88	16045000	176	95	51268	Keratin type I cytoskeletal 16 OS=Homo sapiens OX=9606 GN=KRT16 PE=1 SV=4
27	459	P49959	503.27	77	7218100	96	95	80593	Double-strand break repair protein MRE11 OS=Homo sapiens OX=9606 GN=MRE11 PE=1 SV=3
34	45	P78371	522.86	92	4984900	93	93	57488	T-complex protein 1 subunit beta OS=Homo sapiens OX=9606 GN=CCT2 PE=1 SV=4
44	1036	O60934	502.16	86	3392900	92	92	84959	Nibrin OS=Homo sapiens OX=9606 GN=NBN PE=1 SV=1
132	164	P09874	446.58	73	1322700	92	92	113084	Poly [ADP-ribose] polymerase 1 OS=Homo sapiens OX=9606 GN=PARP1 PE=1 SV=4
151	74	Q00341	438.4	62	950420	91	91	141455	Vigilin OS=Homo sapiens OX=9606 GN=HDLBP PE=1 SV=2
61	269	Q00839	491.89	53	4115400	91	89	90585	Heterogeneous nuclear ribonucleoprotein U OS=Homo sapiens OX=9606 GN=HNRNPU PE=1 SV=6
118	255	P41252	452.63	59	1133700	87	86	144498	Isoleucine--tRNA ligase cytoplasmic OS=Homo sapiens OX=9606 GN=IARS1 PE=1 SV=2
54	221	Q00610	493.97	59	1634800	108	84	191613	Clathrin heavy chain 1 OS=Homo sapiens OX=9606 GN=CLTC PE=1 SV=5
216	55	O95347	404.99	61	537530	83	83	135656	Structural maintenance of chromosomes protein 2 OS=Homo sapiens OX=9606 GN=SMC2 PE=1 SV=2
88	1993	Q14999	466.34	56	928550	89	82	191159	Cullin-7 OS=Homo sapiens OX=9606 GN=CUL7 PE=1 SV=2
117	154	P14625	471.91	71	1400200	85	81	92469	Endoplasmin OS=Homo sapiens OX=9606 GN=HSP90B1 PE=1 SV=1
98	126	P55072	445.35	83	1124100	84	80	89322	Transitional endoplasmic reticulum ATPase OS=Homo sapiens OX=9606 GN=VCP PE=1 SV=4
575	717	Q9Y4A5	302.87	26	59287	80	80	437603	Transformation/transcription domain-associated protein OS=Homo sapiens OX=9606 GN=TRRAP PE=1 SV=3
20	36	P13647	522.57	86	7800400	143	79	62378	Keratin type II cytoskeletal 5 OS=Homo sapiens OX=9606 GN=KRT5 PE=1 SV=3
48	65	P48643	545.35	92	3878300	83	78	59671	T-complex protein 1 subunit epsilon OS=Homo sapiens OX=9606 GN=CCT5 PE=1 SV=1
57	225	P19338	506.13	54	3464000	79	78	76615	Nucleolin OS=Homo sapiens OX=9606 GN=NCL PE=1 SV=3
107	222	P43243	449.92	71	1979100	79	78	94623	Matrin-3 OS=Homo sapiens OX=9606 GN=MATR3 PE=1 SV=2
71	46	P22626	505.31	84	3366000	85	77	37430	Heterogeneous nuclear ribonucleoproteins A2/B1 OS=Homo sapiens OX=9606 GN=HNRNPA2B1 PE=1 SV=2
52	143	P50990	469.96	89	5127500	78	77	59621	T-complex protein 1 subunit theta OS=Homo sapiens OX=9606 GN=CCT8 PE=1 SV=4
190	201	Q9P2J5	408.63	59	830190	77	76	134466	Leucine--tRNA ligase cytoplasmic OS=Homo sapiens OX=9606 GN=LARS1 PE=1 SV=2
56	51	P49368	487.95	86	5055200	76	75	60534	T-complex protein 1 subunit gamma OS=Homo sapiens OX=9606 GN=CCT3 PE=1 SV=4
342	289	Q7Z6Z7	393.65	23	138710	75	75	481896	E3 ubiquitin-protein ligase HUWE1 OS=Homo sapiens OX=9606 GN=HUWE1 PE=1 SV=3
383	398	Q12789	386.61	43	160760	75	75	238873	General transcription factor 3C polypeptide 1 OS=Homo sapiens OX=9606 GN=GTF3C1 PE=1 SV=4
224	233	P46940	411.78	54	427670	80	74	189251	Ras GTPase-activating-like protein IQGAP1 OS=Homo sapiens OX=9606 GN=IQGAP1 PE=1 SV=1
310	310	O95071	369.81	35	188040	74	74	309352	E3 ubiquitin-protein ligase UBR5 OS=Homo sapiens OX=9606 GN=UBR5 PE=1 SV=2
58	69	Q99832	526.41	88	3903200	74	73	59367	T-complex protein 1 subunit eta OS=Homo sapiens OX=9606 GN=CCT7 PE=1 SV=2
86	169	P13639	439.98	74	1495100	75	73	95338	Elongation factor 2 OS=Homo sapiens OX=9606 GN=EEF2 PE=1 SV=4
161	116	P54136	447.59	70	1008900	72	72	75379	Arginine--tRNA ligase cytoplasmic OS=Homo sapiens OX=9606 GN=RARS1 PE=1 SV=2
90	200	P11021	468.87	70	1596400	78	71	72333	Endoplasmic reticulum chaperone BiP OS=Homo sapiens OX=9606 GN=HSPA5 PE=1 SV=2
147	112	P25205	456.68	79	1018600	73	71	90981	DNA replication licensing factor MCM3 OS=Homo sapiens OX=9606 GN=MCM3 PE=1 SV=3
135	234	P02545	423.76	69	1241500	74	71	74140	Prelamin-A/C OS=Homo sapiens OX=9606 GN=LMNA PE=1 SV=1
169	220	O75533	421.85	57	518450	71	71	145830	Splicing factor 3B subunit 1 OS=Homo sapiens OX=9606 GN=SF3B1 PE=1 SV=3
587	394	Q9NU22	299.45	17	94618	71	71	632827	Midasin OS=Homo sapiens OX=9606 GN=MDN1 PE=1 SV=2
241	176	P11586	391.21	62	627460	73	70	101531	C-1-tetrahydrofolate synthase cytoplasmic OS=Homo sapiens OX=9606 GN=MTHFD1 PE=1 SV=4
70	170	Q12906	455.81	73	1977200	81	69	95339	Interleukin enhancer-binding factor 3 OS=Homo sapiens OX=9606 GN=ILF3 PE=1 SV=3
181	224	P53396	449.99	61	942740	69	69	120839	ATP-citrate synthase OS=Homo sapiens OX=9606 GN=ACLY PE=1 SV=3
163	219	Q15393	418.86	62	1106900	69	69	135577	Splicing factor 3B subunit 3 OS=Homo sapiens OX=9606 GN=SF3B3 PE=1 SV=4
227	325	P58107	417.33	21	217580	80	69	555666	Epiplakin OS=Homo sapiens OX=9606 GN=EPPK1 PE=1 SV=3
222	306	Q04637	397.86	41	466730	77	69	175490	Eukaryotic translation initiation factor 4 gamma 1 OS=Homo sapiens OX=9606 GN=EIF4G1 PE=1 SV=4
226	179	P27816	391.29	67	587830	69	69	121005	Microtubule-associated protein 4 OS=Homo sapiens OX=9606 GN=MAP4 PE=1 SV=3
246	156	P42704	369.58	54	356740	70	69	157904	Leucine-rich PPR motif-containing protein mitochondrial OS=Homo sapiens OX=9606 GN=LRPPRC PE=1 SV=3
378	383	Q93008	350.58	31	152200	70	69	290461	Probable ubiquitin carboxyl-terminal hydrolase FAF-X OS=Homo sapiens OX=9606 GN=USP9X PE=1 SV=4
319	270	P24928	347.14	41	235710	69	69	217174	DNA-directed RNA polymerase II subunit RPB1 OS=Homo sapiens OX=9606 GN=POLR2A PE=1 SV=2
116	52	P20700	461.37	81	1610200	78	68	66408	Lamin-B1 OS=Homo sapiens OX=9606 GN=LMNB1 PE=1 SV=2
74	27	P08670	454.95	90	2448000	83	68	53652	Vimentin OS=Homo sapiens OX=9606 GN=VIM PE=1 SV=4
178	141	Q15029	446.93	70	837120	70	68	109436	116 kDa U5 small nuclear ribonucleoprotein component OS=Homo sapiens OX=9606 GN=EFTUD2 PE=1 SV=1
19	15	P02533	565.54	87	9578700	175	66	51562	Keratin type I cytoskeletal 14 OS=Homo sapiens OX=9606 GN=KRT14 PE=1 SV=4
433	2503	P25054	344.04	32	114680	66	66	311646	Adenomatous polyposis coli protein OS=Homo sapiens OX=9606 GN=APC PE=1 SV=2
47	81	P17987	512.48	87	4423100	67	65	60344	T-complex protein 1 subunit alpha OS=Homo sapiens OX=9606 GN=TCP1 PE=1 SV=1
100	83	P52272	414.28	71	1527400	65	65	77516	Heterogeneous nuclear ribonucleoprotein M OS=Homo sapiens OX=9606 GN=HNRNPM PE=1 SV=3
154	26	P13010	410.36	79	1002000	65	65	82705	X-ray repair cross-complementing protein 5 OS=Homo sapiens OX=9606 GN=XRCC5 PE=1 SV=3
214	266	Q16531	394.13	54	458980	65	65	126968	DNA damage-binding protein 1 OS=Homo sapiens OX=9606 GN=DDB1 PE=1 SV=1
360	405	Q12888	380.9	43	177950	65	65	213573	TP53-binding protein 1 OS=Homo sapiens OX=9606 GN=TP53BP1 PE=1 SV=2
228	129	P53621	368.11	53	706850	66	65	138345	Coatomer subunit alpha OS=Homo sapiens OX=9606 GN=COPA PE=1 SV=2
123	148	O00571	488.42	76	1446800	69	64	73244	ATP-dependent RNA helicase DDX3X OS=Homo sapiens OX=9606 GN=DDX3X PE=1 SV=3
62	62	P10809	448.26	76	1917600	64	64	61055	60 kDa heat shock protein mitochondrial OS=Homo sapiens OX=9606 GN=HSPD1 PE=1 SV=2
198	1813	Q9ULU4	419.41	52	631100	65	64	131692	Protein kinase C-binding protein 1 OS=Homo sapiens OX=9606 GN=ZMYND8 PE=1 SV=2
276	243	P55265	378.5	44	468820	64	64	136066	Double-stranded RNA-specific adenosine deaminase OS=Homo sapiens OX=9606 GN=ADAR PE=1 SV=4
155	216	Q9NR30	413.59	65	859380	69	62	87344	Nucleolar RNA helicase 2 OS=Homo sapiens OX=9606 GN=DDX21 PE=1 SV=5
322	163	P18206	376.64	60	264490	62	62	123799	Vinculin OS=Homo sapiens OX=9606 GN=VCL PE=1 SV=4
343	187	Q7L2E3	372.84	54	313010	63	62	133938	ATP-dependent RNA helicase DHX30 OS=Homo sapiens OX=9606 GN=DHX30 PE=1 SV=1
543	333	Q15075	326.44	46	126790	62	62	162465	Early endosome antigen 1 OS=Homo sapiens OX=9606 GN=EEA1 PE=1 SV=2
31	184	P08238	508.03	73	2305500	97	61	83264	Heat shock protein HSP 90-beta OS=Homo sapiens OX=9606 GN=HSP90AB1 PE=1 SV=4
68	67	P40227	507.08	79	3055000	73	61	58024	T-complex protein 1 subunit zeta OS=Homo sapiens OX=9606 GN=CCT6A PE=1 SV=3
157	127	P47897	437.49	69	663540	63	61	87799	Glutamine--tRNA ligase OS=Homo sapiens OX=9606 GN=QARS1 PE=1 SV=1
119	128	Q13263	426.7	76	1734400	61	61	88550	Transcription intermediary factor 1-beta OS=Homo sapiens OX=9606 GN=TRIM28 PE=1 SV=5
185	110	P55884	395.83	65	973650	61	61	92482	Eukaryotic translation initiation factor 3 subunit B OS=Homo sapiens OX=9606 GN=EIF3B PE=1 SV=3
253	43	P34932	391.15	81	417460	67	61	94331	Heat shock 70 kDa protein 4 OS=Homo sapiens OX=9606 GN=HSPA4 PE=1 SV=4
432	226	P30876	351.95	50	226760	61	61	133896	DNA-directed RNA polymerase II subunit RPB2 OS=Homo sapiens OX=9606 GN=POLR2B PE=1 SV=1
339	432	Q86UP2	347.66	51	185640	61	61	156275	Kinectin OS=Homo sapiens OX=9606 GN=KTN1 PE=1 SV=1
515	615	A6NHR9	309.33	36	100580	61	61	226372	Structural maintenance of chromosomes flexible hinge domain-containing protein 1 OS=Homo sapiens OX=9606 GN=SMCHD1 PE=1 SV=2
465	853	Q9H6S0	308.9	47	147980	62	61	160248	3'-5' RNA helicase YTHDC2 OS=Homo sapiens OX=9606 GN=YTHDC2 PE=1 SV=2
29	100	P0DMV8	570.05	80	3401300	112	60	70052	Heat shock 70 kDa protein 1A OS=Homo sapiens OX=9606 GN=HSPA1A PE=1 SV=1
29	101	P0DMV9	570.05	80	3401300	112	60	70052	Heat shock 70 kDa protein 1B OS=Homo sapiens OX=9606 GN=HSPA1B PE=1 SV=1
129	324	Q86YZ3	461.24	20	851470	60	60	282389	Hornerin OS=Homo sapiens OX=9606 GN=HRNR PE=1 SV=2
101	4012	Q9UPR3	411.19	51	1861600	61	60	113928	Protein SMG5 OS=Homo sapiens OX=9606 GN=SMG5 PE=1 SV=3
239	239	Q99459	391.22	64	435530	60	60	92251	Cell division cycle 5-like protein OS=Homo sapiens OX=9606 GN=CDC5L PE=1 SV=2
247	113	Q16891	376.96	74	402580	60	60	83678	MICOS complex subunit MIC60 OS=Homo sapiens OX=9606 GN=IMMT PE=1 SV=1
431	673	Q14690	353.33	40	116660	60	60	208699	Protein RRP5 homolog OS=Homo sapiens OX=9606 GN=PDCD11 PE=1 SV=3
364	245	P78347	339.92	57	355590	61	60	112416	General transcription factor II-I OS=Homo sapiens OX=9606 GN=GTF2I PE=1 SV=2
464	6188	Q15058	312.64	43	129360	60	60	186490	Kinesin-like protein KIF14 OS=Homo sapiens OX=9606 GN=KIF14 PE=1 SV=1
628	293	Q5T4S7	302.35	15	96424	60	60	573849	E3 ubiquitin-protein ligase UBR4 OS=Homo sapiens OX=9606 GN=UBR4 PE=1 SV=1
330	215	Q14203	362.22	49	262640	59	59	141694	Dynactin subunit 1 OS=Homo sapiens OX=9606 GN=DCTN1 PE=1 SV=3
389	194	P42285	355.34	55	225960	59	59	117805	Exosome RNA helicase MTR4 OS=Homo sapiens OX=9606 GN=MTREX PE=1 SV=3
43	150	P11142	506.79	83	2854600	99	58	70898	Heat shock cognate 71 kDa protein OS=Homo sapiens OX=9606 GN=HSPA8 PE=1 SV=1
220	107	Q13200	403.05	69	518830	58	58	100200	26S proteasome non-ATPase regulatory subunit 2 OS=Homo sapiens OX=9606 GN=PSMD2 PE=1 SV=3
434	426	Q14008	310.44	33	123220	58	58	225493	Cytoskeleton-associated protein 5 OS=Homo sapiens OX=9606 GN=CKAP5 PE=1 SV=3
97	493	P04406	450.49	86	2187600	58	57	36053	Glyceraldehyde-3-phosphate dehydrogenase OS=Homo sapiens OX=9606 GN=GAPDH PE=1 SV=3
80	271	Q02413	437.19	52	1208300	57	57	113748	Desmoglein-1 OS=Homo sapiens OX=9606 GN=DSG1 PE=1 SV=2
279	47	P33176	418.95	67	364810	72	57	109685	Kinesin-1 heavy chain OS=Homo sapiens OX=9606 GN=KIF5B PE=1 SV=1
208	92	P33992	412.26	73	805200	59	57	82286	DNA replication licensing factor MCM5 OS=Homo sapiens OX=9606 GN=MCM5 PE=1 SV=5
270	227	Q7KZF4	389.32	69	430650	57	57	101997	Staphylococcal nuclease domain-containing protein 1 OS=Homo sapiens OX=9606 GN=SND1 PE=1 SV=1
128	305	O43143	387.77	59	1092600	58	57	90933	Pre-mRNA-splicing factor ATP-dependent RNA helicase DHX15 OS=Homo sapiens OX=9606 GN=DHX15 PE=1 SV=2
390	275	O60841	371.14	43	274510	57	57	138827	Eukaryotic translation initiation factor 5B OS=Homo sapiens OX=9606 GN=EIF5B PE=1 SV=4
340	367	P52701	339.58	46	206500	59	57	152785	DNA mismatch repair protein Msh6 OS=Homo sapiens OX=9606 GN=MSH6 PE=1 SV=2
505	377	Q96N67	316.75	29	75008	60	57	242558	Dedicator of cytokinesis protein 7 OS=Homo sapiens OX=9606 GN=DOCK7 PE=1 SV=4
205	99	Q07065	448.12	72	1059800	57	56	66023	Cytoskeleton-associated protein 4 OS=Homo sapiens OX=9606 GN=CKAP4 PE=1 SV=2
175	192	P25705	431.37	73	1391400	56	56	59751	ATP synthase subunit alpha mitochondrial OS=Homo sapiens OX=9606 GN=ATP5F1A PE=1 SV=1
302	260	Q8NE71	388.8	57	412670	57	56	95926	ATP-binding cassette sub-family F member 1 OS=Homo sapiens OX=9606 GN=ABCF1 PE=1 SV=2
318	316	Q9H0A0	383.91	53	269410	56	56	115730	RNA cytidine acetyltransferase OS=Homo sapiens OX=9606 GN=NAT10 PE=1 SV=2
280	253	Q14839	368.51	38	234480	74	56	218003	Chromodomain-helicase-DNA-binding protein 4 OS=Homo sapiens OX=9606 GN=CHD4 PE=1 SV=2
26	10	Q04695	501.95	95	3962200	134	55	48106	Keratin type I cytoskeletal 17 OS=Homo sapiens OX=9606 GN=KRT17 PE=1 SV=2
49	162	P50991	464.26	79	3694100	61	55	57924	T-complex protein 1 subunit delta OS=Homo sapiens OX=9606 GN=CCT4 PE=1 SV=4
149	137	P12956	443.55	69	1209100	55	55	69843	X-ray repair cross-complementing protein 6 OS=Homo sapiens OX=9606 GN=XRCC6 PE=1 SV=2
108	199	P61247	433.88	84	2750100	55	55	29945	40S ribosomal protein S3a OS=Homo sapiens OX=9606 GN=RPS3A PE=1 SV=2
254	102	Q92499	390.4	64	406060	55	55	82432	ATP-dependent RNA helicase DDX1 OS=Homo sapiens OX=9606 GN=DDX1 PE=1 SV=2
286	382	Q9Y5B9	358.88	46	385980	55	55	119914	FACT complex subunit SPT16 OS=Homo sapiens OX=9606 GN=SUPT16H PE=1 SV=1
768	248	Q14789	280.68	23	155050	55	55	376019	Golgin subfamily B member 1 OS=Homo sapiens OX=9606 GN=GOLGB1 PE=1 SV=2
152	329	P51991	450.28	63	1378200	64	54	39595	Heterogeneous nuclear ribonucleoprotein A3 OS=Homo sapiens OX=9606 GN=HNRNPA3 PE=1 SV=2
111	195	P14618	438.81	82	1542500	54	54	57937	Pyruvate kinase PKM OS=Homo sapiens OX=9606 GN=PKM PE=1 SV=4
91	531	P46777	437.95	79	2476700	54	54	34363	60S ribosomal protein L5 OS=Homo sapiens OX=9606 GN=RPL5 PE=1 SV=3
193	95	P22314	417	53	828450	54	54	117849	Ubiquitin-like modifier-activating enzyme 1 OS=Homo sapiens OX=9606 GN=UBA1 PE=1 SV=3
287	295	Q9BQG0	334.4	45	170010	54	54	148854	Myb-binding protein 1A OS=Homo sapiens OX=9606 GN=MYBBP1A PE=1 SV=2
51	142	P07900	498.57	74	1885400	92	53	84660	Heat shock protein HSP 90-alpha OS=Homo sapiens OX=9606 GN=HSP90AA1 PE=1 SV=5
153	7710	Q92540	394.63	43	1256500	53	53	127282	Protein SMG7 OS=Homo sapiens OX=9606 GN=SMG7 PE=1 SV=2
234	191	Q99460	383.81	62	493690	53	53	105836	26S proteasome non-ATPase regulatory subunit 1 OS=Homo sapiens OX=9606 GN=PSMD1 PE=1 SV=2
240	133	P31948	379.66	67	566530	54	53	62639	Stress-induced-phosphoprotein 1 OS=Homo sapiens OX=9606 GN=STIP1 PE=1 SV=1
307	147	Q14566	367.29	56	391280	53	53	92889	DNA replication licensing factor MCM6 OS=Homo sapiens OX=9606 GN=MCM6 PE=1 SV=1
567	96	Q02952	355.74	42	70346	53	53	191480	A-kinase anchor protein 12 OS=Homo sapiens OX=9606 GN=AKAP12 PE=1 SV=4
194	250	Q14697	397.1	50	672160	52	52	106874	Neutral alpha-glucosidase AB OS=Homo sapiens OX=9606 GN=GANAB PE=1 SV=3
436	594	O43290	344.66	63	186700	53	52	90255	U4/U6.U5 tri-snRNP-associated protein 1 OS=Homo sapiens OX=9606 GN=SART1 PE=1 SV=1
589	481	P26358	284.58	37	138460	52	52	183164	DNA (cytosine-5)-methyltransferase 1 OS=Homo sapiens OX=9606 GN=DNMT1 PE=1 SV=2
172	867	P05388	451.03	79	2300900	51	51	34274	60S acidic ribosomal protein P0 OS=Homo sapiens OX=9606 GN=RPLP0 PE=1 SV=1
113	18	P06733	445.7	82	1716500	57	51	47169	Alpha-enolase OS=Homo sapiens OX=9606 GN=ENO1 PE=1 SV=2
94	556	P23396	440.66	93	3600000	51	51	26688	40S ribosomal protein S3 OS=Homo sapiens OX=9606 GN=RPS3 PE=1 SV=2
218	308	Q99613	416.76	49	788810	51	51	105344	Eukaryotic translation initiation factor 3 subunit C OS=Homo sapiens OX=9606 GN=EIF3C PE=1 SV=1
174	336	P62701	413.52	84	2442100	51	51	29598	40S ribosomal protein S4 X isoform OS=Homo sapiens OX=9606 GN=RPS4X PE=1 SV=2
127	363	P39023	403.25	69	1521700	51	51	46109	60S ribosomal protein L3 OS=Homo sapiens OX=9606 GN=RPL3 PE=1 SV=2
244	296	Q13435	391.58	53	509180	51	51	100228	Splicing factor 3B subunit 2 OS=Homo sapiens OX=9606 GN=SF3B2 PE=1 SV=2
271	144	P33991	369.14	60	359600	51	51	96558	DNA replication licensing factor MCM4 OS=Homo sapiens OX=9606 GN=MCM4 PE=1 SV=5
268	456	Q03252	334.62	70	445450	61	51	69948	Lamin-B2 OS=Homo sapiens OX=9606 GN=LMNB2 PE=1 SV=4
351	448	Q92616	304.33	24	93596	51	51	292756	eIF-2-alpha kinase activator GCN1 OS=Homo sapiens OX=9606 GN=GCN1 PE=1 SV=6
753	649	Q96T58	287.95	16	32815	51	51	402251	Msx2-interacting protein OS=Homo sapiens OX=9606 GN=SPEN PE=1 SV=1
133	161	O60506	453.47	61	944570	60	50	69603	Heterogeneous nuclear ribonucleoprotein Q OS=Homo sapiens OX=9606 GN=SYNCRIP PE=1 SV=2
38	7	P05787	414.23	85	583370	80	50	53704	Keratin type II cytoskeletal 8 OS=Homo sapiens OX=9606 GN=KRT8 PE=1 SV=7
191	1148	P62424	413.52	65	1818900	50	50	29996	60S ribosomal protein L7a OS=Homo sapiens OX=9606 GN=RPL7A PE=1 SV=2
384	249	P49736	383.65	63	268570	51	50	101896	DNA replication licensing factor MCM2 OS=Homo sapiens OX=9606 GN=MCM2 PE=1 SV=4
333	17	P05198	365.63	94	538740	50	50	36112	Eukaryotic translation initiation factor 2 subunit 1 OS=Homo sapiens OX=9606 GN=EIF2S1 PE=1 SV=3
396	871	Q9Y4E8	346.41	55	212030	53	50	112419	Ubiquitin carboxyl-terminal hydrolase 15 OS=Homo sapiens OX=9606 GN=USP15 PE=1 SV=3
610	551	A5YKK6	293.4	25	65099	50	50	266937	CCR4-NOT transcription complex subunit 1 OS=Homo sapiens OX=9606 GN=CNOT1 PE=1 SV=2
120	198	O43390	424.83	63	1259100	59	49	70943	Heterogeneous nuclear ribonucleoprotein R OS=Homo sapiens OX=9606 GN=HNRNPR PE=1 SV=1
146	124	P06576	401.28	80	1409000	49	49	56560	ATP synthase subunit beta mitochondrial OS=Homo sapiens OX=9606 GN=ATP5F1B PE=1 SV=3
206	167	P33993	392.25	65	594290	49	49	81308	DNA replication licensing factor MCM7 OS=Homo sapiens OX=9606 GN=MCM7 PE=1 SV=4
315	288	Q15046	388.68	70	630430	49	49	68048	Lysine--tRNA ligase OS=Homo sapiens OX=9606 GN=KARS1 PE=1 SV=3
145	257	P07996	358.57	39	1140200	53	49	129383	Thrombospondin-1 OS=Homo sapiens OX=9606 GN=THBS1 PE=1 SV=2
392	231	Q92900	350.1	54	226020	50	49	124345	Regulator of nonsense transcripts 1 OS=Homo sapiens OX=9606 GN=UPF1 PE=1 SV=2
482	298	Q9NYU2	340.54	40	169990	51	49	177189	UDP-glucose:glycoprotein glucosyltransferase 1 OS=Homo sapiens OX=9606 GN=UGGT1 PE=1 SV=3
459	359	Q9BXP5	340.1	49	219960	49	49	100667	Serrate RNA effector molecule homolog OS=Homo sapiens OX=9606 GN=SRRT PE=1 SV=1
480	152	O15020	339.04	34	48528	68	49	271323	Spectrin beta chain non-erythrocytic 2 OS=Homo sapiens OX=9606 GN=SPTBN2 PE=1 SV=3
592	453	Q86U86	315.87	34	326170	49	49	192946	Protein polybromo-1 OS=Homo sapiens OX=9606 GN=PBRM1 PE=1 SV=1
564	552	Q07157	310.31	36	169230	50	49	195457	Tight junction protein ZO-1 OS=Homo sapiens OX=9606 GN=TJP1 PE=1 SV=3
192	38	P38646	426.35	65	922570	53	48	73681	Stress-70 protein mitochondrial OS=Homo sapiens OX=9606 GN=HSPA9 PE=1 SV=2
131	327	P07355	417.33	75	1732600	48	48	38604	Annexin A2 OS=Homo sapiens OX=9606 GN=ANXA2 PE=1 SV=2
182	476	P36578	391.88	59	1000400	48	48	47697	60S ribosomal protein L4 OS=Homo sapiens OX=9606 GN=RPL4 PE=1 SV=5
422	203	P40939	386.96	68	227740	49	48	83000	Trifunctional enzyme subunit alpha mitochondrial OS=Homo sapiens OX=9606 GN=HADHA PE=1 SV=2
233	165	P14868	386.73	79	884080	48	48	57136	Aspartate--tRNA ligase cytoplasmic OS=Homo sapiens OX=9606 GN=DARS1 PE=1 SV=2
144	183	Q15233	377.45	72	1327700	50	48	54232	Non-POU domain-containing octamer-binding protein OS=Homo sapiens OX=9606 GN=NONO PE=1 SV=4
368	337	Q9UHD8	349.14	70	299210	49	48	65402	Septin-9 OS=Homo sapiens OX=9606 GN=SEPTIN9 PE=1 SV=2
697	258	P11717	314.03	23	69216	48	48	274373	Cation-independent mannose-6-phosphate receptor OS=Homo sapiens OX=9606 GN=IGF2R PE=1 SV=3
727	437	Q08378	313.06	38	51495	48	48	167354	Golgin subfamily A member 3 OS=Homo sapiens OX=9606 GN=GOLGA3 PE=1 SV=2
137	125	P17844	423.08	66	938000	63	47	69148	Probable ATP-dependent RNA helicase DDX5 OS=Homo sapiens OX=9606 GN=DDX5 PE=1 SV=1
73	139	P14923	419.19	74	1230200	58	47	81745	Junction plakoglobin OS=Homo sapiens OX=9606 GN=JUP PE=1 SV=3
300	273	Q1KMD3	363.36	50	497360	47	47	85105	Heterogeneous nuclear ribonucleoprotein U-like protein 2 OS=Homo sapiens OX=9606 GN=HNRNPUL2 PE=1 SV=1
313	175	O94906	349.54	52	372510	47	47	106925	Pre-mRNA-processing factor 6 OS=Homo sapiens OX=9606 GN=PRPF6 PE=1 SV=1
535	597	Q01780	327.38	57	161620	47	47	100831	Exosome component 10 OS=Homo sapiens OX=9606 GN=EXOSC10 PE=1 SV=2
549	701	O14776	264.52	33	131150	47	47	123901	Transcription elongation regulator 1 OS=Homo sapiens OX=9606 GN=TCERG1 PE=1 SV=2
200	283	P23246	398.62	47	939120	48	46	76150	Splicing factor proline- and glutamine-rich OS=Homo sapiens OX=9606 GN=SFPQ PE=1 SV=2
260	1381	P62906	387.48	67	1657700	46	46	24831	60S ribosomal protein L10a OS=Homo sapiens OX=9606 GN=RPL10A PE=1 SV=2
283	246	Q15459	382.77	55	418340	46	46	88886	Splicing factor 3A subunit 1 OS=Homo sapiens OX=9606 GN=SF3A1 PE=1 SV=1
278	181	Q9Y230	366	80	901620	46	46	51157	RuvB-like 2 OS=Homo sapiens OX=9606 GN=RUVBL2 PE=1 SV=3
502	444	Q6P158	348.44	40	99355	49	46	155604	Putative ATP-dependent RNA helicase DHX57 OS=Homo sapiens OX=9606 GN=DHX57 PE=1 SV=2
492	272	P43246	340.55	55	172670	47	46	104743	DNA mismatch repair protein Msh2 OS=Homo sapiens OX=9606 GN=MSH2 PE=1 SV=1
394	323	P51610	338.29	34	270510	48	46	208730	Host cell factor 1 OS=Homo sapiens OX=9606 GN=HCFC1 PE=1 SV=2
578	545	Q9UDY2	296.11	49	88765	46	46	133958	Tight junction protein ZO-2 OS=Homo sapiens OX=9606 GN=TJP2 PE=1 SV=2
25	41	P02768	494.47	81	862250	85	45	69367	Albumin OS=Homo sapiens OX=9606 GN=ALB PE=1 SV=2
148	1303	P22061	471.53	79	3079800	45	45	24636	Protein-L-isoaspartate(D-aspartate) O-methyltransferase OS=Homo sapiens OX=9606 GN=PCMT1 PE=1 SV=4
102	34	P61978	436.35	73	2352600	46	45	50976	Heterogeneous nuclear ribonucleoprotein K OS=Homo sapiens OX=9606 GN=HNRNPK PE=1 SV=1
202	263	Q9NZI8	414.84	61	1056000	49	45	63481	Insulin-like growth factor 2 mRNA-binding protein 1 OS=Homo sapiens OX=9606 GN=IGF2BP1 PE=1 SV=2
263	49	P13797	383.48	73	643360	51	45	70811	Plastin-3 OS=Homo sapiens OX=9606 GN=PLS3 PE=1 SV=4
230	887	P18124	378.68	72	2196900	45	45	29226	60S ribosomal protein L7 OS=Homo sapiens OX=9606 GN=RPL7 PE=1 SV=1
288	376	P49792	353.48	27	167010	75	45	358201	E3 SUMO-protein ligase RanBP2 OS=Homo sapiens OX=9606 GN=RANBP2 PE=1 SV=2
802	389	P46821	299.61	28	70880	46	45	270632	Microtubule-associated protein 1B OS=Homo sapiens OX=9606 GN=MAP1B PE=1 SV=2
160	205	P14866	411.15	61	1321800	45	44	64133	Heterogeneous nuclear ribonucleoprotein L OS=Homo sapiens OX=9606 GN=HNRNPL PE=1 SV=2
125	1811	P62805	384.07	63	3996300	44	44	11367	Histone H4 OS=Homo sapiens OX=9606 GN=H4C1 PE=1 SV=2
358	291	Q8N163	372.44	59	347410	45	44	102902	Cell cycle and apoptosis regulator protein 2 OS=Homo sapiens OX=9606 GN=CCAR2 PE=1 SV=2
294	186	O43242	371.9	60	600540	44	44	60978	26S proteasome non-ATPase regulatory subunit 3 OS=Homo sapiens OX=9606 GN=PSMD3 PE=1 SV=2
365	421	Q14258	355.44	58	295660	44	44	70974	E3 ubiquitin/ISG15 ligase TRIM25 OS=Homo sapiens OX=9606 GN=TRIM25 PE=1 SV=2
290	39	Q9Y265	339.42	71	699850	44	44	50228	RuvB-like 1 OS=Homo sapiens OX=9606 GN=RUVBL1 PE=1 SV=1
568	320	Q8TEM1	338.26	30	165070	44	44	205109	Nuclear pore membrane glycoprotein 210 OS=Homo sapiens OX=9606 GN=NUP210 PE=1 SV=3
703	314	O60610	314.1	41	84741	44	44	141347	Protein diaphanous homolog 1 OS=Homo sapiens OX=9606 GN=DIAPH1 PE=1 SV=2
579	2001	Q86V48	309.08	50	80217	44	44	120275	Leucine zipper protein 1 OS=Homo sapiens OX=9606 GN=LUZP1 PE=1 SV=2
837	728	Q8N3C0	250.27	23	50674	44	44	251458	Activating signal cointegrator 1 complex subunit 3 OS=Homo sapiens OX=9606 GN=ASCC3 PE=1 SV=3
298	355	O60264	367.06	56	283540	64	43	121905	SWI/SNF-related matrix-associated actin-dependent regulator of chromatin subfamily A member 5 OS=Homo sapiens OX=9606 GN=SMARCA5 PE=1 SV=1
408	244	Q96KR1	358.68	44	212510	44	43	117012	Zinc finger RNA-binding protein OS=Homo sapiens OX=9606 GN=ZFR PE=1 SV=2
439	297	P26640	357	40	210530	43	43	140476	Valine--tRNA ligase OS=Homo sapiens OX=9606 GN=VARS1 PE=1 SV=4
337	232	P04843	352.56	76	351910	43	43	68569	Dolichyl-diphosphooligosaccharide--protein glycosyltransferase subunit 1 OS=Homo sapiens OX=9606 GN=RPN1 PE=1 SV=1
419	276	Q9BSJ8	350.41	41	221000	43	43	122856	Extended synaptotagmin-1 OS=Homo sapiens OX=9606 GN=ESYT1 PE=1 SV=1
373	119	Q08J23	345.14	61	229560	43	43	86471	RNA cytosine C(5)-methyltransferase NSUN2 OS=Homo sapiens OX=9606 GN=NSUN2 PE=1 SV=2
538	115	P22102	335.86	53	120560	43	43	107767	Trifunctional purine biosynthetic protein adenosine-3 OS=Homo sapiens OX=9606 GN=GART PE=1 SV=1
582	247	P13667	334.48	60	122070	45	43	72933	Protein disulfide-isomerase A4 OS=Homo sapiens OX=9606 GN=PDIA4 PE=1 SV=2
533	172	Q92598	320.06	57	174840	48	43	96865	Heat shock protein 105 kDa OS=Homo sapiens OX=9606 GN=HSPH1 PE=1 SV=1
612	360	O75116	300.33	38	76929	49	43	160899	Rho-associated protein kinase 2 OS=Homo sapiens OX=9606 GN=ROCK2 PE=1 SV=4
229	580	P35232	425.83	95	1712000	42	42	29804	Prohibitin OS=Homo sapiens OX=9606 GN=PHB PE=1 SV=1
210	1363	P62081	419.18	90	2025500	42	42	22127	40S ribosomal protein S7 OS=Homo sapiens OX=9606 GN=RPS7 PE=1 SV=1
262	299	Q5D862	405.17	22	500580	43	42	248072	Filaggrin-2 OS=Homo sapiens OX=9606 GN=FLG2 PE=1 SV=1
259	1	P04075	387.39	87	929240	45	42	39420	Fructose-bisphosphate aldolase A OS=Homo sapiens OX=9606 GN=ALDOA PE=1 SV=2
412	1325	Q9UBW7	314.64	40	111060	42	42	154910	Zinc finger MYM-type protein 2 OS=Homo sapiens OX=9606 GN=ZMYM2 PE=1 SV=1
469	417	P26639	288.88	59	153110	46	42	83435	Threonine--tRNA ligase 1 cytoplasmic OS=Homo sapiens OX=9606 GN=TARS1 PE=1 SV=3
996	223	P46939	268.07	16	24557	43	42	394467	Utrophin OS=Homo sapiens OX=9606 GN=UTRN PE=1 SV=2
221	146	O43707	401.9	72	322760	69	41	104854	Alpha-actinin-4 OS=Homo sapiens OX=9606 GN=ACTN4 PE=1 SV=2
199	390	Q08554	341.26	40	601440	41	41	99987	Desmocollin-1 OS=Homo sapiens OX=9606 GN=DSC1 PE=1 SV=2
473	206	P54886	335.29	56	162580	41	41	87302	Delta-1-pyrroline-5-carboxylate synthase OS=Homo sapiens OX=9606 GN=ALDH18A1 PE=1 SV=2
577	1410	Q14676	329.63	34	103830	41	41	226664	Mediator of DNA damage checkpoint protein 1 OS=Homo sapiens OX=9606 GN=MDC1 PE=1 SV=3
684	264	Q9C0C2	320.58	32	46719	41	41	181795	182 kDa tankyrase-1-binding protein OS=Homo sapiens OX=9606 GN=TNKS1BP1 PE=1 SV=4
395	618	Q9H2P0	318.61	41	162760	41	41	123563	Activity-dependent neuroprotector homeobox protein OS=Homo sapiens OX=9606 GN=ADNP PE=1 SV=1
685	3002	O75147	314.05	24	74782	41	41	206945	Obscurin-like protein 1 OS=Homo sapiens OX=9606 GN=OBSL1 PE=1 SV=4
554	166	Q13616	313.86	54	88021	41	41	89678	Cullin-1 OS=Homo sapiens OX=9606 GN=CUL1 PE=1 SV=2
212	602	Q99623	381.76	82	2191300	40	40	33296	Prohibitin-2 OS=Homo sapiens OX=9606 GN=PHB2 PE=1 SV=2
273	1058	P62917	364.43	70	1005600	40	40	28025	60S ribosomal protein L8 OS=Homo sapiens OX=9606 GN=RPL8 PE=1 SV=2
166	72	P26641	356.15	63	1703300	40	40	50119	Elongation factor 1-gamma OS=Homo sapiens OX=9606 GN=EEF1G PE=1 SV=3
405	285	P19474	349.1	56	572670	40	40	54170	E3 ubiquitin-protein ligase TRIM21 OS=Homo sapiens OX=9606 GN=TRIM21 PE=1 SV=1
399	87	O00231	345.64	77	383840	40	40	47464	26S proteasome non-ATPase regulatory subunit 11 OS=Homo sapiens OX=9606 GN=PSMD11 PE=1 SV=3
460	177	Q15020	338.79	47	170670	40	40	109935	Squamous cell carcinoma antigen recognized by T-cells 3 OS=Homo sapiens OX=9606 GN=SART3 PE=1 SV=1
522	173	P53618	337.19	53	207590	40	40	107142	Coatomer subunit beta OS=Homo sapiens OX=9606 GN=COPB1 PE=1 SV=3
335	315	P56192	335.04	49	310460	40	40	101116	Methionine--tRNA ligase cytoplasmic OS=Homo sapiens OX=9606 GN=MARS1 PE=1 SV=2
540	349	O00203	318.04	44	104600	40	40	121320	AP-3 complex subunit beta-1 OS=Homo sapiens OX=9606 GN=AP3B1 PE=1 SV=3
673	404	O60306	316.78	31	61617	40	40	171294	RNA helicase aquarius OS=Homo sapiens OX=9606 GN=AQR PE=1 SV=4
277	280	Q86VP6	311.95	37	237000	42	40	136375	Cullin-associated NEDD8-dissociated protein 1 OS=Homo sapiens OX=9606 GN=CAND1 PE=1 SV=2
624	707	Q9HAU0	304.59	38	87654	40	40	127464	Pleckstrin homology domain-containing family A member 5 OS=Homo sapiens OX=9606 GN=PLEKHA5 PE=1 SV=1
576	768	O15027	296.28	26	79736	40	40	251891	Protein transport protein Sec16A OS=Homo sapiens OX=9606 GN=SEC16A PE=1 SV=4
1098	522	Q8NCM8	254.03	13	9557	41	40	492627	Cytoplasmic dynein 2 heavy chain 1 OS=Homo sapiens OX=9606 GN=DYNC2H1 PE=1 SV=4
139	207	Q92841	417.63	55	1025800	54	39	80273	Probable ATP-dependent RNA helicase DDX17 OS=Homo sapiens OX=9606 GN=DDX17 PE=1 SV=2
164	462	Q14103	410.94	59	1302900	44	39	38434	Heterogeneous nuclear ribonucleoprotein D0 OS=Homo sapiens OX=9606 GN=HNRNPD PE=1 SV=1
331	35	P43686	380.73	81	508920	40	39	47366	26S proteasome regulatory subunit 6B OS=Homo sapiens OX=9606 GN=PSMC4 PE=1 SV=2
289	89	P49321	370.39	64	260200	39	39	85238	Nuclear autoantigenic sperm protein OS=Homo sapiens OX=9606 GN=NASP PE=1 SV=2
446	607	P31689	366.53	80	273230	39	39	44868	DnaJ homolog subfamily A member 1 OS=Homo sapiens OX=9606 GN=DNAJA1 PE=1 SV=2
293	120	P26038	350.21	78	502910	54	39	67820	Moesin OS=Homo sapiens OX=9606 GN=MSN PE=1 SV=3
354	33	P17980	346.76	81	381610	39	39	49204	26S proteasome regulatory subunit 6A OS=Homo sapiens OX=9606 GN=PSMC3 PE=1 SV=3
711	240	Q8WUM4	315.75	50	70007	40	39	96023	Programmed cell death 6-interacting protein OS=Homo sapiens OX=9606 GN=PDCD6IP PE=1 SV=1
478	145	O43491	314.07	49	130120	40	39	112588	Band 4.1-like protein 2 OS=Homo sapiens OX=9606 GN=EPB41L2 PE=1 SV=1
488	415	P55786	309.31	51	154520	40	39	103276	Puromycin-sensitive aminopeptidase OS=Homo sapiens OX=9606 GN=NPEPPS PE=1 SV=2
686	322	Q92621	306.86	24	75260	39	39	227919	Nuclear pore complex protein Nup205 OS=Homo sapiens OX=9606 GN=NUP205 PE=1 SV=3
553	311	Q10570	304.37	32	125300	39	39	160883	Cleavage and polyadenylation specificity factor subunit 1 OS=Homo sapiens OX=9606 GN=CPSF1 PE=1 SV=2
513	399	Q9BUQ8	296.73	43	214260	39	39	95583	Probable ATP-dependent RNA helicase DDX23 OS=Homo sapiens OX=9606 GN=DDX23 PE=1 SV=3
886	451	Q96L91	295.33	20	32543	39	39	343487	E1A-binding protein p400 OS=Homo sapiens OX=9606 GN=EP400 PE=1 SV=4
1086	446	O75165	280.55	22	19664	39	39	254412	DnaJ homolog subfamily C member 13 OS=Homo sapiens OX=9606 GN=DNAJC13 PE=1 SV=5
1061	706	O14578	280.43	23	24244	39	39	231429	Citron Rho-interacting kinase OS=Homo sapiens OX=9606 GN=CIT PE=1 SV=2
232	91	P05783	366.72	75	527870	42	38	48058	Keratin type I cytoskeletal 18 OS=Homo sapiens OX=9606 GN=KRT18 PE=1 SV=2
266	1049	P62269	362.6	72	2977500	39	38	17719	40S ribosomal protein S18 OS=Homo sapiens OX=9606 GN=RPS18 PE=1 SV=3
323	50	P07237	360.03	68	370500	40	38	57116	Protein disulfide-isomerase OS=Homo sapiens OX=9606 GN=P4HB PE=1 SV=3
249	1636	P62750	355.48	65	1154300	38	38	17695	60S ribosomal protein L23a OS=Homo sapiens OX=9606 GN=RPL23A PE=1 SV=1
447	118	Q16181	354.24	67	209400	40	38	50680	Septin-7 OS=Homo sapiens OX=9606 GN=SEPTIN7 PE=1 SV=2
487	627	P05455	354.04	58	262950	38	38	46837	Lupus La protein OS=Homo sapiens OX=9606 GN=SSB PE=1 SV=2
344	300	P05023	333.83	41	275620	38	38	112896	Sodium/potassium-transporting ATPase subunit alpha-1 OS=Homo sapiens OX=9606 GN=ATP1A1 PE=1 SV=1
737	134	Q02790	330.88	77	150110	38	38	51805	Peptidyl-prolyl cis-trans isomerase FKBP4 OS=Homo sapiens OX=9606 GN=FKBP4 PE=1 SV=3
248	252	Q14974	328.98	48	611760	38	38	97170	Importin subunit beta-1 OS=Homo sapiens OX=9606 GN=KPNB1 PE=1 SV=2
398	352	P22234	328.91	56	428570	39	38	47079	Multifunctional protein ADE2 OS=Homo sapiens OX=9606 GN=PAICS PE=1 SV=3
609	937	Q9P2E9	326.55	34	84410	39	38	152456	Ribosome-binding protein 1 OS=Homo sapiens OX=9606 GN=RRBP1 PE=1 SV=5
662	1604	Q9GZR7	314.36	50	97685	38	38	96332	ATP-dependent RNA helicase DDX24 OS=Homo sapiens OX=9606 GN=DDX24 PE=1 SV=1
916	427	Q9P2I0	310.14	53	61446	38	38	88487	Cleavage and polyadenylation specificity factor subunit 2 OS=Homo sapiens OX=9606 GN=CPSF2 PE=1 SV=2
565	509	P49915	305.87	68	119210	39	38	76716	GMP synthase [glutamine-hydrolyzing] OS=Homo sapiens OX=9606 GN=GMPS PE=1 SV=1
500	420	Q6PKG0	305.39	42	110810	42	38	123510	La-related protein 1 OS=Homo sapiens OX=9606 GN=LARP1 PE=1 SV=2
167	500	Q12905	399.07	72	1629400	37	37	43062	Interleukin enhancer-binding factor 2 OS=Homo sapiens OX=9606 GN=ILF2 PE=1 SV=2
245	330	Q9UMS4	394.35	87	917810	37	37	55181	Pre-mRNA-processing factor 19 OS=Homo sapiens OX=9606 GN=PRPF19 PE=1 SV=1
237	106	Q9Y262	391.11	67	917970	37	37	66727	Eukaryotic translation initiation factor 3 subunit L OS=Homo sapiens OX=9606 GN=EIF3L PE=1 SV=1
423	397	P49756	367.67	40	235040	37	37	100186	RNA-binding protein 25 OS=Homo sapiens OX=9606 GN=RBM25 PE=1 SV=3
353	214	Q12931	358.42	56	290120	38	37	80110	Heat shock protein 75 kDa mitochondrial OS=Homo sapiens OX=9606 GN=TRAP1 PE=1 SV=3
410	98	O00232	340.76	68	267990	37	37	52904	26S proteasome non-ATPase regulatory subunit 12 OS=Homo sapiens OX=9606 GN=PSMD12 PE=1 SV=3
420	508	P46087	338.01	42	339660	37	37	89302	Probable 28S rRNA (cytosine(4447)-C(5))-methyltransferase OS=Homo sapiens OX=9606 GN=NOP2 PE=1 SV=2
706	587	P08133	305.44	60	132590	37	37	75873	Annexin A6 OS=Homo sapiens OX=9606 GN=ANXA6 PE=1 SV=3
759	371	Q9ULT8	290.24	21	51687	37	37	289383	E3 ubiquitin-protein ligase HECTD1 OS=Homo sapiens OX=9606 GN=HECTD1 PE=1 SV=3
728	450	Q9Y4B6	284.16	30	58739	37	37	169007	DDB1- and CUL4-associated factor 1 OS=Homo sapiens OX=9606 GN=DCAF1 PE=1 SV=3
1064	742	P54577	274.06	67	68678	37	37	59144	Tyrosine--tRNA ligase cytoplasmic OS=Homo sapiens OX=9606 GN=YARS1 PE=1 SV=4
1108	705	Q9NZJ4	266.68	11	15870	37	37	521131	Sacsin OS=Homo sapiens OX=9606 GN=SACS PE=1 SV=2
355	108	P29401	369.13	61	345150	36	36	67878	Transketolase OS=Homo sapiens OX=9606 GN=TKT PE=1 SV=3
64	345	Q8N1N4	358.96	66	528970	58	36	56866	Keratin type II cytoskeletal 78 OS=Homo sapiens OX=9606 GN=KRT78 PE=1 SV=2
269	1423	P06748	358.35	69	945740	37	36	32575	Nucleophosmin OS=Homo sapiens OX=9606 GN=NPM1 PE=1 SV=2
372	902	P62280	345.18	77	1290200	36	36	18431	40S ribosomal protein S11 OS=Homo sapiens OX=9606 GN=RPS11 PE=1 SV=3
312	25	P35998	337.51	68	321460	37	36	48634	26S proteasome regulatory subunit 7 OS=Homo sapiens OX=9606 GN=PSMC2 PE=1 SV=3
503	419	O75534	322.57	42	233200	36	36	88885	Cold shock domain-containing protein E1 OS=Homo sapiens OX=9606 GN=CSDE1 PE=1 SV=2
558	304	P49588	303.96	45	139930	36	36	106810	Alanine--tRNA ligase cytoplasmic OS=Homo sapiens OX=9606 GN=AARS1 PE=1 SV=2
672	504	Q9UKN8	299.67	58	76770	37	36	91982	General transcription factor 3C polypeptide 4 OS=Homo sapiens OX=9606 GN=GTF3C4 PE=1 SV=2
746	294	O60271	293.51	35	67082	36	36	146205	C-Jun-amino-terminal kinase-interacting protein 4 OS=Homo sapiens OX=9606 GN=SPAG9 PE=1 SV=4
788	251	P09884	293.28	31	56749	36	36	165912	DNA polymerase alpha catalytic subunit OS=Homo sapiens OX=9606 GN=POLA1 PE=1 SV=2
1099	534	Q9NZM1	268.5	22	34943	36	36	234706	Myoferlin OS=Homo sapiens OX=9606 GN=MYOF PE=1 SV=1
997	473	Q13085	253.89	19	22147	37	36	265551	Acetyl-CoA carboxylase 1 OS=Homo sapiens OX=9606 GN=ACACA PE=1 SV=2
109	82	P26599	436.23	88	1580700	40	35	57221	Polypyrimidine tract-binding protein 1 OS=Homo sapiens OX=9606 GN=PTBP1 PE=1 SV=1
53	455	Q7Z794	388.99	56	793270	67	35	61901	Keratin type II cytoskeletal 1b OS=Homo sapiens OX=9606 GN=KRT77 PE=1 SV=3
258	357	P07195	383.48	66	1061000	37	35	36639	L-lactate dehydrogenase B chain OS=Homo sapiens OX=9606 GN=LDHB PE=1 SV=2
267	410	P00338	382.15	73	772640	37	35	36689	L-lactate dehydrogenase A chain OS=Homo sapiens OX=9606 GN=LDHA PE=1 SV=2
275	997	P27635	372.69	78	1432700	35	35	24604	60S ribosomal protein L10 OS=Homo sapiens OX=9606 GN=RPL10 PE=1 SV=4
264	211	P38919	357.99	77	537480	43	35	46871	Eukaryotic initiation factor 4A-III OS=Homo sapiens OX=9606 GN=EIF4A3 PE=1 SV=4
328	1018	P62258	355.65	83	686760	37	35	29174	14-3-3 protein epsilon OS=Homo sapiens OX=9606 GN=YWHAE PE=1 SV=1
282	180	Q08188	345.96	60	228400	35	35	76632	Protein-glutamine gamma-glutamyltransferase E OS=Homo sapiens OX=9606 GN=TGM3 PE=1 SV=4
588	261	Q9NZB2	336.67	40	122410	35	35	121888	Constitutive coactivator of PPAR-gamma-like protein 1 OS=Homo sapiens OX=9606 GN=FAM120A PE=1 SV=2
523	793	P20042	328.12	76	198580	35	35	38388	Eukaryotic translation initiation factor 2 subunit 2 OS=Homo sapiens OX=9606 GN=EIF2S2 PE=1 SV=2
643	713	Q9UKV3	322.74	30	91942	35	35	151861	Apoptotic chromatin condensation inducer in the nucleus OS=Homo sapiens OX=9606 GN=ACIN1 PE=1 SV=2
382	4	P00558	322.6	91	494950	35	35	44615	Phosphoglycerate kinase 1 OS=Homo sapiens OX=9606 GN=PGK1 PE=1 SV=3
359	123	P60228	313.61	69	392780	35	35	52221	Eukaryotic translation initiation factor 3 subunit E OS=Homo sapiens OX=9606 GN=EIF3E PE=1 SV=1
734	361	Q9Y4L1	307.65	43	129530	35	35	111335	Hypoxia up-regulated protein 1 OS=Homo sapiens OX=9606 GN=HYOU1 PE=1 SV=1
681	478	Q96T88	300.55	50	76401	36	35	89814	E3 ubiquitin-protein ligase UHRF1 OS=Homo sapiens OX=9606 GN=UHRF1 PE=1 SV=1
803	1095	Q9BTC0	273.83	23	38376	36	35	243870	Death-inducer obliterator 1 OS=Homo sapiens OX=9606 GN=DIDO1 PE=1 SV=5
743	489	Q02218	271.9	34	77441	35	35	115935	2-oxoglutarate dehydrogenase mitochondrial OS=Homo sapiens OX=9606 GN=OGDH PE=1 SV=3
256	204	Q92945	399.68	64	522640	38	34	73115	Far upstream element-binding protein 2 OS=Homo sapiens OX=9606 GN=KHSRP PE=1 SV=4
250	1749	P62241	371.86	63	1588800	34	34	24205	40S ribosomal protein S8 OS=Homo sapiens OX=9606 GN=RPS8 PE=1 SV=2
388	366	P30153	350.28	57	219970	34	34	65309	Serine/threonine-protein phosphatase 2A 65 kDa regulatory subunit A alpha isoform OS=Homo sapiens OX=9606 GN=PPP2R1A PE=1 SV=4
644	202	Q12996	338.35	45	106850	34	34	82922	Cleavage stimulation factor subunit 3 OS=Homo sapiens OX=9606 GN=CSTF3 PE=1 SV=1
484	42	Q9UQ80	336.96	81	427810	34	34	43787	Proliferation-associated protein 2G4 OS=Homo sapiens OX=9606 GN=PA2G4 PE=1 SV=3
427	105	P62333	331.24	83	293470	36	34	44173	26S proteasome regulatory subunit 10B OS=Homo sapiens OX=9606 GN=PSMC6 PE=1 SV=1
620	372	O60341	323.07	53	130810	34	34	92903	Lysine-specific histone demethylase 1A OS=Homo sapiens OX=9606 GN=KDM1A PE=1 SV=2
402	4108	Q6Q0C0	317.63	61	235980	34	34	74609	E3 ubiquitin-protein ligase TRAF7 OS=Homo sapiens OX=9606 GN=TRAF7 PE=1 SV=1
295	109	P02788	317.23	57	127940	36	34	78182	Lactotransferrin OS=Homo sapiens OX=9606 GN=LTF PE=1 SV=6
468	312	P55060	313.26	37	156810	34	34	110417	Exportin-2 OS=Homo sapiens OX=9606 GN=CSE1L PE=1 SV=3
435	292	P16615	304.98	36	139440	34	34	114757	Sarcoplasmic/endoplasmic reticulum calcium ATPase 2 OS=Homo sapiens OX=9606 GN=ATP2A2 PE=1 SV=1
563	387	Q9H0D6	303.41	40	128110	34	34	108583	5'-3' exoribonuclease 2 OS=Homo sapiens OX=9606 GN=XRN2 PE=1 SV=1
773	401	Q8WUM0	302.64	35	62870	34	34	128979	Nuclear pore complex protein Nup133 OS=Homo sapiens OX=9606 GN=NUP133 PE=1 SV=2
828	431	Q9HCE1	298.53	40	89764	34	34	113671	Helicase MOV-10 OS=Homo sapiens OX=9606 GN=MOV10 PE=1 SV=2
873	675	Q7Z478	294.08	32	28202	36	34	155235	ATP-dependent RNA helicase DHX29 OS=Homo sapiens OX=9606 GN=DHX29 PE=1 SV=2
895	433	O75150	278.83	40	43104	37	34	113678	E3 ubiquitin-protein ligase BRE1B OS=Homo sapiens OX=9606 GN=RNF40 PE=1 SV=5
983	1188	Q6KC79	277.27	15	34597	34	34	316051	Nipped-B-like protein OS=Homo sapiens OX=9606 GN=NIPBL PE=1 SV=2
754	1028	Q5SW79	270.37	28	44906	34	34	175292	Centrosomal protein of 170 kDa OS=Homo sapiens OX=9606 GN=CEP170 PE=1 SV=1
1208	953	O75592	237.69	10	29394	34	34	513643	E3 ubiquitin-protein ligase MYCBP2 OS=Homo sapiens OX=9606 GN=MYCBP2 PE=1 SV=4
1392	265	O95714	214.38	10	9647.1	34	34	527234	E3 ubiquitin-protein ligase HERC2 OS=Homo sapiens OX=9606 GN=HERC2 PE=1 SV=2
506	1621	Q9Y5X1	393.44	55	228420	33	33	66592	Sorting nexin-9 OS=Homo sapiens OX=9606 GN=SNX9 PE=1 SV=1
341	497	P27348	387	86	523570	39	33	27764	14-3-3 protein theta OS=Homo sapiens OX=9606 GN=YWHAQ PE=1 SV=1
374	230	O95782	354.38	59	192180	44	33	107546	AP-2 complex subunit alpha-1 OS=Homo sapiens OX=9606 GN=AP2A1 PE=1 SV=3
308	668	O14979	352.62	51	448760	37	33	46438	Heterogeneous nuclear ribonucleoprotein D-like OS=Homo sapiens OX=9606 GN=HNRNPDL PE=1 SV=3
379	2127	Q8N1G0	341.51	37	294260	33	33	129529	Zinc finger protein 687 OS=Homo sapiens OX=9606 GN=ZNF687 PE=1 SV=1
512	340	P34897	320.72	58	289780	34	33	55993	Serine hydroxymethyltransferase mitochondrial OS=Homo sapiens OX=9606 GN=SHMT2 PE=1 SV=3
476	76	Q15008	317.23	74	325160	33	33	45531	26S proteasome non-ATPase regulatory subunit 6 OS=Homo sapiens OX=9606 GN=PSMD6 PE=1 SV=1
927	475	Q13618	306.97	51	34185	33	33	88930	Cullin-3 OS=Homo sapiens OX=9606 GN=CUL3 PE=1 SV=2
640	490	O00267	302.23	33	89065	33	33	121000	Transcription elongation factor SPT5 OS=Homo sapiens OX=9606 GN=SUPT5H PE=1 SV=1
1144	321	P42858	270.53	15	21760	33	33	347603	Huntingtin OS=Homo sapiens OX=9606 GN=HTT PE=1 SV=2
511	1068	P46781	267.9	64	912910	33	33	22591	40S ribosomal protein S9 OS=Homo sapiens OX=9606 GN=RPS9 PE=1 SV=3
1324	1102	Q99996	233.16	12	18033	33	33	452990	A-kinase anchor protein 9 OS=Homo sapiens OX=9606 GN=AKAP9 PE=1 SV=4
317	525	P60174	397.2	92	857950	32	32	26669	Triosephosphate isomerase OS=Homo sapiens OX=9606 GN=TPI1 PE=1 SV=4
483	151	P27694	366.27	59	225460	33	32	68138	Replication protein A 70 kDa DNA-binding subunit OS=Homo sapiens OX=9606 GN=RPA1 PE=1 SV=2
314	149	P12268	365.67	63	400180	34	32	55805	Inosine-5'-monophosphate dehydrogenase 2 OS=Homo sapiens OX=9606 GN=IMPDH2 PE=1 SV=2
301	1385	P62277	347.06	73	1961400	33	32	17222	40S ribosomal protein S13 OS=Homo sapiens OX=9606 GN=RPS13 PE=1 SV=2
217	474	Q5T749	339.32	57	589570	32	32	64136	Keratinocyte proline-rich protein OS=Homo sapiens OX=9606 GN=KPRP PE=1 SV=1
424	807	P29692	337.35	79	451960	32	32	31122	Elongation factor 1-delta OS=Homo sapiens OX=9606 GN=EEF1D PE=1 SV=5
519	4079	Q92610	334.87	31	184000	33	32	137528	Zinc finger protein 592 OS=Homo sapiens OX=9606 GN=ZNF592 PE=1 SV=2
474	282	Q9Y3I0	331.22	74	285780	32	32	55210	RNA-splicing ligase RtcB homolog OS=Homo sapiens OX=9606 GN=RTCB PE=1 SV=1
440	254	Q01813	328.56	45	134020	35	32	85596	ATP-dependent 6-phosphofructokinase platelet type OS=Homo sapiens OX=9606 GN=PFKP PE=1 SV=2
526	66	Q9Y678	326.55	49	181750	35	32	97718	Coatomer subunit gamma-1 OS=Homo sapiens OX=9606 GN=COPG1 PE=1 SV=1
430	524	Q13347	320.36	91	772950	32	32	36502	Eukaryotic translation initiation factor 3 subunit I OS=Homo sapiens OX=9606 GN=EIF3I PE=1 SV=1
477	135	P30101	318.28	62	230650	36	32	56782	Protein disulfide-isomerase A3 OS=Homo sapiens OX=9606 GN=PDIA3 PE=1 SV=4
559	872	O00139	311.63	46	134220	37	32	79955	Kinesin-like protein KIF2A OS=Homo sapiens OX=9606 GN=KIF2A PE=1 SV=3
621	691	Q14247	300.41	48	112460	32	32	61586	Src substrate cortactin OS=Homo sapiens OX=9606 GN=CTTN PE=1 SV=2
361	364	Q08945	291.9	45	228480	32	32	81075	FACT complex subunit SSRP1 OS=Homo sapiens OX=9606 GN=SSRP1 PE=1 SV=1
796	1324	Q96T37	290.19	38	72430	33	32	107188	RNA-binding protein 15 OS=Homo sapiens OX=9606 GN=RBM15 PE=1 SV=2
661	441	Q13045	286.62	28	101590	32	32	144751	Protein flightless-1 homolog OS=Homo sapiens OX=9606 GN=FLII PE=1 SV=2
730	449	Q9Y2A7	283.55	38	91796	34	32	128790	Nck-associated protein 1 OS=Homo sapiens OX=9606 GN=NCKAP1 PE=1 SV=1
941	1022	P46100	263.95	17	33115	32	32	282584	Transcriptional regulator ATRX OS=Homo sapiens OX=9606 GN=ATRX PE=1 SV=5
676	356	P35606	263.78	43	98955	32	32	102487	Coatomer subunit beta' OS=Homo sapiens OX=9606 GN=COPB2 PE=1 SV=2
867	708	O15226	257.22	44	71438	32	32	77673	NF-kappa-B-repressing factor OS=Homo sapiens OX=9606 GN=NKRF PE=1 SV=2
1212	684	Q7KZ85	252.13	26	23249	32	32	199071	Transcription elongation factor SPT6 OS=Homo sapiens OX=9606 GN=SUPT6H PE=1 SV=2
1128	917	P20585	237.16	33	30547	33	32	127412	DNA mismatch repair protein Msh3 OS=Homo sapiens OX=9606 GN=MSH3 PE=1 SV=4
1186	694	P30622	237.12	29	31976	32	32	162246	CAP-Gly domain-containing linker protein 1 OS=Homo sapiens OX=9606 GN=CLIP1 PE=1 SV=2
63	6	P09651	517.09	78	2509900	95	31	38747	Heterogeneous nuclear ribonucleoprotein A1 OS=Homo sapiens OX=9606 GN=HNRNPA1 PE=1 SV=5
238	1129	P68400	404.19	62	909670	32	31	45144	Casein kinase II subunit alpha OS=Homo sapiens OX=9606 GN=CSNK2A1 PE=1 SV=1
188	729	P08865	384.7	71	1965700	31	31	32854	40S ribosomal protein SA OS=Homo sapiens OX=9606 GN=RPSA PE=1 SV=4
296	1267	P32969	382.93	87	1359400	31	31	21863	60S ribosomal protein L9 OS=Homo sapiens OX=9606 GN=RPL9 PE=1 SV=1
406	2203	P61353	357.12	71	1302600	31	31	15798	60S ribosomal protein L27 OS=Homo sapiens OX=9606 GN=RPL27 PE=1 SV=2
349	196	P15311	344.07	67	109920	46	31	69413	Ezrin OS=Homo sapiens OX=9606 GN=EZR PE=1 SV=4
403	48	Q01518	341.16	63	185590	33	31	51902	Adenylyl cyclase-associated protein 1 OS=Homo sapiens OX=9606 GN=CAP1 PE=1 SV=5
853	218	O00429	340.41	56	39293	31	31	81877	Dynamin-1-like protein OS=Homo sapiens OX=9606 GN=DNM1L PE=1 SV=2
470	844	Q9BVP2	336.24	52	169160	31	31	61993	Guanine nucleotide-binding protein-like 3 OS=Homo sapiens OX=9606 GN=GNL3 PE=1 SV=2
457	319	P51532	330.19	31	333130	51	31	184644	Transcription activator BRG1 OS=Homo sapiens OX=9606 GN=SMARCA4 PE=1 SV=2
507	1752	P39019	324.31	82	1096600	31	31	16060	40S ribosomal protein S19 OS=Homo sapiens OX=9606 GN=RPS19 PE=1 SV=2
520	279	O76094	324.22	45	489930	31	31	74606	Signal recognition particle subunit SRP72 OS=Homo sapiens OX=9606 GN=SRP72 PE=1 SV=3
437	373	P51659	317.7	51	122200	31	31	79686	Peroxisomal multifunctional enzyme type 2 OS=Homo sapiens OX=9606 GN=HSD17B4 PE=1 SV=3
514	601	Q9UKM9	313.86	80	352930	33	31	32463	RNA-binding protein Raly OS=Homo sapiens OX=9606 GN=RALY PE=1 SV=1
765	368	Q7Z2T5	313.72	55	76330	31	31	81747	TRMT1-like protein OS=Homo sapiens OX=9606 GN=TRMT1L PE=1 SV=2
718	287	Q9Y5Q9	311.88	41	69431	31	31	101272	General transcription factor 3C polypeptide 3 OS=Homo sapiens OX=9606 GN=GTF3C3 PE=1 SV=1
235	461	Q6KB66	311.26	62	571420	36	31	50525	Keratin type II cytoskeletal 80 OS=Homo sapiens OX=9606 GN=KRT80 PE=1 SV=2
499	242	P23921	306.89	46	205780	31	31	90070	Ribonucleoside-diphosphate reductase large subunit OS=Homo sapiens OX=9606 GN=RRM1 PE=1 SV=1
667	413	P31939	303.64	63	94788	31	31	64616	Bifunctional purine biosynthesis protein ATIC OS=Homo sapiens OX=9606 GN=ATIC PE=1 SV=3
834	388	Q9BPX3	297.21	35	85760	31	31	114334	Condensin complex subunit 3 OS=Homo sapiens OX=9606 GN=NCAPG PE=1 SV=1
904	4072	Q9Y4B4	294.9	26	47854	31	31	162768	Helicase ARIP4 OS=Homo sapiens OX=9606 GN=RAD54L2 PE=1 SV=4
808	386	P02751	292.52	17	74474	31	31	272318	Fibronectin OS=Homo sapiens OX=9606 GN=FN1 PE=1 SV=5
826	396	Q8TEQ6	284.13	27	65885	31	31	168589	Gem-associated protein 5 OS=Homo sapiens OX=9606 GN=GEMIN5 PE=1 SV=3
901	599	Q9Y2L1	281.98	38	57249	31	31	109003	Exosome complex exonuclease RRP44 OS=Homo sapiens OX=9606 GN=DIS3 PE=1 SV=2
789	484	P19367	275.18	39	81845	38	31	102486	Hexokinase-1 OS=Homo sapiens OX=9606 GN=HK1 PE=1 SV=3
800	648	P48444	269.03	61	152060	31	31	57210	Coatomer subunit delta OS=Homo sapiens OX=9606 GN=ARCN1 PE=1 SV=1
872	574	P55196	262.65	23	36737	31	31	206803	Afadin OS=Homo sapiens OX=9606 GN=AFDN PE=1 SV=3
986	764	Q96ST3	260.47	23	66035	31	31	145175	Paired amphipathic helix protein Sin3a OS=Homo sapiens OX=9606 GN=SIN3A PE=1 SV=2
1211	754	Q92626	252.9	28	20220	31	31	165274	Peroxidasin homolog OS=Homo sapiens OX=9606 GN=PXDN PE=1 SV=2
87	178	P68104	438.17	80	1795300	55	30	50141	Elongation factor 1-alpha 1 OS=Homo sapiens OX=9606 GN=EEF1A1 PE=1 SV=1
362	561	Q8NC51	359.3	63	472760	31	30	44965	Plasminogen activator inhibitor 1 RNA-binding protein OS=Homo sapiens OX=9606 GN=SERBP1 PE=1 SV=2
541	5551	Q9H0W5	356.16	60	170780	30	30	59374	Coiled-coil domain-containing protein 8 OS=Homo sapiens OX=9606 GN=CCDC8 PE=1 SV=2
327	286	P63010	354.43	50	181110	49	30	104553	AP-2 complex subunit beta OS=Homo sapiens OX=9606 GN=AP2B1 PE=1 SV=1
380	454	P63244	354.21	89	888270	30	30	35077	Receptor of activated protein C kinase 1 OS=Homo sapiens OX=9606 GN=RACK1 PE=1 SV=3
303	256	Q9UHX1	354.18	60	387910	30	30	59876	Poly(U)-binding-splicing factor PUF60 OS=Homo sapiens OX=9606 GN=PUF60 PE=1 SV=1
316	157	O15371	353.92	59	540850	30	30	63973	Eukaryotic translation initiation factor 3 subunit D OS=Homo sapiens OX=9606 GN=EIF3D PE=1 SV=1
348	1161	P62753	350.5	56	751230	30	30	28681	40S ribosomal protein S6 OS=Homo sapiens OX=9606 GN=RPS6 PE=1 SV=1
450	193	P62191	343.03	66	334960	34	30	49185	26S proteasome regulatory subunit 4 OS=Homo sapiens OX=9606 GN=PSMC1 PE=1 SV=1
347	839	P15880	340.81	64	883150	30	30	31324	40S ribosomal protein S2 OS=Homo sapiens OX=9606 GN=RPS2 PE=1 SV=2
321	70	Q9P258	337.79	64	401630	30	30	56085	Protein RCC2 OS=Homo sapiens OX=9606 GN=RCC2 PE=1 SV=2
532	516	Q53GS9	327.37	46	215400	31	30	65381	U4/U6.U5 tri-snRNP-associated protein 2 OS=Homo sapiens OX=9606 GN=USP39 PE=1 SV=2
537	876	Q9Y2U8	325.57	42	151580	30	30	99997	Inner nuclear membrane protein Man1 OS=Homo sapiens OX=9606 GN=LEMD3 PE=1 SV=2
467	400	Q2NL82	309.38	35	220970	30	30	91810	Pre-rRNA-processing protein TSR1 homolog OS=Homo sapiens OX=9606 GN=TSR1 PE=1 SV=1
497	434	P46063	297.63	47	187230	31	30	73457	ATP-dependent DNA helicase Q1 OS=Homo sapiens OX=9606 GN=RECQL PE=1 SV=3
723	471	Q9Y305	295.72	57	213330	30	30	49902	Acyl-coenzyme A thioesterase 9 mitochondrial OS=Homo sapiens OX=9606 GN=ACOT9 PE=1 SV=2
551	1605	P26373	290.1	65	738380	30	30	24261	60S ribosomal protein L13 OS=Homo sapiens OX=9606 GN=RPL13 PE=1 SV=4
918	439	P06737	275.01	49	38382	37	30	97149	Glycogen phosphorylase liver form OS=Homo sapiens OX=9606 GN=PYGL PE=1 SV=4
735	1069	Q13428	272.31	22	76912	30	30	152105	Treacle protein OS=Homo sapiens OX=9606 GN=TCOF1 PE=1 SV=3
441	301	O95373	267.91	35	133330	31	30	119516	Importin-7 OS=Homo sapiens OX=9606 GN=IPO7 PE=1 SV=1
870	438	O15294	267.8	33	78480	30	30	116924	UDP-N-acetylglucosamine--peptide N-acetylglucosaminyltransferase 110 kDa subunit OS=Homo sapiens OX=9606 GN=OGT PE=1 SV=3
928	339	P28331	266.32	50	61329	30	30	79468	NADH-ubiquinone oxidoreductase 75 kDa subunit mitochondrial OS=Homo sapiens OX=9606 GN=NDUFS1 PE=1 SV=3
847	767	O94813	258.89	24	47348	30	30	169869	Slit homolog 2 protein OS=Homo sapiens OX=9606 GN=SLIT2 PE=1 SV=1
960	1125	Q9Y520	254.37	13	37635	31	30	316911	Protein PRRC2C OS=Homo sapiens OX=9606 GN=PRRC2C PE=1 SV=4
1276	3782	Q9P2M7	252.12	34	41290	32	30	136386	Cingulin OS=Homo sapiens OX=9606 GN=CGN PE=1 SV=2
1043	290	Q8TCS8	248.04	46	59312	30	30	85951	Polyribonucleotide nucleotidyltransferase 1 mitochondrial OS=Homo sapiens OX=9606 GN=PNPT1 PE=1 SV=2
917	1093	Q96GQ7	247.28	37	85791	31	30	89835	Probable ATP-dependent RNA helicase DDX27 OS=Homo sapiens OX=9606 GN=DDX27 PE=1 SV=2
814	1057	P07384	244.36	47	71648	30	30	81890	Calpain-1 catalytic subunit OS=Homo sapiens OX=9606 GN=CAPN1 PE=1 SV=1
299	88	P12814	362.29	63	89473	57	29	103058	Alpha-actinin-1 OS=Homo sapiens OX=9606 GN=ACTN1 PE=1 SV=2
414	237	O94973	353.11	52	154310	40	29	103960	AP-2 complex subunit alpha-2 OS=Homo sapiens OX=9606 GN=AP2A2 PE=1 SV=2
454	317	Q8TAQ2	352.71	32	189150	41	29	132879	SWI/SNF complex subunit SMARCC2 OS=Homo sapiens OX=9606 GN=SMARCC2 PE=1 SV=1
462	1578	Q01469	345.76	91	290410	29	29	15164	Fatty acid-binding protein 5 OS=Homo sapiens OX=9606 GN=FABP5 PE=1 SV=3
377	284	Q9Y6M1	343.31	52	252030	32	29	66121	Insulin-like growth factor 2 mRNA-binding protein 2 OS=Homo sapiens OX=9606 GN=IGF2BP2 PE=1 SV=2
284	408	Q96P63	333.79	70	227600	30	29	46276	Serpin B12 OS=Homo sapiens OX=9606 GN=SERPINB12 PE=1 SV=1
370	103	P62195	326.83	75	312240	31	29	45626	26S proteasome regulatory subunit 8 OS=Homo sapiens OX=9606 GN=PSMC5 PE=1 SV=1
334	5091	Q96C92	325.86	52	369040	29	29	47961	Endosome-associated-trafficking regulator 1 OS=Homo sapiens OX=9606 GN=ENTR1 PE=1 SV=3
758	1165	P09661	307.28	69	208390	29	29	28416	U2 small nuclear ribonucleoprotein A' OS=Homo sapiens OX=9606 GN=SNRPA1 PE=1 SV=2
690	903	O00567	307.19	55	95860	29	29	66050	Nucleolar protein 56 OS=Homo sapiens OX=9606 GN=NOP56 PE=1 SV=4
693	698	Q9Y2W2	291.73	34	114540	29	29	69998	WW domain-binding protein 11 OS=Homo sapiens OX=9606 GN=WBP11 PE=1 SV=1
897	392	O95163	283.53	31	53500	29	29	150254	Elongator complex protein 1 OS=Homo sapiens OX=9606 GN=ELP1 PE=1 SV=3
771	238	P35221	283.48	47	80759	30	29	100071	Catenin alpha-1 OS=Homo sapiens OX=9606 GN=CTNNA1 PE=1 SV=1
1020	1043	Q92576	281.83	20	27003	30	29	229479	PHD finger protein 3 OS=Homo sapiens OX=9606 GN=PHF3 PE=1 SV=3
1022	800	Q99575	281.32	36	70980	29	29	114709	Ribonucleases P/MRP protein subunit POP1 OS=Homo sapiens OX=9606 GN=POP1 PE=1 SV=2
600	579	Q8IX12	281.24	25	144860	29	29	132821	Cell division cycle and apoptosis regulator protein 1 OS=Homo sapiens OX=9606 GN=CCAR1 PE=1 SV=2
646	823	P35659	276.5	51	239130	29	29	42674	Protein DEK OS=Homo sapiens OX=9606 GN=DEK PE=1 SV=1
987	370	Q9BSJ2	275.73	43	43739	30	29	102534	Gamma-tubulin complex component 2 OS=Homo sapiens OX=9606 GN=TUBGCP2 PE=1 SV=2
1052	721	P29144	271.13	28	37560	29	29	138350	Tripeptidyl-peptidase 2 OS=Homo sapiens OX=9606 GN=TPP2 PE=1 SV=4
926	660	Q14669	267.93	20	26943	29	29	220432	E3 ubiquitin-protein ligase TRIP12 OS=Homo sapiens OX=9606 GN=TRIP12 PE=1 SV=1
973	863	O00411	267.11	31	57971	29	29	138620	DNA-directed RNA polymerase mitochondrial OS=Homo sapiens OX=9606 GN=POLRMT PE=1 SV=2
680	803	Q96CW1	263.6	63	199880	29	29	49655	AP-2 complex subunit mu OS=Homo sapiens OX=9606 GN=AP2M1 PE=1 SV=2
840	537	Q9HCS7	263.43	42	56466	29	29	100010	Pre-mRNA-splicing factor SYF1 OS=Homo sapiens OX=9606 GN=XAB2 PE=1 SV=2
1076	514	O43795	263.06	32	41328	31	29	131985	Unconventional myosin-Ib OS=Homo sapiens OX=9606 GN=MYO1B PE=1 SV=3
935	658	Q6PD62	259.8	28	48939	29	29	133502	RNA polymerase-associated protein CTR9 homolog OS=Homo sapiens OX=9606 GN=CTR9 PE=1 SV=1
1050	1070	Q5T5Y3	254.76	26	32224	29	29	177971	Calmodulin-regulated spectrin-associated protein 1 OS=Homo sapiens OX=9606 GN=CAMSAP1 PE=1 SV=2
1408	928	Q3V6T2	248.73	17	27023	29	29	216040	Girdin OS=Homo sapiens OX=9606 GN=CCDC88A PE=1 SV=2
864	852	O60524	246.58	29	79754	29	29	122954	Nuclear export mediator factor NEMF OS=Homo sapiens OX=9606 GN=NEMF PE=1 SV=4
1197	1109	Q14160	199.91	25	35816	29	29	174884	Protein scribble homolog OS=Homo sapiens OX=9606 GN=SCRIB PE=1 SV=4
183	188	P11940	416.07	67	555780	48	28	70671	Polyadenylate-binding protein 1 OS=Homo sapiens OX=9606 GN=PABPC1 PE=1 SV=2
201	24972	Q00987	368.6	58	1255100	28	28	55233	E3 ubiquitin-protein ligase Mdm2 OS=Homo sapiens OX=9606 GN=MDM2 PE=1 SV=1
309	1361	P19784	360.87	69	723590	29	28	41213	Casein kinase II subunit alpha' OS=Homo sapiens OX=9606 GN=CSNK2A2 PE=1 SV=1
261	1585	P08708	360.59	71	1354600	28	28	15550	40S ribosomal protein S17 OS=Homo sapiens OX=9606 GN=RPS17 PE=1 SV=2
363	1548	P46782	356.27	60	1390700	28	28	22876	40S ribosomal protein S5 OS=Homo sapiens OX=9606 GN=RPS5 PE=1 SV=4
428	583	Q15084	351.49	64	398210	30	28	48121	Protein disulfide-isomerase A6 OS=Homo sapiens OX=9606 GN=PDIA6 PE=1 SV=1
320	1577	Q02543	349.87	66	957410	28	28	20762	60S ribosomal protein L18a OS=Homo sapiens OX=9606 GN=RPL18A PE=1 SV=2
376	492	P12277	327.13	71	392560	29	28	42644	Creatine kinase B-type OS=Homo sapiens OX=9606 GN=CKB PE=1 SV=1
531	212	Q9UNM6	324.33	69	183830	28	28	42946	26S proteasome non-ATPase regulatory subunit 13 OS=Homo sapiens OX=9606 GN=PSMD13 PE=1 SV=2
674	341	Q16658	322.18	67	109580	28	28	54530	Fascin OS=Homo sapiens OX=9606 GN=FSCN1 PE=1 SV=3
603	155	Q8IYB1	320.53	54	207330	28	28	55800	Protein MB21D2 OS=Homo sapiens OX=9606 GN=MB21D2 PE=1 SV=3
569	950	P51114	318.52	51	166780	32	28	69721	Fragile X mental retardation syndrome-related protein 1 OS=Homo sapiens OX=9606 GN=FXR1 PE=1 SV=3
583	111	O95757	308.66	45	67254	35	28	94512	Heat shock 70 kDa protein 4L OS=Homo sapiens OX=9606 GN=HSPA4L PE=1 SV=3
698	281	Q96QK1	307.73	42	93573	28	28	91707	Vacuolar protein sorting-associated protein 35 OS=Homo sapiens OX=9606 GN=VPS35 PE=1 SV=2
755	174	Q32MZ4	304.81	37	133210	28	28	89253	Leucine-rich repeat flightless-interacting protein 1 OS=Homo sapiens OX=9606 GN=LRRFIP1 PE=1 SV=2
629	927	Q13573	301.12	55	130480	28	28	61495	SNW domain-containing protein 1 OS=Homo sapiens OX=9606 GN=SNW1 PE=1 SV=1
688	466	P00367	298.22	55	176900	28	28	61398	Glutamate dehydrogenase 1 mitochondrial OS=Homo sapiens OX=9606 GN=GLUD1 PE=1 SV=2
544	666	Q7Z2W4	293.7	40	116200	28	28	101431	Zinc finger CCCH-type antiviral protein 1 OS=Homo sapiens OX=9606 GN=ZC3HAV1 PE=1 SV=3
717	914	Q9Y5Q8	293.37	52	82104	28	28	59571	General transcription factor 3C polypeptide 5 OS=Homo sapiens OX=9606 GN=GTF3C5 PE=1 SV=2
807	840	P82933	291.38	54	112250	28	28	45835	28S ribosomal protein S9 mitochondrial OS=Homo sapiens OX=9606 GN=MRPS9 PE=1 SV=2
817	620	O60231	288.22	33	63217	29	28	119263	Pre-mRNA-splicing factor ATP-dependent RNA helicase DHX16 OS=Homo sapiens OX=9606 GN=DHX16 PE=1 SV=2
780	259	Q9HC35	284.58	35	67025	29	28	108916	Echinoderm microtubule-associated protein-like 4 OS=Homo sapiens OX=9606 GN=EML4 PE=1 SV=3
729	153	O95202	284.01	42	108850	28	28	83354	Mitochondrial proton/calcium exchanger protein OS=Homo sapiens OX=9606 GN=LETM1 PE=1 SV=1
1047	12752	Q0VF96	268.6	28	28521	29	28	149079	Cingulin-like protein 1 OS=Homo sapiens OX=9606 GN=CGNL1 PE=1 SV=2
845	1050	Q9NVP1	266.24	57	119700	28	28	75407	ATP-dependent RNA helicase DDX18 OS=Homo sapiens OX=9606 GN=DDX18 PE=1 SV=2
1194	828	Q96K76	262.4	26	28290	29	28	157311	Ubiquitin carboxyl-terminal hydrolase 47 OS=Homo sapiens OX=9606 GN=USP47 PE=1 SV=3
954	1286	Q4G0J3	260.54	46	63094	28	28	66899	La-related protein 7 OS=Homo sapiens OX=9606 GN=LARP7 PE=1 SV=1
1189	348	P52732	251.65	32	29725	28	28	119159	Kinesin-like protein KIF11 OS=Homo sapiens OX=9606 GN=KIF11 PE=1 SV=2
1263	975	Q9P265	247.21	22	20931	28	28	171491	Disco-interacting protein 2 homolog B OS=Homo sapiens OX=9606 GN=DIP2B PE=1 SV=3
1238	813	O94832	242.38	35	30022	30	28	116202	Unconventional myosin-Id OS=Homo sapiens OX=9606 GN=MYO1D PE=1 SV=2
1187	652	Q9UM54	238.45	25	25448	28	28	149691	Unconventional myosin-VI OS=Homo sapiens OX=9606 GN=MYO6 PE=1 SV=4
1049	554	P52948	234.11	20	38018	28	28	197578	Nuclear pore complex protein Nup98-Nup96 OS=Homo sapiens OX=9606 GN=NUP98 PE=1 SV=4
1414	704	Q07864	218.91	16	23862	28	28	261515	DNA polymerase epsilon catalytic subunit A OS=Homo sapiens OX=9606 GN=POLE PE=1 SV=5
326	313	O00425	360.59	54	273440	33	27	63705	Insulin-like growth factor 2 mRNA-binding protein 3 OS=Homo sapiens OX=9606 GN=IGF2BP3 PE=1 SV=2
647	769	P21796	339.69	88	149020	28	27	30773	Voltage-dependent anion-selective channel protein 1 OS=Homo sapiens OX=9606 GN=VDAC1 PE=1 SV=2
518	423	Q9Y295	338.48	75	294040	28	27	40542	Developmentally-regulated GTP-binding protein 1 OS=Homo sapiens OX=9606 GN=DRG1 PE=1 SV=1
387	790	Q8WXF1	334.74	52	366470	27	27	58744	Paraspeckle component 1 OS=Homo sapiens OX=9606 GN=PSPC1 PE=1 SV=1
846	241	Q15436	322.07	50	71102	31	27	86161	Protein transport protein Sec23A OS=Homo sapiens OX=9606 GN=SEC23A PE=1 SV=2
530	346	O94776	317.8	50	218360	32	27	75023	Metastasis-associated protein MTA2 OS=Homo sapiens OX=9606 GN=MTA2 PE=1 SV=1
489	90	P49411	315.62	62	286010	27	27	49542	Elongation factor Tu mitochondrial OS=Homo sapiens OX=9606 GN=TUFM PE=1 SV=2
593	533	P17812	314.95	47	133630	31	27	66690	CTP synthase 1 OS=Homo sapiens OX=9606 GN=CTPS1 PE=1 SV=2
631	515	Q96EY7	310.12	48	123300	27	27	78550	Pentatricopeptide repeat domain-containing protein 3 mitochondrial OS=Homo sapiens OX=9606 GN=PTCD3 PE=1 SV=3
332	302	O14980	308.49	29	186260	28	27	123386	Exportin-1 OS=Homo sapiens OX=9606 GN=XPO1 PE=1 SV=1
481	343	Q13835	308.34	49	157190	27	27	82861	Plakophilin-1 OS=Homo sapiens OX=9606 GN=PKP1 PE=1 SV=2
413	1634	P62249	307.83	71	1509300	27	27	16445	40S ribosomal protein S16 OS=Homo sapiens OX=9606 GN=RPS16 PE=1 SV=2
809	541	P98175	304.34	43	59973	31	27	103533	RNA-binding protein 10 OS=Homo sapiens OX=9606 GN=RBM10 PE=1 SV=3
793	665	Q13895	301.27	59	105860	27	27	49601	Bystin OS=Homo sapiens OX=9606 GN=BYSL PE=1 SV=3
495	502	P23526	300.92	47	318640	28	27	47716	Adenosylhomocysteinase OS=Homo sapiens OX=9606 GN=AHCY PE=1 SV=4
306	2685	P81605	300	75	650510	27	27	11284	Dermcidin OS=Homo sapiens OX=9606 GN=DCD PE=1 SV=2
781	526	P82650	290.02	69	116630	27	27	41280	28S ribosomal protein S22 mitochondrial OS=Homo sapiens OX=9606 GN=MRPS22 PE=1 SV=1
622	672	P19525	286.96	48	117860	27	27	62094	Interferon-induced double-stranded RNA-activated protein kinase OS=Homo sapiens OX=9606 GN=EIF2AK2 PE=1 SV=2
921	499	P26196	284.04	60	112630	28	27	54417	Probable ATP-dependent RNA helicase DDX6 OS=Homo sapiens OX=9606 GN=DDX6 PE=1 SV=2
915	3563	A7E2V4	277.94	21	57045	27	27	197296	Zinc finger SWIM domain-containing protein 8 OS=Homo sapiens OX=9606 GN=ZSWIM8 PE=1 SV=1
1023	482	O14802	262.02	24	29307	28	27	155641	DNA-directed RNA polymerase III subunit RPC1 OS=Homo sapiens OX=9606 GN=POLR3A PE=1 SV=2
936	1672	Q02880	257.02	23	39692	36	27	183266	DNA topoisomerase 2-beta OS=Homo sapiens OX=9606 GN=TOP2B PE=1 SV=3
985	435	Q9H2G2	254.16	27	45334	29	27	142695	STE20-like serine/threonine-protein kinase OS=Homo sapiens OX=9606 GN=SLK PE=1 SV=1
1027	633	Q9HCB6	244.99	36	58082	27	27	90974	Spondin-1 OS=Homo sapiens OX=9606 GN=SPON1 PE=1 SV=2
1155	1162	Q8IZH2	239.85	19	31203	27	27	194106	5'-3' exoribonuclease 1 OS=Homo sapiens OX=9606 GN=XRN1 PE=1 SV=1
1188	1130	Q9NRL2	238.89	22	23166	28	27	178702	Bromodomain adjacent to zinc finger domain protein 1A OS=Homo sapiens OX=9606 GN=BAZ1A PE=1 SV=2
1193	2040	Q14191	236	24	59779	27	27	162460	Werner syndrome ATP-dependent helicase OS=Homo sapiens OX=9606 GN=WRN PE=1 SV=2
1051	845	O95239	234.59	27	29284	28	27	139881	Chromosome-associated kinesin KIF4A OS=Homo sapiens OX=9606 GN=KIF4A PE=1 SV=3
1032	5036	P17480	226.77	29	45957	27	27	89406	Nucleolar transcription factor 1 OS=Homo sapiens OX=9606 GN=UBTF PE=1 SV=1
1483	641	Q63HN8	219.79	7	9033.3	28	27	591415	E3 ubiquitin-protein ligase RNF213 OS=Homo sapiens OX=9606 GN=RNF213 PE=1 SV=3
385	1392	P18621	403.57	67	1314700	26	26	21397	60S ribosomal protein L17 OS=Homo sapiens OX=9606 GN=RPL17 PE=1 SV=3
560	679	P40926	363.05	69	274810	26	26	35503	Malate dehydrogenase mitochondrial OS=Homo sapiens OX=9606 GN=MDH2 PE=1 SV=3
265	1217	Q06830	351.49	77	835040	32	26	22110	Peroxiredoxin-1 OS=Homo sapiens OX=9606 GN=PRDX1 PE=1 SV=1
415	1761	P14373	337.49	49	420140	26	26	58490	Zinc finger protein RFP OS=Homo sapiens OX=9606 GN=TRIM27 PE=1 SV=1
595	2015	Q16698	335.83	67	403570	26	26	36068	2 4-dienoyl-CoA reductase [(3E)-enoyl-CoA-producing] mitochondrial OS=Homo sapiens OX=9606 GN=DECR1 PE=1 SV=1
504	969	Q07955	333.65	69	1081400	28	26	27745	Serine/arginine-rich splicing factor 1 OS=Homo sapiens OX=9606 GN=SRSF1 PE=1 SV=2
562	1566	Q9GZZ1	331.22	71	406060	26	26	19398	N-alpha-acetyltransferase 50 OS=Homo sapiens OX=9606 GN=NAA50 PE=1 SV=1
529	1766	P62913	318.55	63	1559900	26	26	20252	60S ribosomal protein L11 OS=Homo sapiens OX=9606 GN=RPL11 PE=1 SV=2
455	470	P04040	304.48	45	124770	26	26	59756	Catalase OS=Homo sapiens OX=9606 GN=CAT PE=1 SV=3
678	24	P38606	299.57	62	123670	26	26	68304	V-type proton ATPase catalytic subunit A OS=Homo sapiens OX=9606 GN=ATP6V1A PE=1 SV=2
516	745	Q99873	299.56	61	254860	26	26	42462	Protein arginine N-methyltransferase 1 OS=Homo sapiens OX=9606 GN=PRMT1 PE=1 SV=3
670	358	Q5BKZ1	298.8	51	158640	26	26	65654	DBIRD complex subunit ZNF326 OS=Homo sapiens OX=9606 GN=ZNF326 PE=1 SV=2
613	817	Q9BQ39	293.5	45	79264	33	26	82565	ATP-dependent RNA helicase DDX50 OS=Homo sapiens OX=9606 GN=DDX50 PE=1 SV=1
653	616	O00178	293.01	52	144600	26	26	72454	GTP-binding protein 1 OS=Homo sapiens OX=9606 GN=GTPBP1 PE=1 SV=3
761	734	O95831	287.78	50	81274	26	26	66901	Apoptosis-inducing factor 1 mitochondrial OS=Homo sapiens OX=9606 GN=AIFM1 PE=1 SV=1
896	344	P45974	282.39	40	44425	26	26	95786	Ubiquitin carboxyl-terminal hydrolase 5 OS=Homo sapiens OX=9606 GN=USP5 PE=1 SV=2
699	477	P04844	279.96	44	85639	26	26	69284	Dolichyl-diphosphooligosaccharide--protein glycosyltransferase subunit 2 OS=Homo sapiens OX=9606 GN=RPN2 PE=1 SV=3
877	506	O75152	279.52	39	81770	26	26	89131	Zinc finger CCCH domain-containing protein 11A OS=Homo sapiens OX=9606 GN=ZC3H11A PE=1 SV=3
900	1342	Q9UNE7	273.46	76	106200	26	26	34856	E3 ubiquitin-protein ligase CHIP OS=Homo sapiens OX=9606 GN=STUB1 PE=1 SV=2
1248	1124	Q9UPY3	271.22	18	15249	27	26	218680	Endoribonuclease Dicer OS=Homo sapiens OX=9606 GN=DICER1 PE=1 SV=3
692	519	P46060	269.79	51	121850	26	26	63542	Ran GTPase-activating protein 1 OS=Homo sapiens OX=9606 GN=RANGAP1 PE=1 SV=1
971	520	Q8N3U4	269.32	29	44817	33	26	141326	Cohesin subunit SA-2 OS=Homo sapiens OX=9606 GN=STAG2 PE=1 SV=3
908	510	Q9BXJ9	263.01	33	57648	30	26	101272	N-alpha-acetyltransferase 15 NatA auxiliary subunit OS=Homo sapiens OX=9606 GN=NAA15 PE=1 SV=1
920	530	Q9H078	255.3	40	86428	27	26	78729	Caseinolytic peptidase B protein homolog OS=Homo sapiens OX=9606 GN=CLPB PE=1 SV=1
914	686	Q6P2E9	247.77	27	31099	26	26	151661	Enhancer of mRNA-decapping protein 4 OS=Homo sapiens OX=9606 GN=EDC4 PE=1 SV=1
1529	1153	Q8N5C6	246.95	34	19918	26	26	111776	S1 RNA-binding domain-containing protein 1 OS=Homo sapiens OX=9606 GN=SRBD1 PE=1 SV=2
801	2149	Q9BZE4	245.79	43	90571	26	26	73965	GTP-binding protein 4 OS=Homo sapiens OX=9606 GN=GTPBP4 PE=1 SV=3
1351	671	P49916	235.77	29	25267	26	26	112907	DNA ligase 3 OS=Homo sapiens OX=9606 GN=LIG3 PE=1 SV=2
1235	661	Q9H1A4	235.5	18	47800	27	26	216498	Anaphase-promoting complex subunit 1 OS=Homo sapiens OX=9606 GN=ANAPC1 PE=1 SV=1
972	548	Q15021	234.3	26	39183	26	26	157182	Condensin complex subunit 1 OS=Homo sapiens OX=9606 GN=NCAPD2 PE=1 SV=3
1290	1858	Q2M1P5	225.95	26	15774	27	26	150587	Kinesin-like protein KIF7 OS=Homo sapiens OX=9606 GN=KIF7 PE=1 SV=2
1087	962	Q8IUD2	225.04	24	52396	26	26	128086	ELKS/Rab6-interacting/CAST family member 1 OS=Homo sapiens OX=9606 GN=ERC1 PE=1 SV=1
1413	1208	O95602	219.98	21	14227	27	26	194810	DNA-directed RNA polymerase I subunit RPA1 OS=Homo sapiens OX=9606 GN=POLR1A PE=1 SV=2
236	117	Q13310	408.43	53	227160	43	25	70783	Polyadenylate-binding protein 4 OS=Homo sapiens OX=9606 GN=PABPC4 PE=1 SV=1
130	412	P07910	390.03	83	2499600	49	25	33670	Heterogeneous nuclear ribonucleoproteins C1/C2 OS=Homo sapiens OX=9606 GN=HNRNPC PE=1 SV=4
170	457	P31943	383.49	62	719170	33	25	49229	Heterogeneous nuclear ribonucleoprotein H OS=Homo sapiens OX=9606 GN=HNRNPH1 PE=1 SV=4
524	1197	P62826	332.88	72	534390	25	25	24423	GTP-binding nuclear protein Ran OS=Homo sapiens OX=9606 GN=RAN PE=1 SV=3
626	495	Q9Y3F4	329.9	70	204800	25	25	38438	Serine-threonine kinase receptor-associated protein OS=Homo sapiens OX=9606 GN=STRAP PE=1 SV=1
555	746	Q12874	321.85	43	181700	25	25	58849	Splicing factor 3A subunit 3 OS=Homo sapiens OX=9606 GN=SF3A3 PE=1 SV=1
599	771	P51665	321.28	55	210460	25	25	37025	26S proteasome non-ATPase regulatory subunit 7 OS=Homo sapiens OX=9606 GN=PSMD7 PE=1 SV=2
766	880	O60884	311.97	51	150410	25	25	45746	DnaJ homolog subfamily A member 2 OS=Homo sapiens OX=9606 GN=DNAJA2 PE=1 SV=1
605	674	Q5T8P6	309.09	22	112680	29	25	113597	RNA-binding protein 26 OS=Homo sapiens OX=9606 GN=RBM26 PE=1 SV=3
1031	604	P40222	304.47	52	92180	26	25	61891	Alpha-taxilin OS=Homo sapiens OX=9606 GN=TXLNA PE=1 SV=3
760	1494	Q86YP4	292.66	53	87144	26	25	68063	Transcriptional repressor p66-alpha OS=Homo sapiens OX=9606 GN=GATAD2A PE=1 SV=1
988	690	O43172	280.47	59	81083	25	25	58449	U4/U6 small nuclear ribonucleoprotein Prp4 OS=Homo sapiens OX=9606 GN=PRPF4 PE=1 SV=2
494	1905	Q02878	279.27	51	248470	26	25	32728	60S ribosomal protein L6 OS=Homo sapiens OX=9606 GN=RPL6 PE=1 SV=3
974	683	Q9BZJ0	277.6	30	68369	25	25	100452	Crooked neck-like protein 1 OS=Homo sapiens OX=9606 GN=CRNKL1 PE=1 SV=4
887	912	Q9Y4H2	276.64	26	212880	25	25	137334	Insulin receptor substrate 2 OS=Homo sapiens OX=9606 GN=IRS2 PE=1 SV=2
561	1384	P40429	273.82	60	576620	25	25	23577	60S ribosomal protein L13a OS=Homo sapiens OX=9606 GN=RPL13A PE=1 SV=2
950	948	Q7Z5K2	266.45	30	44340	25	25	132945	Wings apart-like protein homolog OS=Homo sapiens OX=9606 GN=WAPL PE=1 SV=1
932	776	P61221	260.88	46	97928	25	25	67314	ATP-binding cassette sub-family E member 1 OS=Homo sapiens OX=9606 GN=ABCE1 PE=1 SV=1
1160	724	P09543	260.84	52	49415	25	25	47579	2' 3'-cyclic-nucleotide 3'-phosphodiesterase OS=Homo sapiens OX=9606 GN=CNP PE=1 SV=2
963	440	Q96CW5	258.2	34	49076	25	25	103571	Gamma-tubulin complex component 3 OS=Homo sapiens OX=9606 GN=TUBGCP3 PE=1 SV=2
1005	378	Q02809	257.94	44	45347	27	25	83550	Procollagen-lysine 2-oxoglutarate 5-dioxygenase 1 OS=Homo sapiens OX=9606 GN=PLOD1 PE=1 SV=2
1143	549	P49750	253.62	16	35353	25	25	241643	YLP motif-containing protein 1 OS=Homo sapiens OX=9606 GN=YLPM1 PE=1 SV=4
909	403	Q6UB35	249.93	32	50139	27	25	105790	Monofunctional C1-tetrahydrofolate synthase mitochondrial OS=Homo sapiens OX=9606 GN=MTHFD1L PE=1 SV=1
1222	733	Q13464	247.26	26	24956	31	25	158174	Rho-associated protein kinase 1 OS=Homo sapiens OX=9606 GN=ROCK1 PE=1 SV=1
1317	1146	Q08426	243.58	43	25607	25	25	79495	Peroxisomal bifunctional enzyme OS=Homo sapiens OX=9606 GN=EHHADH PE=1 SV=3
1213	540	Q12768	243.41	28	26638	26	25	134286	WASH complex subunit 5 OS=Homo sapiens OX=9606 GN=WASHC5 PE=1 SV=1
1074	1649	Q15154	239.56	19	25699	27	25	228542	Pericentriolar material 1 protein OS=Homo sapiens OX=9606 GN=PCM1 PE=1 SV=5
1459	3095	O60293	235.4	17	11951	25	25	226354	Zinc finger C3H1 domain-containing protein OS=Homo sapiens OX=9606 GN=ZFC3H1 PE=1 SV=3
1333	1081	Q9BWU0	232.98	34	34091	25	25	88814	Kanadaptin OS=Homo sapiens OX=9606 GN=SLC4A1AP PE=1 SV=1
1171	819	Q658Y4	231.57	35	35906	25	25	93909	Protein FAM91A1 OS=Homo sapiens OX=9606 GN=FAM91A1 PE=1 SV=3
1642	681	Q9P0K7	223.24	30	20002	25	25	110041	Ankycorbin OS=Homo sapiens OX=9606 GN=RAI14 PE=1 SV=2
1214	794	P28340	217.16	29	42489	26	25	123631	DNA polymerase delta catalytic subunit OS=Homo sapiens OX=9606 GN=POLD1 PE=1 SV=2
371	642	P63104	386.73	79	761610	30	24	27745	14-3-3 protein zeta/delta OS=Homo sapiens OX=9606 GN=YWHAZ PE=1 SV=1
391	1019	Q13162	361.18	74	304420	29	24	30540	Peroxiredoxin-4 OS=Homo sapiens OX=9606 GN=PRDX4 PE=1 SV=1
545	664	O15372	336.92	68	269460	24	24	39930	Eukaryotic translation initiation factor 3 subunit H OS=Homo sapiens OX=9606 GN=EIF3H PE=1 SV=1
666	86	Q06210	336.25	56	80735	32	24	78806	Glutamine--fructose-6-phosphate aminotransferase [isomerizing] 1 OS=Homo sapiens OX=9606 GN=GFPT1 PE=1 SV=3
329	1160	Q99729	331.14	42	516480	26	24	36225	Heterogeneous nuclear ribonucleoprotein A/B OS=Homo sapiens OX=9606 GN=HNRNPAB PE=1 SV=2
381	496	P50454	329.29	62	304760	24	24	46441	Serpin H1 OS=Homo sapiens OX=9606 GN=SERPINH1 PE=1 SV=2
324	913	P52597	327.45	55	375340	26	24	45672	Heterogeneous nuclear ribonucleoprotein F OS=Homo sapiens OX=9606 GN=HNRNPF PE=1 SV=3
833	670	Q8N1G4	327.45	51	87306	24	24	63473	Leucine-rich repeat-containing protein 47 OS=Homo sapiens OX=9606 GN=LRRC47 PE=1 SV=1
700	1159	P18669	325.28	84	304850	24	24	28804	Phosphoglycerate mutase 1 OS=Homo sapiens OX=9606 GN=PGAM1 PE=1 SV=2
456	687	Q7L2H7	314.4	64	383500	24	24	42503	Eukaryotic translation initiation factor 3 subunit M OS=Homo sapiens OX=9606 GN=EIF3M PE=1 SV=1
774	759	Q96DI7	308.96	74	117830	24	24	39311	U5 small nuclear ribonucleoprotein 40 kDa protein OS=Homo sapiens OX=9606 GN=SNRNP40 PE=1 SV=1
726	374	Q9UHB9	306.96	47	83675	24	24	70730	Signal recognition particle subunit SRP68 OS=Homo sapiens OX=9606 GN=SRP68 PE=1 SV=2
660	1495	O15355	300.49	54	179960	24	24	59272	Protein phosphatase 1G OS=Homo sapiens OX=9606 GN=PPM1G PE=1 SV=1
611	443	O75179	297.68	22	26767	42	24	274256	Ankyrin repeat domain-containing protein 17 OS=Homo sapiens OX=9606 GN=ANKRD17 PE=1 SV=3
854	303	O60763	293.59	30	71453	24	24	107895	General vesicular transport factor p115 OS=Homo sapiens OX=9606 GN=USO1 PE=1 SV=2
991	1509	P23588	292.88	41	76529	24	24	69151	Eukaryotic translation initiation factor 4B OS=Homo sapiens OX=9606 GN=EIF4B PE=1 SV=2
889	1047	O95793	288.31	50	85771	24	24	63182	Double-stranded RNA-binding protein Staufen homolog 1 OS=Homo sapiens OX=9606 GN=STAU1 PE=1 SV=2
856	808	P51398	286.55	54	99362	24	24	45566	28S ribosomal protein S29 mitochondrial OS=Homo sapiens OX=9606 GN=DAP3 PE=1 SV=1
571	501	Q15717	284.2	61	420690	24	24	36092	ELAV-like protein 1 OS=Homo sapiens OX=9606 GN=ELAVL1 PE=1 SV=2
865	1299	P22087	281.72	70	93650	24	24	33784	rRNA 2'-O-methyltransferase fibrillarin OS=Homo sapiens OX=9606 GN=FBL PE=1 SV=2
1014	735	Q9BW19	280.98	48	48886	25	24	73748	Kinesin-like protein KIFC1 OS=Homo sapiens OX=9606 GN=KIFC1 PE=1 SV=2
782	332	P41250	275.47	35	111440	25	24	83166	Glycine--tRNA ligase OS=Homo sapiens OX=9606 GN=GARS1 PE=1 SV=3
930	651	Q3YEC7	272.74	28	78957	24	24	79549	Rab-like protein 6 OS=Homo sapiens OX=9606 GN=RABL6 PE=1 SV=2
443	961	Q5SSJ5	270.2	42	269980	24	24	61207	Heterochromatin protein 1-binding protein 3 OS=Homo sapiens OX=9606 GN=HP1BP3 PE=1 SV=1
677	695	O75390	269.78	44	277830	24	24	51712	Citrate synthase mitochondrial OS=Homo sapiens OX=9606 GN=CS PE=1 SV=2
943	786	Q13136	267.71	31	29089	28	24	135778	Liprin-alpha-1 OS=Homo sapiens OX=9606 GN=PPFIA1 PE=1 SV=1
888	391	P02786	267.05	37	73618	24	24	84871	Transferrin receptor protein 1 OS=Homo sapiens OX=9606 GN=TFRC PE=1 SV=2
689	1199	Q14684	262.32	34	76946	24	24	84428	Ribosomal RNA processing protein 1 homolog B OS=Homo sapiens OX=9606 GN=RRP1B PE=1 SV=3
892	861	O14744	260.09	39	174410	25	24	72684	Protein arginine N-methyltransferase 5 OS=Homo sapiens OX=9606 GN=PRMT5 PE=1 SV=4
1145	511	Q9Y2J2	259.32	32	38246	25	24	120677	Band 4.1-like protein 3 OS=Homo sapiens OX=9606 GN=EPB41L3 PE=1 SV=2
1646	778	Q86WJ1	252.97	28	15586	24	24	101000	Chromodomain-helicase-DNA-binding protein 1-like OS=Homo sapiens OX=9606 GN=CHD1L PE=1 SV=3
770	831	P10515	244.01	42	132540	24	24	68997	Dihydrolipoyllysine-residue acetyltransferase component of pyruvate dehydrogenase complex mitochondrial OS=Homo sapiens OX=9606 GN=DLAT PE=1 SV=3
1210	709	Q92974	243.42	34	40018	24	24	111543	Rho guanine nucleotide exchange factor 2 OS=Homo sapiens OX=9606 GN=ARHGEF2 PE=1 SV=4
1394	535	Q5VTR2	241.53	30	32129	27	24	113662	E3 ubiquitin-protein ligase BRE1A OS=Homo sapiens OX=9606 GN=RNF20 PE=1 SV=2
1127	1315	Q8WWM7	236.21	30	220680	24	24	113374	Ataxin-2-like protein OS=Homo sapiens OX=9606 GN=ATXN2L PE=1 SV=2
1426	1691	Q9UHB6	225.52	38	22655	24	24	85226	LIM domain and actin-binding protein 1 OS=Homo sapiens OX=9606 GN=LIMA1 PE=1 SV=1
1399	1076	P46459	222.69	38	35313	24	24	82594	Vesicle-fusing ATPase OS=Homo sapiens OX=9606 GN=NSF PE=1 SV=3
955	882	Q8N1F7	221.33	34	44650	24	24	93488	Nuclear pore complex protein Nup93 OS=Homo sapiens OX=9606 GN=NUP93 PE=1 SV=2
1157	4185	O43663	217.03	45	38923	25	24	71607	Protein regulator of cytokinesis 1 OS=Homo sapiens OX=9606 GN=PRC1 PE=1 SV=2
1464	854	O75153	215.31	23	22089	24	24	146669	Clustered mitochondria protein homolog OS=Homo sapiens OX=9606 GN=CLUH PE=1 SV=2
1510	1966	Q92541	207.25	31	24478	24	24	80314	RNA polymerase-associated protein RTF1 homolog OS=Homo sapiens OX=9606 GN=RTF1 PE=1 SV=4
1251	210	Q9ULH0	207.2	18	20057	24	24	196541	Kinase D-interacting substrate of 220 kDa OS=Homo sapiens OX=9606 GN=KIDINS220 PE=1 SV=3
485	1852	P09211	370.5	73	832200	23	23	23356	Glutathione S-transferase P OS=Homo sapiens OX=9606 GN=GSTP1 PE=1 SV=2
604	1173	P28074	337.57	69	363930	23	23	28480	Proteasome subunit beta type-5 OS=Homo sapiens OX=9606 GN=PSMB5 PE=1 SV=3
557	5497	Q8N3Y1	330.82	45	261670	23	23	67394	F-box/WD repeat-containing protein 8 OS=Homo sapiens OX=9606 GN=FBXW8 PE=1 SV=2
180	611	P05062	328.18	54	899380	24	23	39473	Fructose-bisphosphate aldolase B OS=Homo sapiens OX=9606 GN=ALDOB PE=1 SV=2
375	2510	P50914	325.39	53	966310	23	23	23432	60S ribosomal protein L14 OS=Homo sapiens OX=9606 GN=RPL14 PE=1 SV=4
876	1274	Q9Y2X3	323.71	51	64372	23	23	59578	Nucleolar protein 58 OS=Homo sapiens OX=9606 GN=NOP58 PE=1 SV=1
471	1759	P30050	323.47	80	879360	23	23	17819	60S ribosomal protein L12 OS=Homo sapiens OX=9606 GN=RPL12 PE=1 SV=1
442	605	Q15019	321.57	73	310590	25	23	41487	Septin-2 OS=Homo sapiens OX=9606 GN=SEPTIN2 PE=1 SV=1
425	132	P35241	321.21	61	58620	40	23	68564	Radixin OS=Homo sapiens OX=9606 GN=RDX PE=1 SV=1
616	1122	Q8WU90	308.8	50	144160	23	23	48603	Zinc finger CCCH domain-containing protein 15 OS=Homo sapiens OX=9606 GN=ZC3H15 PE=1 SV=1
619	591	O43776	301.12	44	136000	23	23	62943	Asparagine--tRNA ligase cytoplasmic OS=Homo sapiens OX=9606 GN=NARS1 PE=1 SV=1
352	1166	Q07666	300.82	36	562310	23	23	48227	KH domain-containing RNA-binding signal transduction-associated protein 1 OS=Homo sapiens OX=9606 GN=KHDRBS1 PE=1 SV=1
747	1380	Q96EY1	298.68	42	115600	23	23	52489	DnaJ homolog subfamily A member 3 mitochondrial OS=Homo sapiens OX=9606 GN=DNAJA3 PE=1 SV=2
792	4674	Q9BRK4	290.61	43	73897	26	23	72759	Leucine zipper putative tumor suppressor 2 OS=Homo sapiens OX=9606 GN=LZTS2 PE=1 SV=2
615	464	Q96I24	289.75	55	151940	28	23	61640	Far upstream element-binding protein 3 OS=Homo sapiens OX=9606 GN=FUBP3 PE=1 SV=2
998	596	Q9H2U1	287.48	31	42292	27	23	114760	ATP-dependent DNA/RNA helicase DHX36 OS=Homo sapiens OX=9606 GN=DHX36 PE=1 SV=2
1368	1375	Q9UJV9	281.97	45	33064	23	23	69838	Probable ATP-dependent RNA helicase DDX41 OS=Homo sapiens OX=9606 GN=DDX41 PE=1 SV=2
1112	1104	Q13123	280.78	49	47967	23	23	65602	Protein Red OS=Homo sapiens OX=9606 GN=IK PE=1 SV=3
868	956	Q8N7H5	279.1	44	63963	23	23	59976	RNA polymerase II-associated factor 1 homolog OS=Homo sapiens OX=9606 GN=PAF1 PE=1 SV=2
633	567	P27824	276.67	36	166550	23	23	67568	Calnexin OS=Homo sapiens OX=9606 GN=CANX PE=1 SV=2
905	650	Q13330	274.34	47	35537	31	23	80786	Metastasis-associated protein MTA1 OS=Homo sapiens OX=9606 GN=MTA1 PE=1 SV=2
942	796	Q92793	273.91	14	36122	30	23	265348	CREB-binding protein OS=Homo sapiens OX=9606 GN=CREBBP PE=1 SV=3
701	2373	P18077	271.9	75	673330	23	23	12538	60S ribosomal protein L35a OS=Homo sapiens OX=9606 GN=RPL35A PE=1 SV=2
1249	635	O14974	271.67	28	26576	24	23	115281	Protein phosphatase 1 regulatory subunit 12A OS=Homo sapiens OX=9606 GN=PPP1R12A PE=1 SV=1
945	487	Q15003	269.27	40	45958	23	23	82563	Condensin complex subunit 2 OS=Homo sapiens OX=9606 GN=NCAPH PE=1 SV=3
912	544	P13807	267.48	37	488310	24	23	83786	Glycogen [starch] synthase muscle OS=Homo sapiens OX=9606 GN=GYS1 PE=1 SV=2
839	379	Q9BUJ2	266.74	31	101070	23	23	95739	Heterogeneous nuclear ribonucleoprotein U-like protein 1 OS=Homo sapiens OX=9606 GN=HNRNPUL1 PE=1 SV=2
827	425	P57740	265.92	34	46619	23	23	106374	Nuclear pore complex protein Nup107 OS=Homo sapiens OX=9606 GN=NUP107 PE=1 SV=1
1003	592	Q01581	265.78	59	97855	23	23	57294	Hydroxymethylglutaryl-CoA synthase cytoplasmic OS=Homo sapiens OX=9606 GN=HMGCS1 PE=1 SV=2
779	539	Q29RF7	264.08	23	36780	24	23	150830	Sister chromatid cohesion protein PDS5 homolog A OS=Homo sapiens OX=9606 GN=PDS5A PE=1 SV=1
1411	1338	O15381	260.84	35	19952	24	23	95051	Nuclear valosin-containing protein-like OS=Homo sapiens OX=9606 GN=NVL PE=1 SV=1
1088	639	O14497	259.17	18	18730	27	23	242042	AT-rich interactive domain-containing protein 1A OS=Homo sapiens OX=9606 GN=ARID1A PE=1 SV=3
498	1211	P31944	255.74	64	166370	23	23	27680	Caspase-14 OS=Homo sapiens OX=9606 GN=CASP14 PE=1 SV=2
1019	822	P61201	254.16	56	70593	23	23	51597	COP9 signalosome complex subunit 2 OS=Homo sapiens OX=9606 GN=COPS2 PE=1 SV=1
1173	2217	O00541	252.69	38	42667	23	23	68003	Pescadillo homolog OS=Homo sapiens OX=9606 GN=PES1 PE=1 SV=1
790	781	Q9UHI6	251.16	38	53739	23	23	92241	Probable ATP-dependent RNA helicase DDX20 OS=Homo sapiens OX=9606 GN=DDX20 PE=1 SV=2
1140	792	Q6PGP7	250.6	21	32722	23	23	175485	Tetratricopeptide repeat protein 37 OS=Homo sapiens OX=9606 GN=TTC37 PE=1 SV=1
1447	1075	O95453	247.76	36	28174	23	23	73451	Poly(A)-specific ribonuclease PARN OS=Homo sapiens OX=9606 GN=PARN PE=1 SV=1
1639	407	Q9NR09	244.47	8	10452	23	23	530260	Baculoviral IAP repeat-containing protein 6 OS=Homo sapiens OX=9606 GN=BIRC6 PE=1 SV=2
1250	851	Q8N1G2	244.05	34	30766	25	23	95321	Cap-specific mRNA (nucleoside-2'-O-)-methyltransferase 1 OS=Homo sapiens OX=9606 GN=CMTR1 PE=1 SV=1
1089	517	Q09161	239.15	31	30246	23	23	91839	Nuclear cap-binding protein subunit 1 OS=Homo sapiens OX=9606 GN=NCBP1 PE=1 SV=1
1048	938	P35658	237.7	16	20190	23	23	213618	Nuclear pore complex protein Nup214 OS=Homo sapiens OX=9606 GN=NUP214 PE=1 SV=2
1209	1277	Q8NI27	237.06	16	24847	23	23	182774	THO complex subunit 2 OS=Homo sapiens OX=9606 GN=THOC2 PE=1 SV=2
1241	486	O43592	233.34	29	25412	23	23	109964	Exportin-T OS=Homo sapiens OX=9606 GN=XPOT PE=1 SV=2
1091	669	O60716	231.13	28	24580	23	23	108170	Catenin delta-1 OS=Homo sapiens OX=9606 GN=CTNND1 PE=1 SV=1
1148	1244	Q9Y2W1	231.12	23	33357	23	23	108666	Thyroid hormone receptor-associated protein 3 OS=Homo sapiens OX=9606 GN=THRAP3 PE=1 SV=2
1111	1301	Q9NW13	226.04	34	60708	23	23	85738	RNA-binding protein 28 OS=Homo sapiens OX=9606 GN=RBM28 PE=1 SV=3
1415	843	Q7L014	215.06	23	20251	24	23	117362	Probable ATP-dependent RNA helicase DDX46 OS=Homo sapiens OX=9606 GN=DDX46 PE=1 SV=2
418	2044	P25398	356.65	84	1271800	22	22	14515	40S ribosomal protein S12 OS=Homo sapiens OX=9606 GN=RPS12 PE=1 SV=3
426	1007	Q13151	351.51	60	502120	24	22	30841	Heterogeneous nuclear ribonucleoprotein A0 OS=Homo sapiens OX=9606 GN=HNRNPA0 PE=1 SV=1
311	1552	P62937	342.49	86	1059000	24	22	18012	Peptidyl-prolyl cis-trans isomerase A OS=Homo sapiens OX=9606 GN=PPIA PE=1 SV=2
367	2490	P62263	342.27	50	1108900	22	22	16273	40S ribosomal protein S14 OS=Homo sapiens OX=9606 GN=RPS14 PE=1 SV=3
704	677	Q02978	316.69	69	262250	22	22	34062	Mitochondrial 2-oxoglutarate/malate carrier protein OS=Homo sapiens OX=9606 GN=SLC25A11 PE=1 SV=3
742	1387	Q96GA3	301.76	44	134360	22	22	54855	Protein LTV1 homolog OS=Homo sapiens OX=9606 GN=LTV1 PE=1 SV=1
883	1144	Q9HB71	299.1	80	123850	22	22	26210	Calcyclin-binding protein OS=Homo sapiens OX=9606 GN=CACYBP PE=1 SV=2
714	538	Q7Z406	294	21	10655	36	22	227868	Myosin-14 OS=Homo sapiens OX=9606 GN=MYH14 PE=1 SV=2
632	655	P06744	289.39	44	168080	22	22	63147	Glucose-6-phosphate isomerase OS=Homo sapiens OX=9606 GN=GPI PE=1 SV=4
869	1448	Q8WUA2	289.3	47	114000	22	22	57225	Peptidyl-prolyl cis-trans isomerase-like 4 OS=Homo sapiens OX=9606 GN=PPIL4 PE=1 SV=1
601	468	P08195	286.68	34	201880	22	22	67994	4F2 cell-surface antigen heavy chain OS=Homo sapiens OX=9606 GN=SLC3A2 PE=1 SV=3
822	711	Q9BY44	278.57	54	105170	22	22	64990	Eukaryotic translation initiation factor 2A OS=Homo sapiens OX=9606 GN=EIF2A PE=1 SV=3
607	761	P14314	276.89	36	197060	22	22	59426	Glucosidase 2 subunit beta OS=Homo sapiens OX=9606 GN=PRKCSH PE=1 SV=2
1105	1432	Q69YN2	275.8	50	53176	22	22	60619	CWF19-like protein 1 OS=Homo sapiens OX=9606 GN=CWF19L1 PE=1 SV=2
1068	603	Q92552	273.91	54	94698	22	22	47611	28S ribosomal protein S27 mitochondrial OS=Homo sapiens OX=9606 GN=MRPS27 PE=1 SV=3
947	424	P28838	267.78	56	72915	22	22	56166	Cytosol aminopeptidase OS=Homo sapiens OX=9606 GN=LAP3 PE=1 SV=3
810	521	O75694	264.28	21	55367	22	22	155199	Nuclear pore complex protein Nup155 OS=Homo sapiens OX=9606 GN=NUP155 PE=1 SV=1
1293	2756	P42696	264.01	50	28058	22	22	48565	RNA-binding protein 34 OS=Homo sapiens OX=9606 GN=RBM34 PE=1 SV=2
1129	1828	Q15397	262.78	41	42303	22	22	73584	Pumilio homolog 3 OS=Homo sapiens OX=9606 GN=PUM3 PE=1 SV=3
1470	1113	Q8WYA6	256.93	36	33945	22	22	65173	Beta-catenin-like protein 1 OS=Homo sapiens OX=9606 GN=CTNNBL1 PE=1 SV=1
911	395	P57678	256.82	26	48645	22	22	120037	Gem-associated protein 4 OS=Homo sapiens OX=9606 GN=GEMIN4 PE=1 SV=2
675	384	O00410	252.74	34	38473	26	22	123630	Importin-5 OS=Homo sapiens OX=9606 GN=IPO5 PE=1 SV=4
1223	631	P52789	248.32	30	33888	27	22	102380	Hexokinase-2 OS=Homo sapiens OX=9606 GN=HK2 PE=1 SV=2
836	578	Q7Z3K3	247.31	22	53965	22	22	155343	Pogo transposable element with ZNF domain OS=Homo sapiens OX=9606 GN=POGZ PE=1 SV=2
1371	488	Q9P2R3	247.07	27	42390	22	22	128399	Rabankyrin-5 OS=Homo sapiens OX=9606 GN=ANKFY1 PE=1 SV=2
1507	788	Q92620	244.81	22	15733	22	22	140502	Pre-mRNA-splicing factor ATP-dependent RNA helicase PRP16 OS=Homo sapiens OX=9606 GN=DHX38 PE=1 SV=2
924	787	P51784	244.64	31	35406	25	22	109817	Ubiquitin carboxyl-terminal hydrolase 11 OS=Homo sapiens OX=9606 GN=USP11 PE=1 SV=3
1462	547	Q9NSE4	243.32	25	37349	22	22	113791	Isoleucine--tRNA ligase mitochondrial OS=Homo sapiens OX=9606 GN=IARS2 PE=1 SV=2
956	973	P37837	239.12	55	122740	22	22	37540	Transaldolase OS=Homo sapiens OX=9606 GN=TALDO1 PE=1 SV=2
1141	576	Q5UIP0	237.05	12	38319	22	22	274464	Telomere-associated protein RIF1 OS=Homo sapiens OX=9606 GN=RIF1 PE=1 SV=2
1441	1155	Q7L0Y3	234.12	58	36455	22	22	47347	tRNA methyltransferase 10 homolog C OS=Homo sapiens OX=9606 GN=TRMT10C PE=1 SV=2
1109	553	Q14562	230.6	26	30015	23	22	139314	ATP-dependent RNA helicase DHX8 OS=Homo sapiens OX=9606 GN=DHX8 PE=1 SV=1
1297	749	Q9Y5K6	222.35	44	37712	22	22	71451	CD2-associated protein OS=Homo sapiens OX=9606 GN=CD2AP PE=1 SV=1
1078	445	P42224	221.44	32	29597	22	22	87335	Signal transducer and activator of transcription 1-alpha/beta OS=Homo sapiens OX=9606 GN=STAT1 PE=1 SV=2
1224	2745	Q9Y446	210.56	38	20142	22	22	87082	Plakophilin-3 OS=Homo sapiens OX=9606 GN=PKP3 PE=1 SV=1
1236	1071	Q9H583	210.5	13	14244	22	22	242368	HEAT repeat-containing protein 1 OS=Homo sapiens OX=9606 GN=HEATR1 PE=1 SV=3
1645	1351	Q9BZF9	209.64	19	12925	22	22	162504	Uveal autoantigen with coiled-coil domains and ankyrin repeats OS=Homo sapiens OX=9606 GN=UACA PE=1 SV=2
1640	491	O43149	205.71	11	9114.5	22	22	331075	Zinc finger ZZ-type and EF-hand domain-containing protein 1 OS=Homo sapiens OX=9606 GN=ZZEF1 PE=1 SV=6
1410	696	P36776	199.05	28	23707	22	22	106489	Lon protease homolog mitochondrial OS=Homo sapiens OX=9606 GN=LONP1 PE=1 SV=2
1372	1376	Q9C0J8	180.14	18	30737	22	22	145891	pre-mRNA 3' end processing protein WDR33 OS=Homo sapiens OX=9606 GN=WDR33 PE=1 SV=2
274	970	P09429	382.8	58	806950	35	21	24894	High mobility group protein B1 OS=Homo sapiens OX=9606 GN=HMGB1 PE=1 SV=3
602	1294	Q16630	352.33	30	336410	21	21	59210	Cleavage and polyadenylation specificity factor subunit 6 OS=Homo sapiens OX=9606 GN=CPSF6 PE=1 SV=2
547	2302	P46778	340.52	62	785170	22	21	18565	60S ribosomal protein L21 OS=Homo sapiens OX=9606 GN=RPL21 PE=1 SV=2
407	1951	P62244	335.16	79	1192700	21	21	14840	40S ribosomal protein S15a OS=Homo sapiens OX=9606 GN=RPS15A PE=1 SV=2
325	971	P26368	320.61	59	358910	21	21	53501	Splicing factor U2AF 65 kDa subunit OS=Homo sapiens OX=9606 GN=U2AF2 PE=1 SV=4
491	2093	Q6NZI2	311.84	48	212350	21	21	43476	Caveolae-associated protein 1 OS=Homo sapiens OX=9606 GN=CAVIN1 PE=1 SV=1
566	1693	P32119	305.86	70	312230	22	21	21892	Peroxiredoxin-2 OS=Homo sapiens OX=9606 GN=PRDX2 PE=1 SV=5
913	1038	P27797	305.7	57	65786	21	21	48142	Calreticulin OS=Homo sapiens OX=9606 GN=CALR PE=1 SV=1
749	1089	P30041	304.41	75	275850	21	21	25035	Peroxiredoxin-6 OS=Homo sapiens OX=9606 GN=PRDX6 PE=1 SV=3
722	1332	P45880	303.03	59	244220	21	21	31567	Voltage-dependent anion-selective channel protein 2 OS=Homo sapiens OX=9606 GN=VDAC2 PE=1 SV=2
552	678	Q12904	297.91	77	219090	21	21	34353	Aminoacyl tRNA synthase complex-interacting multifunctional protein 1 OS=Homo sapiens OX=9606 GN=AIMP1 PE=1 SV=2
777	2249	P62851	292.62	63	502650	22	21	13742	40S ribosomal protein S25 OS=Homo sapiens OX=9606 GN=RPS25 PE=1 SV=1
821	1073	Q86UE4	292.01	44	104810	21	21	63837	Protein LYRIC OS=Homo sapiens OX=9606 GN=MTDH PE=1 SV=2
713	612	Q9ULV4	281.97	43	134200	23	21	53249	Coronin-1C OS=Homo sapiens OX=9606 GN=CORO1C PE=1 SV=1
819	1508	Q9BQ70	280.5	40	86004	21	21	76667	Transcription factor 25 OS=Homo sapiens OX=9606 GN=TCF25 PE=1 SV=1
946	809	P54578	266.42	46	44291	22	21	56069	Ubiquitin carboxyl-terminal hydrolase 14 OS=Homo sapiens OX=9606 GN=USP14 PE=1 SV=3
1053	331	P23258	265.51	67	58943	21	21	51170	Tubulin gamma-1 chain OS=Homo sapiens OX=9606 GN=TUBG1 PE=1 SV=2
1011	436	P53992	260.15	24	84314	21	21	118325	Protein transport protein Sec24C OS=Homo sapiens OX=9606 GN=SEC24C PE=1 SV=3
993	353	P04181	260.03	64	58844	21	21	48535	Ornithine aminotransferase mitochondrial OS=Homo sapiens OX=9606 GN=OAT PE=1 SV=1
764	640	O43432	255.36	20	14742	29	21	176651	Eukaryotic translation initiation factor 4 gamma 3 OS=Homo sapiens OX=9606 GN=EIF4G3 PE=1 SV=2
1357	653	P05091	251.91	43	81183	21	21	56381	Aldehyde dehydrogenase mitochondrial OS=Homo sapiens OX=9606 GN=ALDH2 PE=1 SV=2
1495	2427	Q12899	249.98	43	40438	21	21	62166	Tripartite motif-containing protein 26 OS=Homo sapiens OX=9606 GN=TRIM26 PE=1 SV=1
964	774	Q8IXB1	249.25	29	53700	22	21	91080	DnaJ homolog subfamily C member 10 OS=Homo sapiens OX=9606 GN=DNAJC10 PE=1 SV=2
1226	589	Q9UKF6	246.8	40	396250	21	21	77486	Cleavage and polyadenylation specificity factor subunit 3 OS=Homo sapiens OX=9606 GN=CPSF3 PE=1 SV=1
1150	402	Q13423	241.98	27	39121	21	21	113895	NAD(P) transhydrogenase mitochondrial OS=Homo sapiens OX=9606 GN=NNT PE=1 SV=3
1277	936	Q9H9B1	240.46	22	22776	21	21	141466	Histone-lysine N-methyltransferase EHMT1 OS=Homo sapiens OX=9606 GN=EHMT1 PE=1 SV=4
1257	1456	O60832	239.65	43	47329	21	21	57674	H/ACA ribonucleoprotein complex subunit DKC1 OS=Homo sapiens OX=9606 GN=DKC1 PE=1 SV=3
1123	1567	Q9UN81	239.59	51	82591	21	21	40056	LINE-1 retrotransposable element ORF1 protein OS=Homo sapiens OX=9606 GN=L1RE1 PE=1 SV=1
1504	598	Q12830	238.31	9	15637	22	21	338262	Nucleosome-remodeling factor subunit BPTF OS=Homo sapiens OX=9606 GN=BPTF PE=1 SV=3
1077	923	P49790	231.73	19	18182	21	21	153938	Nuclear pore complex protein Nup153 OS=Homo sapiens OX=9606 GN=NUP153 PE=1 SV=2
1012	614	O15042	223.55	23	47357	22	21	118292	U2 snRNP-associated SURP motif-containing protein OS=Homo sapiens OX=9606 GN=U2SURP PE=1 SV=2
1765	702	Q92614	223.22	13	7389.3	21	21	233113	Unconventional myosin-XVIIIa OS=Homo sapiens OX=9606 GN=MYO18A PE=1 SV=3
1267	755	Q9BZH6	222.96	24	37870	21	21	136685	WD repeat-containing protein 11 OS=Homo sapiens OX=9606 GN=WDR11 PE=1 SV=1
1466	1142	O43847	218.29	23	24289	21	21	131700	Nardilysin OS=Homo sapiens OX=9606 GN=NRDC PE=1 SV=3
1378	4121	P54132	209.71	23	14752	22	21	159000	Bloom syndrome protein OS=Homo sapiens OX=9606 GN=BLM PE=1 SV=1
1561	922	Q7Z7L1	200.53	29	27515	21	21	102836	Schlafen family member 11 OS=Homo sapiens OX=9606 GN=SLFN11 PE=1 SV=2
1703	190	Q12923	191.79	11	11266	21	21	276903	Tyrosine-protein phosphatase non-receptor type 13 OS=Homo sapiens OX=9606 GN=PTPN13 PE=1 SV=2
452	1398	P23528	396.96	88	477300	29	20	18502	Cofilin-1 OS=Homo sapiens OX=9606 GN=CFL1 PE=1 SV=3
177	77	P60842	358.25	72	333260	40	20	46154	Eukaryotic initiation factor 4A-I OS=Homo sapiens OX=9606 GN=EIF4A1 PE=1 SV=1
572	2244	P62829	338.44	66	546580	20	20	14865	60S ribosomal protein L23 OS=Homo sapiens OX=9606 GN=RPL23 PE=1 SV=1
720	740	P04083	315.95	51	109530	20	20	38714	Annexin A1 OS=Homo sapiens OX=9606 GN=ANXA1 PE=1 SV=2
570	1158	P31942	314.39	53	343860	20	20	36926	Heterogeneous nuclear ribonucleoprotein H3 OS=Homo sapiens OX=9606 GN=HNRNPH3 PE=1 SV=2
656	1237	O43809	314.04	67	379980	20	20	26227	Cleavage and polyadenylation specificity factor subunit 5 OS=Homo sapiens OX=9606 GN=NUDT21 PE=1 SV=1
539	1168	O43684	311.46	56	316910	20	20	37155	Mitotic checkpoint protein BUB3 OS=Homo sapiens OX=9606 GN=BUB3 PE=1 SV=1
386	756	P12004	307.17	81	392240	20	20	28769	Proliferating cell nuclear antigen OS=Homo sapiens OX=9606 GN=PCNA PE=1 SV=1
429	2137	P46783	304.93	77	932240	20	20	18898	40S ribosomal protein S10 OS=Homo sapiens OX=9606 GN=RPS10 PE=1 SV=1
1079	820	Q13561	304.68	66	147310	20	20	44231	Dynactin subunit 2 OS=Homo sapiens OX=9606 GN=DCTN2 PE=1 SV=4
850	1881	P46779	303.56	58	369570	20	20	15747	60S ribosomal protein L28 OS=Homo sapiens OX=9606 GN=RPL28 PE=1 SV=3
830	609	Q13409	299.98	40	180060	20	20	71457	Cytoplasmic dynein 1 intermediate chain 2 OS=Homo sapiens OX=9606 GN=DYNC1I2 PE=1 SV=3
574	1751	O00746	299.42	79	404740	21	20	20659	Nucleoside diphosphate kinase mitochondrial OS=Homo sapiens OX=9606 GN=NME4 PE=1 SV=1
542	2628	P62888	294.63	80	1132100	20	20	12784	60S ribosomal protein L30 OS=Homo sapiens OX=9606 GN=RPL30 PE=1 SV=2
937	328	Q9BT78	286.11	64	79773	20	20	46269	COP9 signalosome complex subunit 4 OS=Homo sapiens OX=9606 GN=COPS4 PE=1 SV=1
899	866	O14579	283.19	63	109560	20	20	34482	Coatomer subunit epsilon OS=Homo sapiens OX=9606 GN=COPE PE=1 SV=3
931	1425	Q16643	280.03	40	91196	20	20	71429	Drebrin OS=Homo sapiens OX=9606 GN=DBN1 PE=1 SV=4
648	966	O75821	279.86	63	237960	20	20	35611	Eukaryotic translation initiation factor 3 subunit G OS=Homo sapiens OX=9606 GN=EIF3G PE=1 SV=2
824	1014	Q13242	270.06	74	237570	22	20	25542	Serine/arginine-rich splicing factor 9 OS=Homo sapiens OX=9606 GN=SRSF9 PE=1 SV=1
818	385	Q9UBF2	266.65	32	25973	23	20	97622	Coatomer subunit gamma-2 OS=Homo sapiens OX=9606 GN=COPG2 PE=1 SV=1
1065	667	P61158	265.67	59	83569	20	20	47371	Actin-related protein 3 OS=Homo sapiens OX=9606 GN=ACTR3 PE=1 SV=3
642	1311	Q9UKD2	265.64	68	179510	20	20	27560	mRNA turnover protein 4 homolog OS=Homo sapiens OX=9606 GN=MRTO4 PE=1 SV=2
751	585	P55084	265.55	42	132870	20	20	51294	Trifunctional enzyme subunit beta mitochondrial OS=Homo sapiens OX=9606 GN=HADHB PE=1 SV=3
939	939	P08758	264.13	59	130200	20	20	35937	Annexin A5 OS=Homo sapiens OX=9606 GN=ANXA5 PE=1 SV=2
832	429	P09622	262.57	50	120070	20	20	54177	Dihydrolipoyl dehydrogenase mitochondrial OS=Homo sapiens OX=9606 GN=DLD PE=1 SV=2
831	1009	O60216	261.83	33	51685	20	20	71690	Double-strand-break repair protein rad21 homolog OS=Homo sapiens OX=9606 GN=RAD21 PE=1 SV=2
1100	393	P08237	259.7	39	122720	22	20	85183	ATP-dependent 6-phosphofructokinase muscle type OS=Homo sapiens OX=9606 GN=PFKM PE=1 SV=2
1057	1127	Q9BTE3	257.08	33	54424	21	20	72980	Mini-chromosome maintenance complex-binding protein OS=Homo sapiens OX=9606 GN=MCMBP PE=1 SV=2
1154	992	Q9NSD9	256.63	41	92262	20	20	66116	Phenylalanine--tRNA ligase beta subunit OS=Homo sapiens OX=9606 GN=FARSB PE=1 SV=3
1142	1017	P19447	254.82	34	76292	20	20	89278	General transcription and DNA repair factor IIH helicase subunit XPB OS=Homo sapiens OX=9606 GN=ERCC3 PE=1 SV=1
1557	584	Q9HCC0	253.76	52	30099	20	20	61333	Methylcrotonoyl-CoA carboxylase beta chain mitochondrial OS=Homo sapiens OX=9606 GN=MCCC2 PE=1 SV=1
1216	1436	Q9UBU9	252.65	37	46470	20	20	70182	Nuclear RNA export factor 1 OS=Homo sapiens OX=9606 GN=NXF1 PE=1 SV=1
1369	799	Q2M389	249.02	21	32466	20	20	136403	WASH complex subunit 4 OS=Homo sapiens OX=9606 GN=WASHC4 PE=1 SV=2
989	613	Q9UI10	245.42	50	60311	20	20	57557	Translation initiation factor eIF-2B subunit delta OS=Homo sapiens OX=9606 GN=EIF2B4 PE=1 SV=2
1159	685	Q8IZL8	242.54	23	55478	20	20	119700	Proline- glutamic acid- and leucine-rich protein 1 OS=Homo sapiens OX=9606 GN=PELP1 PE=1 SV=2
1176	1157	Q9BW27	240.79	33	56053	20	20	75019	Nuclear pore complex protein Nup85 OS=Homo sapiens OX=9606 GN=NUP85 PE=1 SV=1
844	986	O43395	240.71	40	68712	20	20	77529	U4/U6 small nuclear ribonucleoprotein Prp3 OS=Homo sapiens OX=9606 GN=PRPF3 PE=1 SV=2
1165	566	Q9Y512	239.83	57	63078	21	20	51976	Sorting and assembly machinery component 50 homolog OS=Homo sapiens OX=9606 GN=SAMM50 PE=1 SV=3
1393	1253	Q9UK61	239.43	14	14434	20	20	189030	Protein TASOR OS=Homo sapiens OX=9606 GN=TASOR PE=1 SV=3
1546	568	Q9UJX4	235.81	32	14625	20	20	85077	Anaphase-promoting complex subunit 5 OS=Homo sapiens OX=9606 GN=ANAPC5 PE=1 SV=2
1396	958	Q8IX01	235.61	21	43972	20	20	120207	SURP and G-patch domain-containing protein 2 OS=Homo sapiens OX=9606 GN=SUGP2 PE=1 SV=2
1200	1452	Q96AG4	233.8	55	64363	20	20	34930	Leucine-rich repeat-containing protein 59 OS=Homo sapiens OX=9606 GN=LRRC59 PE=1 SV=1
1136	630	P49419	230.89	44	46419	20	20	58487	Alpha-aminoadipic semialdehyde dehydrogenase OS=Homo sapiens OX=9606 GN=ALDH7A1 PE=1 SV=5
1232	617	Q15437	230.85	39	25816	24	20	86479	Protein transport protein Sec23B OS=Homo sapiens OX=9606 GN=SEC23B PE=1 SV=2
1147	951	Q8IWX8	229.23	26	47139	20	20	103702	Calcium homeostasis endoplasmic reticulum protein OS=Homo sapiens OX=9606 GN=CHERP PE=1 SV=3
1463	1394	Q6P1J9	225.58	42	33953	20	20	60577	Parafibromin OS=Homo sapiens OX=9606 GN=CDC73 PE=1 SV=1
1225	965	Q9Y266	222.75	58	59160	20	20	38243	Nuclear migration protein nudC OS=Homo sapiens OX=9606 GN=NUDC PE=1 SV=1
1302	1000	Q8WVV9	221.91	51	39806	21	20	60083	Heterogeneous nuclear ribonucleoprotein L-like OS=Homo sapiens OX=9606 GN=HNRNPLL PE=1 SV=1
1377	518	Q9BTW9	221.78	21	18031	20	20	132600	Tubulin-specific chaperone D OS=Homo sapiens OX=9606 GN=TBCD PE=1 SV=2
962	550	Q12769	221.65	18	38188	20	20	162121	Nuclear pore complex protein Nup160 OS=Homo sapiens OX=9606 GN=NUP160 PE=1 SV=3
1306	1310	P35251	218.01	24	25332	20	20	128254	Replication factor C subunit 1 OS=Homo sapiens OX=9606 GN=RFC1 PE=1 SV=4
1421	1235	Q8TC07	213.81	32	22384	20	20	79491	TBC1 domain family member 15 OS=Homo sapiens OX=9606 GN=TBC1D15 PE=1 SV=2
1604	1242	Q8IY18	212.97	22	15515	20	20	128806	Structural maintenance of chromosomes protein 5 OS=Homo sapiens OX=9606 GN=SMC5 PE=1 SV=2
1649	940	Q15276	207.16	27	19363	20	20	99290	Rab GTPase-binding effector protein 1 OS=Homo sapiens OX=9606 GN=RABEP1 PE=1 SV=2
1273	2196	O76021	206.06	44	24083	20	20	54973	Ribosomal L1 domain-containing protein 1 OS=Homo sapiens OX=9606 GN=RSL1D1 PE=1 SV=3
1295	693	Q9H3U1	203.36	27	19230	20	20	103077	Protein unc-45 homolog A OS=Homo sapiens OX=9606 GN=UNC45A PE=1 SV=1
1506	4425	Q8TDM6	174.91	13	15466	21	20	213866	Disks large homolog 5 OS=Homo sapiens OX=9606 GN=DLG5 PE=1 SV=4
243	58	P38159	381.88	65	252610	53	19	42332	RNA-binding motif protein X chromosome OS=Homo sapiens OX=9606 GN=RBMX PE=1 SV=3
493	885	P31946	362.3	69	248970	29	19	28082	14-3-3 protein beta/alpha OS=Homo sapiens OX=9606 GN=YWHAB PE=1 SV=3
573	1179	P26583	335.91	68	139710	29	19	24034	High mobility group protein B2 OS=Homo sapiens OX=9606 GN=HMGB2 PE=1 SV=2
618	2062	P62316	324.53	75	574430	19	19	13527	Small nuclear ribonucleoprotein Sm D2 OS=Homo sapiens OX=9606 GN=SNRPD2 PE=1 SV=1
740	1522	P49720	319.27	65	214150	19	19	22949	Proteasome subunit beta type-3 OS=Homo sapiens OX=9606 GN=PSMB3 PE=1 SV=2
898	494	P22695	301.98	67	97701	19	19	48443	Cytochrome b-c1 complex subunit 2 mitochondrial OS=Homo sapiens OX=9606 GN=UQCRC2 PE=1 SV=3
882	1221	P47756	298.33	56	178890	19	19	31350	F-actin-capping protein subunit beta OS=Homo sapiens OX=9606 GN=CAPZB PE=1 SV=4
691	1537	Q9BQ67	298.26	52	122760	19	19	49419	Glutamate-rich WD repeat-containing protein 1 OS=Homo sapiens OX=9606 GN=GRWD1 PE=1 SV=1
791	688	O43660	292.55	45	92585	19	19	57194	Pleiotropic regulator 1 OS=Homo sapiens OX=9606 GN=PLRG1 PE=1 SV=1
874	791	Q9NTK5	290.67	55	141240	19	19	44744	Obg-like ATPase 1 OS=Homo sapiens OX=9606 GN=OLA1 PE=1 SV=2
401	1003	P05089	288.96	66	271210	19	19	34735	Arginase-1 OS=Homo sapiens OX=9606 GN=ARG1 PE=1 SV=2
884	1066	P61106	278.84	89	96471	21	19	23897	Ras-related protein Rab-14 OS=Homo sapiens OX=9606 GN=RAB14 PE=1 SV=4
815	2090	P84098	277.43	43	200840	19	19	23466	60S ribosomal protein L19 OS=Homo sapiens OX=9606 GN=RPL19 PE=1 SV=1
1046	1004	P78346	276.82	74	95283	19	19	29321	Ribonuclease P protein subunit p30 OS=Homo sapiens OX=9606 GN=RPP30 PE=1 SV=1
907	982	P51116	271.96	41	45310	23	19	74223	Fragile X mental retardation syndrome-related protein 2 OS=Homo sapiens OX=9606 GN=FXR2 PE=1 SV=2
1131	28	P21281	265.44	46	56434	19	19	56501	V-type proton ATPase subunit B brain isoform OS=Homo sapiens OX=9606 GN=ATP6V1B2 PE=1 SV=3
1184	919	Q5VT25	258.53	19	17463	26	19	197306	Serine/threonine-protein kinase MRCK alpha OS=Homo sapiens OX=9606 GN=CDC42BPA PE=1 SV=1
1168	17677	Q96D09	250.67	26	41214	19	19	93773	G-protein coupled receptor-associated sorting protein 2 OS=Homo sapiens OX=9606 GN=GPRASP2 PE=1 SV=1
1069	628	Q9NR50	248.99	48	87912	19	19	50240	Translation initiation factor eIF-2B subunit gamma OS=Homo sapiens OX=9606 GN=EIF2B3 PE=1 SV=1
1256	1606	P35249	247.7	49	51209	19	19	39682	Replication factor C subunit 4 OS=Homo sapiens OX=9606 GN=RFC4 PE=1 SV=2
969	879	P08559	244.22	46	44905	26	19	43296	Pyruvate dehydrogenase E1 component subunit alpha somatic form mitochondrial OS=Homo sapiens OX=9606 GN=PDHA1 PE=1 SV=3
1261	1545	Q9H0S4	243.05	54	46748	20	19	50647	Probable ATP-dependent RNA helicase DDX47 OS=Homo sapiens OX=9606 GN=DDX47 PE=1 SV=1
978	654	Q8IX18	242.7	29	43194	19	19	88560	Probable ATP-dependent RNA helicase DHX40 OS=Homo sapiens OX=9606 GN=DHX40 PE=1 SV=2
1326	1519	Q9NZC9	242.21	27	57407	20	19	105938	SWI/SNF-related matrix-associated actin-dependent regulator of chromatin subfamily A-like protein 1 OS=Homo sapiens OX=9606 GN=SMARCAL1 PE=1 SV=1
1418	942	Q9UHI8	240.4	27	41712	19	19	105358	A disintegrin and metalloproteinase with thrombospondin motifs 1 OS=Homo sapiens OX=9606 GN=ADAMTS1 PE=1 SV=4
813	900	Q96A33	239.65	45	65190	19	19	55874	PAT complex subunit CCDC47 OS=Homo sapiens OX=9606 GN=CCDC47 PE=1 SV=1
957	931	Q96S55	239.46	27	66768	19	19	72133	ATPase WRNIP1 OS=Homo sapiens OX=9606 GN=WRNIP1 PE=1 SV=2
1271	621	Q9UBT2	235.53	42	33670	19	19	71224	SUMO-activating enzyme subunit 2 OS=Homo sapiens OX=9606 GN=UBA2 PE=1 SV=2
1605	2054	Q05682	235	26	21436	19	19	93231	Caldesmon OS=Homo sapiens OX=9606 GN=CALD1 PE=1 SV=3
1319	832	P10155	234.35	43	41060	19	19	60671	60 kDa SS-A/Ro ribonucleoprotein OS=Homo sapiens OX=9606 GN=RO60 PE=1 SV=2
1401	1097	Q6NZY4	234.28	34	32755	19	19	78577	Zinc finger CCHC domain-containing protein 8 OS=Homo sapiens OX=9606 GN=ZCCHC8 PE=1 SV=2
866	798	P22735	233.65	24	55545	19	19	89787	Protein-glutamine gamma-glutamyltransferase K OS=Homo sapiens OX=9606 GN=TGM1 PE=1 SV=4
1734	570	Q99707	231.69	19	11214	19	19	140527	Methionine synthase OS=Homo sapiens OX=9606 GN=MTR PE=1 SV=2
1580	1177	Q9UHD2	231.6	33	22550	19	19	83642	Serine/threonine-protein kinase TBK1 OS=Homo sapiens OX=9606 GN=TBK1 PE=1 SV=1
1325	662	Q9H4A3	231.24	11	17509	23	19	250791	Serine/threonine-protein kinase WNK1 OS=Homo sapiens OX=9606 GN=WNK1 PE=1 SV=2
1727	4284	Q9UPN4	229.08	20	11711	19	19	122149	Centrosomal protein of 131 kDa OS=Homo sapiens OX=9606 GN=CEP131 PE=1 SV=3
968	821	Q9NV79	227.59	53	549660	20	19	41072	Protein-L-isoaspartate O-methyltransferase domain-containing protein 2 OS=Homo sapiens OX=9606 GN=PCMTD2 PE=1 SV=2
1013	848	Q5VYK3	226.23	13	18553	19	19	204289	Proteasome adapter and scaffold protein ECM29 OS=Homo sapiens OX=9606 GN=ECPAS PE=1 SV=2
1485	932	Q5H9R7	225.5	27	23642	19	19	97669	Serine/threonine-protein phosphatase 6 regulatory subunit 3 OS=Homo sapiens OX=9606 GN=PPP6R3 PE=1 SV=2
1564	1016	O60701	223.91	48	32683	19	19	55024	UDP-glucose 6-dehydrogenase OS=Homo sapiens OX=9606 GN=UGDH PE=1 SV=1
1484	1551	Q8IY37	223.52	20	29565	19	19	129545	Probable ATP-dependent RNA helicase DHX37 OS=Homo sapiens OX=9606 GN=DHX37 PE=1 SV=1
1269	1651	Q8NB90	222.3	28	126260	21	19	97904	ATPase family protein 2 homolog OS=Homo sapiens OX=9606 GN=SPATA5 PE=1 SV=3
1764	699	O15067	219.18	17	28539	19	19	144734	Phosphoribosylformylglycinamidine synthase OS=Homo sapiens OX=9606 GN=PFAS PE=1 SV=4
1379	463	Q8TD16	218.92	25	27850	21	19	93533	Protein bicaudal D homolog 2 OS=Homo sapiens OX=9606 GN=BICD2 PE=1 SV=1
1511	1091	P49591	214.17	49	23424	19	19	58777	Serine--tRNA ligase cytoplasmic OS=Homo sapiens OX=9606 GN=SARS1 PE=1 SV=3
1768	19521	O60292	213.79	16	4123.7	20	19	194608	Signal-induced proliferation-associated 1-like protein 3 OS=Homo sapiens OX=9606 GN=SIPA1L3 PE=1 SV=3
1704	1442	Q96G03	210.62	40	11203	19	19	68283	Phosphoglucomutase-2 OS=Homo sapiens OX=9606 GN=PGM2 PE=1 SV=4
1706	891	O00159	208.58	23	18420	20	19	121682	Unconventional myosin-Ic OS=Homo sapiens OX=9606 GN=MYO1C PE=1 SV=4
1442	762	Q86XP3	197.59	29	23138	19	19	102975	ATP-dependent RNA helicase DDX42 OS=Homo sapiens OX=9606 GN=DDX42 PE=1 SV=1
1322	1355	Q96DV4	196.62	41	45794	20	19	44597	39S ribosomal protein L38 mitochondrial OS=Homo sapiens OX=9606 GN=MRPL38 PE=1 SV=2
1695	2195	Q9H9A6	187.6	41	9832.9	19	19	68250	Leucine-rich repeat-containing protein 40 OS=Homo sapiens OX=9606 GN=LRRC40 PE=1 SV=1
1417	712	Q9UIA9	184.98	20	14625	19	19	123907	Exportin-7 OS=Homo sapiens OX=9606 GN=XPO7 PE=1 SV=3
2060	782	Q96Q15	172.03	7	4544.1	20	19	410501	Serine/threonine-protein kinase SMG1 OS=Homo sapiens OX=9606 GN=SMG1 PE=1 SV=3
696	2386	P62266	311.85	64	587470	18	18	15808	40S ribosomal protein S23 OS=Homo sapiens OX=9606 GN=RPS23 PE=1 SV=3
663	981	P60900	311.39	52	327990	18	18	27399	Proteasome subunit alpha type-6 OS=Homo sapiens OX=9606 GN=PSMA6 PE=1 SV=1
596	1170	Q8N684	308.4	38	239080	18	18	52050	Cleavage and polyadenylation specificity factor subunit 7 OS=Homo sapiens OX=9606 GN=CPSF7 PE=1 SV=1
748	1103	Q13155	304.31	66	146000	18	18	35349	Aminoacyl tRNA synthase complex-interacting multifunctional protein 2 OS=Homo sapiens OX=9606 GN=AIMP2 PE=1 SV=2
715	354	Q15424	304.28	35	45387	32	18	102642	Scaffold attachment factor B1 OS=Homo sapiens OX=9606 GN=SAFB PE=1 SV=4
586	2943	P62899	299.57	61	505770	18	18	14463	60S ribosomal protein L31 OS=Homo sapiens OX=9606 GN=RPL31 PE=1 SV=1
585	1400	P62995	294.44	48	260810	21	18	33666	Transformer-2 protein homolog beta OS=Homo sapiens OX=9606 GN=TRA2B PE=1 SV=1
820	757	Q8WWY3	293.62	46	134860	18	18	55456	U4/U6 small nuclear ribonucleoprotein Prp31 OS=Homo sapiens OX=9606 GN=PRPF31 PE=1 SV=2
1007	1571	P37802	289.86	81	161310	18	18	22391	Transgelin-2 OS=Homo sapiens OX=9606 GN=TAGLN2 PE=1 SV=3
1082	1326	Q15691	288.75	76	75016	19	18	29999	Microtubule-associated protein RP/EB family member 1 OS=Homo sapiens OX=9606 GN=MAPRE1 PE=1 SV=3
669	1192	P25786	288.71	65	245380	18	18	29556	Proteasome subunit alpha type-1 OS=Homo sapiens OX=9606 GN=PSMA1 PE=1 SV=1
732	480	Q9UJS0	287.91	48	47165	27	18	74176	Calcium-binding mitochondrial carrier protein Aralar2 OS=Homo sapiens OX=9606 GN=SLC25A13 PE=1 SV=2
933	1077	P39748	281.13	48	92186	18	18	42593	Flap endonuclease 1 OS=Homo sapiens OX=9606 GN=FEN1 PE=1 SV=1
1055	1048	P25788	277.33	62	165010	18	18	28433	Proteasome subunit alpha type-3 OS=Homo sapiens OX=9606 GN=PSMA3 PE=1 SV=2
1121	921	P11802	272.64	68	64815	19	18	33730	Cyclin-dependent kinase 4 OS=Homo sapiens OX=9606 GN=CDK4 PE=1 SV=2
659	2476	P60866	267.95	74	961500	18	18	13373	40S ribosomal protein S20 OS=Homo sapiens OX=9606 GN=RPS20 PE=1 SV=1
1156	1154	Q9UJU6	267.4	49	47250	18	18	48207	Drebrin-like protein OS=Homo sapiens OX=9606 GN=DBNL PE=1 SV=1
848	814	Q92599	267.26	48	33579	25	18	55756	Septin-8 OS=Homo sapiens OX=9606 GN=SEPTIN8 PE=1 SV=4
1097	1054	Q9Y224	265.96	77	81182	18	18	28068	RNA transcription translation and transport factor protein OS=Homo sapiens OX=9606 GN=RTRAF PE=1 SV=1
1006	1220	P51149	264.36	85	126400	18	18	23490	Ras-related protein Rab-7a OS=Homo sapiens OX=9606 GN=RAB7A PE=1 SV=1
977	1052	Q15942	261.94	41	82631	18	18	61277	Zyxin OS=Homo sapiens OX=9606 GN=ZYX PE=1 SV=1
1404	1137	P40937	258.3	66	23683	20	18	38497	Replication factor C subunit 5 OS=Homo sapiens OX=9606 GN=RFC5 PE=1 SV=1
1246	1377	Q9Y3B7	256.7	71	102790	18	18	20683	39S ribosomal protein L11 mitochondrial OS=Homo sapiens OX=9606 GN=MRPL11 PE=1 SV=1
1239	959	O43719	256.45	26	42507	18	18	85853	HIV Tat-specific factor 1 OS=Homo sapiens OX=9606 GN=HTATSF1 PE=1 SV=1
1252	1283	Q9BZZ5	253.92	31	65857	18	18	59005	Apoptosis inhibitor 5 OS=Homo sapiens OX=9606 GN=API5 PE=1 SV=3
1132	784	Q9P015	252.17	65	68924	18	18	33420	39S ribosomal protein L15 mitochondrial OS=Homo sapiens OX=9606 GN=MRPL15 PE=1 SV=1
472	1180	Q9C075	250.55	59	35914	22	18	48131	Keratin type I cytoskeletal 23 OS=Homo sapiens OX=9606 GN=KRT23 PE=1 SV=2
1219	1540	Q9BYD2	249.74	43	49289	18	18	30243	39S ribosomal protein L9 mitochondrial OS=Homo sapiens OX=9606 GN=MRPL9 PE=1 SV=2
1104	907	P00505	248.88	39	82248	18	18	47518	Aspartate aminotransferase mitochondrial OS=Homo sapiens OX=9606 GN=GOT2 PE=1 SV=3
1382	1424	Q9Y3A5	248.03	70	36335	18	18	28764	Ribosome maturation protein SBDS OS=Homo sapiens OX=9606 GN=SBDS PE=1 SV=4
795	625	Q8NBS9	247.75	48	109920	22	18	47629	Thioredoxin domain-containing protein 5 OS=Homo sapiens OX=9606 GN=TXNDC5 PE=1 SV=2
1124	1464	P82673	245.11	54	57477	18	18	36844	28S ribosomal protein S35 mitochondrial OS=Homo sapiens OX=9606 GN=MRPS35 PE=1 SV=1
712	2008	P63162	240.14	40	397490	18	18	24614	Small nuclear ribonucleoprotein-associated protein N OS=Homo sapiens OX=9606 GN=SNRPN PE=1 SV=1
1272	805	P13674	240.1	37	62153	18	18	61049	Prolyl 4-hydroxylase subunit alpha-1 OS=Homo sapiens OX=9606 GN=P4HA1 PE=1 SV=2
1229	1032	Q9UBE0	238.82	59	28619	18	18	38450	SUMO-activating enzyme subunit 1 OS=Homo sapiens OX=9606 GN=SAE1 PE=1 SV=1
1320	563	Q9BZE1	233.55	51	49797	18	18	48118	39S ribosomal protein L37 mitochondrial OS=Homo sapiens OX=9606 GN=MRPL37 PE=1 SV=2
651	835	Q12802	231.89	10	2871800	19	18	307550	A-kinase anchor protein 13 OS=Homo sapiens OX=9606 GN=AKAP13 PE=1 SV=2
1309	1001	Q9H7D7	231.28	34	28870	18	18	72124	WD repeat-containing protein 26 OS=Homo sapiens OX=9606 GN=WDR26 PE=1 SV=3
1361	1727	O00622	229.88	45	69722	18	18	42027	CCN family member 1 OS=Homo sapiens OX=9606 GN=CCN1 PE=1 SV=1
1080	586	Q9Y4W2	228.11	27	36774	18	18	83065	Ribosomal biogenesis protein LAS1L OS=Homo sapiens OX=9606 GN=LAS1L PE=1 SV=2
1234	430	Q9HAV4	227.81	19	19366	18	18	136311	Exportin-5 OS=Homo sapiens OX=9606 GN=XPO5 PE=1 SV=1
1185	512	Q14C86	226.81	16	28988	18	18	164979	GTPase-activating protein and VPS9 domain-containing protein 1 OS=Homo sapiens OX=9606 GN=GAPVD1 PE=1 SV=2
1264	980	Q5VZL5	225.61	16	33050	19	18	172787	Zinc finger MYM-type protein 4 OS=Homo sapiens OX=9606 GN=ZMYM4 PE=1 SV=1
1606	2113	Q9H6R4	224.66	19	18626	18	18	127593	Nucleolar protein 6 OS=Homo sapiens OX=9606 GN=NOL6 PE=1 SV=2
1602	715	Q96T23	222.3	17	28485	18	18	163820	Remodeling and spacing factor 1 OS=Homo sapiens OX=9606 GN=RSF1 PE=1 SV=2
1242	908	Q99615	220.98	39	29538	18	18	56441	DnaJ homolog subfamily C member 7 OS=Homo sapiens OX=9606 GN=DNAJC7 PE=1 SV=2
1380	991	Q9UJW0	219.98	47	35729	18	18	52337	Dynactin subunit 4 OS=Homo sapiens OX=9606 GN=DCTN4 PE=1 SV=1
1647	725	Q13976	219.78	32	36506	18	18	76364	cGMP-dependent protein kinase 1 OS=Homo sapiens OX=9606 GN=PRKG1 PE=1 SV=3
984	1524	P20930	219.77	3	94675	19	18	435180	Filaggrin OS=Homo sapiens OX=9606 GN=FLG PE=1 SV=3
1612	1187	Q16851	218.85	46	26199	18	18	56940	UTP--glucose-1-phosphate uridylyltransferase OS=Homo sapiens OX=9606 GN=UGP2 PE=1 SV=5
1488	1769	Q9Y399	216.47	42	53268	18	18	33249	28S ribosomal protein S2 mitochondrial OS=Homo sapiens OX=9606 GN=MRPS2 PE=1 SV=1
1516	1041	Q6PI48	216.43	30	97002	18	18	73563	Aspartate--tRNA ligase mitochondrial OS=Homo sapiens OX=9606 GN=DARS2 PE=1 SV=1
1793	2878	Q96FV9	214.01	38	18581	18	18	75666	THO complex subunit 1 OS=Homo sapiens OX=9606 GN=THOC1 PE=1 SV=1
1591	1372	Q6NSI4	213.64	26	19486	18	18	97554	RPA-related protein RADX OS=Homo sapiens OX=9606 GN=RADX PE=1 SV=2
1579	2393	P38935	213.42	20	17324	18	18	109149	DNA-binding protein SMUBP-2 OS=Homo sapiens OX=9606 GN=IGHMBP2 PE=1 SV=3
1601	571	Q07954	213.42	6	11295	18	18	504610	Prolow-density lipoprotein receptor-related protein 1 OS=Homo sapiens OX=9606 GN=LRP1 PE=1 SV=2
1716	1152	O15084	213.26	22	9168.7	19	18	112966	Serine/threonine-protein phosphatase 6 regulatory ankyrin repeat subunit A OS=Homo sapiens OX=9606 GN=ANKRD28 PE=1 SV=5
1503	1487	P08240	212.08	38	31874	18	18	69811	Signal recognition particle receptor subunit alpha OS=Homo sapiens OX=9606 GN=SRPRA PE=1 SV=2
1416	1126	Q08379	205.66	23	22712	18	18	113086	Golgin subfamily A member 2 OS=Homo sapiens OX=9606 GN=GOLGA2 PE=1 SV=3
1910	1439	O75717	205.53	21	8616.5	18	18	125967	WD repeat and HMG-box DNA-binding protein 1 OS=Homo sapiens OX=9606 GN=WDHD1 PE=1 SV=1
1643	1228	Q14966	205.49	12	175330	18	18	220623	Zinc finger protein 638 OS=Homo sapiens OX=9606 GN=ZNF638 PE=1 SV=2
1403	4925	P30291	204.24	31	35828	18	18	71597	Wee1-like protein kinase OS=Homo sapiens OX=9606 GN=WEE1 PE=1 SV=2
1717	1098	Q9H845	202.46	41	23002	18	18	68760	Complex I assembly factor ACAD9 mitochondrial OS=Homo sapiens OX=9606 GN=ACAD9 PE=1 SV=1
1943	2102	Q9UIG0	201.85	15	8361.7	18	18	170902	Tyrosine-protein kinase BAZ1B OS=Homo sapiens OX=9606 GN=BAZ1B PE=1 SV=2
1468	1780	Q96JM3	196.41	24	34683	18	18	89099	Chromosome alignment-maintaining phosphoprotein 1 OS=Homo sapiens OX=9606 GN=CHAMP1 PE=1 SV=2
1531	1195	Q9Y4W6	196.26	27	24753	20	18	88584	AFG3-like protein 2 OS=Homo sapiens OX=9606 GN=AFG3L2 PE=1 SV=2
1358	682	P49589	195.96	30	29796	18	18	85473	Cysteine--tRNA ligase cytoplasmic OS=Homo sapiens OX=9606 GN=CARS1 PE=1 SV=3
1190	442	P29590	192.97	21	31254	18	18	97551	Protein PML OS=Homo sapiens OX=9606 GN=PML PE=1 SV=3
1945	869	Q4V328	188.65	31	12761	18	18	96005	GRIP1-associated protein 1 OS=Homo sapiens OX=9606 GN=GRIPAP1 PE=1 SV=2
1710	736	Q96KQ7	172.96	19	12418	18	18	132370	Histone-lysine N-methyltransferase EHMT2 OS=Homo sapiens OX=9606 GN=EHMT2 PE=1 SV=3
1609	978	O60313	169.89	24	9354.6	18	18	111630	Dynamin-like 120 kDa protein mitochondrial OS=Homo sapiens OX=9606 GN=OPA1 PE=1 SV=3
281	523	P05141	385.63	74	292280	42	17	32852	ADP/ATP translocase 2 OS=Homo sapiens OX=9606 GN=SLC25A5 PE=1 SV=7
496	2613	P35268	330.91	77	980010	20	17	14787	60S ribosomal protein L22 OS=Homo sapiens OX=9606 GN=RPL22 PE=1 SV=2
527	558	Q13838	321.19	68	96013	28	17	48991	Spliceosome RNA helicase DDX39B OS=Homo sapiens OX=9606 GN=DDX39B PE=1 SV=1
623	1694	P63241	316.08	88	196060	17	17	16832	Eukaryotic translation initiation factor 5A-1 OS=Homo sapiens OX=9606 GN=EIF5A PE=1 SV=2
625	1243	P20618	314.95	62	283950	17	17	26489	Proteasome subunit beta type-1 OS=Homo sapiens OX=9606 GN=PSMB1 PE=1 SV=2
679	925	Q13283	308.07	47	155060	20	17	52164	Ras GTPase-activating protein-binding protein 1 OS=Homo sapiens OX=9606 GN=G3BP1 PE=1 SV=1
649	1059	O00303	297.99	52	323960	17	17	37564	Eukaryotic translation initiation factor 3 subunit F OS=Homo sapiens OX=9606 GN=EIF3F PE=1 SV=1
652	1978	P84103	294.54	52	765990	19	17	19330	Serine/arginine-rich splicing factor 3 OS=Homo sapiens OX=9606 GN=SRSF3 PE=1 SV=1
1120	1333	Q9Y2R9	281.28	54	121260	17	17	28134	28S ribosomal protein S7 mitochondrial OS=Homo sapiens OX=9606 GN=MRPS7 PE=1 SV=2
641	1900	Q86V81	280.41	43	326760	17	17	26888	THO complex subunit 4 OS=Homo sapiens OX=9606 GN=ALYREF PE=1 SV=3
1205	1575	Q9NX63	279.48	53	93388	17	17	26152	MICOS complex subunit MIC19 OS=Homo sapiens OX=9606 GN=CHCHD3 PE=1 SV=1
1084	1584	P24539	278.7	56	126490	17	17	28909	ATP synthase F(0) complex subunit B1 mitochondrial OS=Homo sapiens OX=9606 GN=ATP5PB PE=1 SV=2
763	447	Q8IWZ3	275.76	17	15946	35	17	269455	Ankyrin repeat and KH domain-containing protein 1 OS=Homo sapiens OX=9606 GN=ANKHD1 PE=1 SV=1
1072	1213	P61964	269.69	68	114250	17	17	36589	WD repeat-containing protein 5 OS=Homo sapiens OX=9606 GN=WDR5 PE=1 SV=1
794	747	P52292	268.69	44	85479	17	17	57862	Importin subunit alpha-1 OS=Homo sapiens OX=9606 GN=KPNA2 PE=1 SV=1
863	467	P17858	267.19	36	34798	21	17	85018	ATP-dependent 6-phosphofructokinase liver type OS=Homo sapiens OX=9606 GN=PFKL PE=1 SV=6
1158	1141	Q9UJZ1	264.47	57	43425	18	17	38534	Stomatin-like protein 2 mitochondrial OS=Homo sapiens OX=9606 GN=STOML2 PE=1 SV=1
855	503	Q9Y6G9	263.77	39	73406	18	17	56579	Cytoplasmic dynein 1 light intermediate chain 1 OS=Homo sapiens OX=9606 GN=DYNC1LI1 PE=1 SV=3
961	362	P35611	263.08	34	92280	19	17	80955	Alpha-adducin OS=Homo sapiens OX=9606 GN=ADD1 PE=1 SV=2
1395	582	P35237	263.08	64	30590	22	17	42622	Serpin B6 OS=Homo sapiens OX=9606 GN=SERPINB6 PE=1 SV=3
591	697	Q96SB4	262.64	36	116400	23	17	74325	SRSF protein kinase 1 OS=Homo sapiens OX=9606 GN=SRPK1 PE=1 SV=2
1355	1248	Q9UKS6	261.57	39	48964	17	17	48487	Protein kinase C and casein kinase substrate in neurons protein 3 OS=Homo sapiens OX=9606 GN=PACSIN3 PE=1 SV=2
812	637	Q7L576	256.91	33	36436	32	17	145182	Cytoplasmic FMR1-interacting protein 1 OS=Homo sapiens OX=9606 GN=CYFIP1 PE=1 SV=1
1630	1035	P38117	256.53	62	64133	17	17	27844	Electron transfer flavoprotein subunit beta OS=Homo sapiens OX=9606 GN=ETFB PE=1 SV=3
1073	1539	P48729	256.31	50	81054	17	17	38915	Casein kinase I isoform alpha OS=Homo sapiens OX=9606 GN=CSNK1A1 PE=1 SV=2
1307	2960	Q8IY81	255.49	27	25490	17	17	96558	pre-rRNA 2'-O-ribose RNA methyltransferase FTSJ3 OS=Homo sapiens OX=9606 GN=FTSJ3 PE=1 SV=2
925	10368	P11474	255.27	53	40254	18	17	45510	Steroid hormone receptor ERR1 OS=Homo sapiens OX=9606 GN=ESRRA PE=1 SV=3
1461	485	P11047	254.64	15	23900	17	17	177602	Laminin subunit gamma-1 OS=Homo sapiens OX=9606 GN=LAMC1 PE=1 SV=3
461	2178	Q15517	254.25	31	266220	17	17	51522	Corneodesmosin OS=Homo sapiens OX=9606 GN=CDSN PE=1 SV=3
721	1705	Q96QA5	254.01	38	56915	17	17	49365	Gasdermin-A OS=Homo sapiens OX=9606 GN=GSDMA PE=1 SV=4
1328	1119	P36871	253.91	36	23727	17	17	61449	Phosphoglucomutase-1 OS=Homo sapiens OX=9606 GN=PGM1 PE=1 SV=3
1370	815	Q9Y4P3	253.7	39	41972	17	17	49798	Transducin beta-like protein 2 OS=Homo sapiens OX=9606 GN=TBL2 PE=1 SV=1
1537	2462	Q15024	250.14	63	28146	17	17	31821	Exosome complex component RRP42 OS=Homo sapiens OX=9606 GN=EXOSC7 PE=1 SV=3
1254	1111	Q96PK6	249.08	34	40693	17	17	69492	RNA-binding protein 14 OS=Homo sapiens OX=9606 GN=RBM14 PE=1 SV=2
1133	680	Q07866	248.93	40	38106	25	17	65310	Kinesin light chain 1 OS=Homo sapiens OX=9606 GN=KLC1 PE=1 SV=2
1162	1650	O75934	245.46	80	115290	17	17	26131	Pre-mRNA-splicing factor SPF27 OS=Homo sapiens OX=9606 GN=BCAS2 PE=1 SV=1
1330	1246	Q9UJA5	244.83	39	47201	17	17	55799	tRNA (adenine(58)-N(1))-methyltransferase non-catalytic subunit TRM6 OS=Homo sapiens OX=9606 GN=TRMT6 PE=1 SV=1
1412	1271	O00116	242.89	31	32085	17	17	72912	Alkyldihydroxyacetonephosphate synthase peroxisomal OS=Homo sapiens OX=9606 GN=AGPS PE=1 SV=1
1146	1260	O75475	242.11	36	47606	18	17	60103	PC4 and SFRS1-interacting protein OS=Homo sapiens OX=9606 GN=PSIP1 PE=1 SV=1
1323	1478	P00492	241.78	76	99115	17	17	24579	Hypoxanthine-guanine phosphoribosyltransferase OS=Homo sapiens OX=9606 GN=HPRT1 PE=1 SV=2
1439	732	Q9NY33	241.56	34	18276	17	17	82589	Dipeptidyl peptidase 3 OS=Homo sapiens OX=9606 GN=DPP3 PE=1 SV=2
1115	1308	P23284	241.21	62	99381	18	17	23743	Peptidyl-prolyl cis-trans isomerase B OS=Homo sapiens OX=9606 GN=PPIB PE=1 SV=2
1285	1471	Q9H9J2	238.87	48	42785	17	17	37535	39S ribosomal protein L44 mitochondrial OS=Homo sapiens OX=9606 GN=MRPL44 PE=1 SV=1
1360	1194	Q15022	237.25	26	22912	17	17	83055	Polycomb protein SUZ12 OS=Homo sapiens OX=9606 GN=SUZ12 PE=1 SV=3
1613	842	Q9P0V9	236.08	51	24446	19	17	52593	Septin-10 OS=Homo sapiens OX=9606 GN=SEPTIN10 PE=1 SV=2
719	1037	Q13867	235.42	37	116010	17	17	52562	Bleomycin hydrolase OS=Homo sapiens OX=9606 GN=BLMH PE=1 SV=1
1356	1646	Q86UK7	234.95	24	26136	17	17	98637	E3 ubiquitin-protein ligase ZNF598 OS=Homo sapiens OX=9606 GN=ZNF598 PE=1 SV=1
1172	841	Q9NWS8	234.92	30	160660	17	17	51604	Required for meiotic nuclear division protein 1 homolog OS=Homo sapiens OX=9606 GN=RMND1 PE=1 SV=2
1701	2612	Q5JSZ5	233.74	13	10871	19	17	242964	Protein PRRC2B OS=Homo sapiens OX=9606 GN=PRRC2B PE=1 SV=2
1574	826	P42566	233.56	23	22729	17	17	98656	Epidermal growth factor receptor substrate 15 OS=Homo sapiens OX=9606 GN=EPS15 PE=1 SV=2
1471	1778	Q13610	232.46	43	90681	17	17	55828	Periodic tryptophan protein 1 homolog OS=Homo sapiens OX=9606 GN=PWP1 PE=1 SV=1
1026	1268	Q9Y450	231.09	38	38361	18	17	75473	HBS1-like protein OS=Homo sapiens OX=9606 GN=HBS1L PE=1 SV=1
1062	988	P85037	229.56	43	39459	22	17	75457	Forkhead box protein K1 OS=Homo sapiens OX=9606 GN=FOXK1 PE=1 SV=1
1641	573	Q8NFC6	229.21	9	26474	17	17	330467	Biorientation of chromosomes in cell division protein 1-like 1 OS=Homo sapiens OX=9606 GN=BOD1L1 PE=1 SV=2
1042	1026	P42357	228.43	31	22322	17	17	72698	Histidine ammonia-lyase OS=Homo sapiens OX=9606 GN=HAL PE=1 SV=1
1315	1453	P78406	224.35	54	34624	17	17	40968	mRNA export factor OS=Homo sapiens OX=9606 GN=RAE1 PE=1 SV=1
1107	1247	Q00059	224.04	48	75315	17	17	29097	Transcription factor A mitochondrial OS=Homo sapiens OX=9606 GN=TFAM PE=1 SV=1
1440	957	P09960	224.03	35	32762	17	17	69285	Leukotriene A-4 hydrolase OS=Homo sapiens OX=9606 GN=LTA4H PE=1 SV=2
1713	1021	Q9H6T3	223.51	32	16807	17	17	75719	RNA polymerase II-associated protein 3 OS=Homo sapiens OX=9606 GN=RPAP3 PE=1 SV=2
1509	737	Q15477	222.72	17	19175	17	17	137755	Helicase SKI2W OS=Homo sapiens OX=9606 GN=SKIV2L PE=1 SV=3
658	1183	P25311	222.43	52	89882	17	17	34259	Zinc-alpha-2-glycoprotein OS=Homo sapiens OX=9606 GN=AZGP1 PE=1 SV=2
1245	886	P52209	220.16	36	50201	17	17	53140	6-phosphogluconate dehydrogenase decarboxylating OS=Homo sapiens OX=9606 GN=PGD PE=1 SV=3
1512	827	Q96PZ0	219.96	32	20192	17	17	75035	Pseudouridylate synthase 7 homolog OS=Homo sapiens OX=9606 GN=PUS7 PE=1 SV=2
1691	2010	Q9H7B2	218.66	38	40085	17	17	35583	Ribosome production factor 2 homolog OS=Homo sapiens OX=9606 GN=RPF2 PE=1 SV=2
1397	1284	Q86VM9	215.49	24	24825	17	17	106379	Zinc finger CCCH domain-containing protein 18 OS=Homo sapiens OX=9606 GN=ZC3H18 PE=1 SV=2
1540	888	P23381	215.22	51	30326	17	17	53165	Tryptophan--tRNA ligase cytoplasmic OS=Homo sapiens OX=9606 GN=WARS1 PE=1 SV=2
1460	600	Q14571	215.02	9	10845	18	17	308062	Inositol 1 4 5-trisphosphate receptor type 2 OS=Homo sapiens OX=9606 GN=ITPR2 PE=1 SV=2
1336	1343	Q96D46	213.16	36	28118	17	17	57603	60S ribosomal export protein NMD3 OS=Homo sapiens OX=9606 GN=NMD3 PE=1 SV=1
1562	860	Q9BXS5	213.14	48	40926	17	17	48587	AP-1 complex subunit mu-1 OS=Homo sapiens OX=9606 GN=AP1M1 PE=1 SV=3
1772	1105	Q9UPT5	212.01	26	16722	17	17	83382	Exocyst complex component 7 OS=Homo sapiens OX=9606 GN=EXOC7 PE=1 SV=3
1681	1282	Q8WX92	211.98	35	19604	17	17	65697	Negative elongation factor B OS=Homo sapiens OX=9606 GN=NELFB PE=1 SV=1
1514	513	Q86YS7	206.4	24	24066	17	17	110447	C2 domain-containing protein 5 OS=Homo sapiens OX=9606 GN=C2CD5 PE=1 SV=1
2083	1062	Q86YR5	205.28	31	10937	17	17	74510	G-protein-signaling modulator 1 OS=Homo sapiens OX=9606 GN=GPSM1 PE=1 SV=2
1969	2913	Q68CQ4	205.11	28	12316	17	17	87055	U3 small nucleolar RNA-associated protein 25 homolog OS=Homo sapiens OX=9606 GN=UTP25 PE=1 SV=2
1533	1006	Q9H9T3	200.75	36	39651	17	17	62259	Elongator complex protein 3 OS=Homo sapiens OX=9606 GN=ELP3 PE=1 SV=2
1861	999	Q9Y6D9	200.73	30	24098	17	17	83067	Mitotic spindle assembly checkpoint protein MAD1 OS=Homo sapiens OX=9606 GN=MAD1L1 PE=1 SV=2
1617	874	Q9NXC5	199.1	25	14192	17	17	98584	GATOR complex protein MIOS OS=Homo sapiens OX=9606 GN=MIOS PE=1 SV=2
1419	1040	Q13617	198.93	28	9653.3	17	17	86983	Cullin-2 OS=Homo sapiens OX=9606 GN=CUL2 PE=1 SV=2
1515	797	P50570	196.69	26	15376	17	17	98064	Dynamin-2 OS=Homo sapiens OX=9606 GN=DNM2 PE=1 SV=2
1826	910	Q8IWJ2	189.71	16	8852.5	18	17	195908	GRIP and coiled-coil domain-containing protein 2 OS=Homo sapiens OX=9606 GN=GCC2 PE=1 SV=4
1914	918	O14936	182.85	24	15849	17	17	105123	Peripheral plasma membrane protein CASK OS=Homo sapiens OX=9606 GN=CASK PE=1 SV=3
1901	2425	Q7Z333	172.97	8	12358	17	17	302879	Probable helicase senataxin OS=Homo sapiens OX=9606 GN=SETX PE=1 SV=4
657	1488	P25787	314.92	66	303090	16	16	25899	Proteasome subunit alpha type-2 OS=Homo sapiens OX=9606 GN=PSMA2 PE=1 SV=2
775	770	P52907	305.89	83	108690	21	16	32923	F-actin-capping protein subunit alpha-1 OS=Homo sapiens OX=9606 GN=CAPZA1 PE=1 SV=3
590	559	Q9NVA2	303.24	56	122440	29	16	49398	Septin-11 OS=Homo sapiens OX=9606 GN=SEPTIN11 PE=1 SV=3
1059	1985	P07737	290.58	79	256860	16	16	15054	Profilin-1 OS=Homo sapiens OX=9606 GN=PFN1 PE=1 SV=2
938	626	P39656	285.54	58	133080	16	16	50801	Dolichyl-diphosphooligosaccharide--protein glycosyltransferase 48 kDa subunit OS=Homo sapiens OX=9606 GN=DDOST PE=1 SV=4
894	1728	O95816	283.93	73	284420	16	16	23772	BAG family molecular chaperone regulator 2 OS=Homo sapiens OX=9606 GN=BAG2 PE=1 SV=1
975	816	P18754	283.39	57	69036	16	16	44969	Regulator of chromosome condensation OS=Homo sapiens OX=9606 GN=RCC1 PE=1 SV=1
965	1300	P30084	282.42	58	123730	16	16	31387	Enoyl-CoA hydratase mitochondrial OS=Homo sapiens OX=9606 GN=ECHS1 PE=1 SV=4
879	777	P63151	277.08	56	79816	22	16	51692	Serine/threonine-protein phosphatase 2A 55 kDa regulatory subunit B alpha isoform OS=Homo sapiens OX=9606 GN=PPP2R2A PE=1 SV=1
923	804	P31040	274.81	35	81513	16	16	72692	Succinate dehydrogenase [ubiquinone] flavoprotein subunit mitochondrial OS=Homo sapiens OX=9606 GN=SDHA PE=1 SV=2
890	934	O60256	265.57	61	63225	18	16	40926	Phosphoribosyl pyrophosphate synthase-associated protein 2 OS=Homo sapiens OX=9606 GN=PRPSAP2 PE=1 SV=1
967	1216	Q13148	263.3	51	105610	16	16	44740	TAR DNA-binding protein 43 OS=Homo sapiens OX=9606 GN=TARDBP PE=1 SV=1
1116	1623	Q99497	262.49	80	137570	16	16	19891	Parkinson disease protein 7 OS=Homo sapiens OX=9606 GN=PARK7 PE=1 SV=2
1182	1564	Q04837	258.98	80	110100	16	16	17260	Single-stranded DNA-binding protein mitochondrial OS=Homo sapiens OX=9606 GN=SSBP1 PE=1 SV=1
1092	1501	Q53GQ0	253.88	45	93825	16	16	34324	Very-long-chain 3-oxoacyl-CoA reductase OS=Homo sapiens OX=9606 GN=HSD17B12 PE=1 SV=2
1204	1677	Q9BYG3	253.28	61	64637	16	16	34222	MKI67 FHA domain-interacting nucleolar phosphoprotein OS=Homo sapiens OX=9606 GN=NIFK PE=1 SV=1
1151	1396	O95433	252.67	53	78131	16	16	38274	Activator of 90 kDa heat shock protein ATPase homolog 1 OS=Homo sapiens OX=9606 GN=AHSA1 PE=1 SV=1
878	622	Q8TEX9	250.62	22	36996	16	16	118715	Importin-4 OS=Homo sapiens OX=9606 GN=IPO4 PE=1 SV=2
1138	1386	Q8IWS0	249.34	44	106940	16	16	41290	PHD finger protein 6 OS=Homo sapiens OX=9606 GN=PHF6 PE=1 SV=1
1422	1402	Q96HS1	248.95	63	59128	16	16	32004	Serine/threonine-protein phosphatase PGAM5 mitochondrial OS=Homo sapiens OX=9606 GN=PGAM5 PE=1 SV=2
1398	780	Q5T1M5	247.73	16	13462	16	16	133630	FK506-binding protein 15 OS=Homo sapiens OX=9606 GN=FKBP15 PE=1 SV=2
1280	2808	Q9NX58	242.46	37	40983	16	16	43615	Cell growth-regulating nucleolar protein OS=Homo sapiens OX=9606 GN=LYAR PE=1 SV=2
1349	1515	P57772	242.17	36	31652	16	16	65305	Selenocysteine-specific elongation factor OS=Homo sapiens OX=9606 GN=EEFSEC PE=1 SV=4
1137	1483	O00151	238	56	48300	16	16	36072	PDZ and LIM domain protein 1 OS=Homo sapiens OX=9606 GN=PDLIM1 PE=1 SV=4
1437	593	O43815	234.37	33	21490	18	16	86132	Striatin OS=Homo sapiens OX=9606 GN=STRN PE=1 SV=4
1728	1331	Q14202	233.48	17	11967	17	16	152379	Zinc finger MYM-type protein 3 OS=Homo sapiens OX=9606 GN=ZMYM3 PE=1 SV=2
1244	945	Q9NXF1	233.41	25	21534	16	16	105674	Testis-expressed protein 10 OS=Homo sapiens OX=9606 GN=TEX10 PE=1 SV=2
1237	1789	Q7L2J0	230.89	24	25001	16	16	74355	7SK snRNA methylphosphate capping enzyme OS=Homo sapiens OX=9606 GN=MEPCE PE=1 SV=1
1448	1252	O60678	230.09	37	35967	16	16	59903	Protein arginine N-methyltransferase 3 OS=Homo sapiens OX=9606 GN=PRMT3 PE=1 SV=4
1164	1051	Q9NYK5	230.04	48	69137	16	16	38712	39S ribosomal protein L39 mitochondrial OS=Homo sapiens OX=9606 GN=MRPL39 PE=1 SV=3
1044	994	O96019	227.58	49	53459	16	16	47461	Actin-like protein 6A OS=Homo sapiens OX=9606 GN=ACTL6A PE=1 SV=1
584	1534	P01008	221.69	26	266360	16	16	52602	Antithrombin-III OS=Homo sapiens OX=9606 GN=SERPINC1 PE=1 SV=1
1436	894	Q9C0C9	215.07	20	22796	16	16	141293	(E3-independent) E2 ubiquitin-conjugating enzyme OS=Homo sapiens OX=9606 GN=UBE2O PE=1 SV=3
1385	5138	Q9Y2R4	214.11	40	23459	16	16	67498	Probable ATP-dependent RNA helicase DDX52 OS=Homo sapiens OX=9606 GN=DDX52 PE=1 SV=3
1626	1803	Q96F86	213.03	36	23555	16	16	56078	Enhancer of mRNA-decapping protein 3 OS=Homo sapiens OX=9606 GN=EDC3 PE=1 SV=1
1482	507	Q03001	211.05	4	7640.2	21	16	860679	Dystonin OS=Homo sapiens OX=9606 GN=DST PE=1 SV=4
1876	3823	Q8NHQ9	210.31	28	16466	16	16	68547	ATP-dependent RNA helicase DDX55 OS=Homo sapiens OX=9606 GN=DDX55 PE=1 SV=3
1167	1079	A8K2U0	209.6	15	32959	16	16	161106	Alpha-2-macroglobulin-like protein 1 OS=Homo sapiens OX=9606 GN=A2ML1 PE=1 SV=3
1922	2163	P46109	209.46	55	28491	16	16	33777	Crk-like protein OS=Homo sapiens OX=9606 GN=CRKL PE=1 SV=1
1705	1241	Q9BQS8	209.41	16	12324	17	16	166982	FYVE and coiled-coil domain-containing protein 1 OS=Homo sapiens OX=9606 GN=FYCO1 PE=1 SV=3
1811	1668	Q99543	209.05	31	8523.5	16	16	71996	DnaJ homolog subfamily C member 2 OS=Homo sapiens OX=9606 GN=DNAJC2 PE=1 SV=4
1558	710	P18858	208.94	22	19762	16	16	101736	DNA ligase 1 OS=Homo sapiens OX=9606 GN=LIG1 PE=1 SV=1
1702	663	O75962	208.2	7	6533.9	16	16	346901	Triple functional domain protein OS=Homo sapiens OX=9606 GN=TRIO PE=1 SV=2
1449	29588	Q8WV41	207.02	34	37221	16	16	65265	Sorting nexin-33 OS=Homo sapiens OX=9606 GN=SNX33 PE=1 SV=1
1735	1065	O15357	205.5	18	9603.3	16	16	138599	Phosphatidylinositol 3 4 5-trisphosphate 5-phosphatase 2 OS=Homo sapiens OX=9606 GN=INPPL1 PE=1 SV=2
1711	1669	Q16543	204.54	44	18535	16	16	44468	Hsp90 co-chaperone Cdc37 OS=Homo sapiens OX=9606 GN=CDC37 PE=1 SV=1
1670	2027	O94913	201.36	14	15208	16	16	173050	Pre-mRNA cleavage complex 2 protein Pcf11 OS=Homo sapiens OX=9606 GN=PCF11 PE=1 SV=3
2169	806	P35573	200.07	14	4884.4	16	16	174763	Glycogen debranching enzyme OS=Homo sapiens OX=9606 GN=AGL PE=1 SV=3
1578	727	Q92896	200	16	20813	16	16	134552	Golgi apparatus protein 1 OS=Homo sapiens OX=9606 GN=GLG1 PE=1 SV=2
1218	1023	P49406	199.9	57	65063	16	16	33535	39S ribosomal protein L19 mitochondrial OS=Homo sapiens OX=9606 GN=MRPL19 PE=1 SV=2
1467	1224	Q9NYF8	196.48	21	31185	16	16	106122	Bcl-2-associated transcription factor 1 OS=Homo sapiens OX=9606 GN=BCLAF1 PE=1 SV=2
1869	795	O43747	194.93	28	17424	16	16	91351	AP-1 complex subunit gamma-1 OS=Homo sapiens OX=9606 GN=AP1G1 PE=1 SV=5
2028	1359	P49748	194.9	30	12863	16	16	70390	Very long-chain specific acyl-CoA dehydrogenase mitochondrial OS=Homo sapiens OX=9606 GN=ACADVL PE=1 SV=1
1733	818	Q5JTZ9	192.57	23	15766	16	16	107340	Alanine--tRNA ligase mitochondrial OS=Homo sapiens OX=9606 GN=AARS2 PE=1 SV=1
1938	3293	P16157	189.81	12	8408.9	17	16	206263	Ankyrin-1 OS=Homo sapiens OX=9606 GN=ANK1 PE=1 SV=3
2110	1827	P82094	188.08	19	7565.2	16	16	122842	TATA element modulatory factor OS=Homo sapiens OX=9606 GN=TMF1 PE=1 SV=2
1611	1419	Q8WUA4	186.74	22	40446	16	16	100680	General transcription factor 3C polypeptide 2 OS=Homo sapiens OX=9606 GN=GTF3C2 PE=1 SV=2
1866	1215	Q9Y6Y8	184.91	20	15084	16	16	111076	SEC23-interacting protein OS=Homo sapiens OX=9606 GN=SEC23IP PE=1 SV=1
976	1008	Q8WVV4	184.9	31	48141	16	16	68065	Protein POF1B OS=Homo sapiens OX=9606 GN=POF1B PE=1 SV=3
1535	883	Q9NTZ6	183.52	22	25730	16	16	97396	RNA-binding protein 12 OS=Homo sapiens OX=9606 GN=RBM12 PE=1 SV=1
[truncated: 3,997 more rows]

## Sheet: P53-specific
Gene name
CUL9
PLCB3
CUL7
APC
ZMYND8
SMG5
KIF14
SMG7
H4C1
PHB
MDC1
OBSL1
DNAJC13
CIT
[truncated: 2,568 more rows]
