# Supplementary material for: Low glucose metabolite 3-phosphoglycerate switches PHGDH from serine synthesis to p53 activation to control cell fate
Source: Cell Res. 2023 Sep 19;33(11):835–50. doi: 10.1038/s41422-023-00874-4 (PMC10624847; doi:10.1038/s41422-023-00874-4)
Supplement: Supplementary file 10 — Source data for all graphs [file 41422_2023_874_MOESM10_ESM.zip]

Archive with 14 entries (12 files):
- Source data (graphs)/
- Source data (graphs)/Source data (graphs)/
- Source data (graphs)/Source data (graphs)/Figure 1 (graphs).xlsx
- Source data (graphs)/Source data (graphs)/Figure 4 (graphs).xlsx
- Source data (graphs)/Source data (graphs)/Figure 5 (graphs).xlsx
- Source data (graphs)/Source data (graphs)/Figure 6 (graphs).xlsx
- Source data (graphs)/Source data (graphs)/Figure 7 (graphs).xlsx
- Source data (graphs)/Source data (graphs)/Supplementary information Figure S1gú¿graphsú⌐.xlsx
- Source data (graphs)/Source data (graphs)/Supplementary information Figure S3 (graphs).xlsx
- Source data (graphs)/Source data (graphs)/Supplementary information Figure S4(graphs).xlsx
- Source data (graphs)/Source data (graphs)/Supplementary information Figure S5 (graphs).xlsx
- Source data (graphs)/Source data (graphs)/Supplementary information Figure S6(graphs).xlsx
- Source data (graphs)/Source data (graphs)/Supplementary information Figure S7(graphs).xlsx
- Source data (graphs)/Source data (graphs)/Supplementary information Table S1.xlsx
