# Supplementary material for: Low glucose metabolite 3-phosphoglycerate switches PHGDH from serine synthesis to p53 activation to control cell fate
Source: Cell Res. 2023 Sep 19;33(11):835–50. doi: 10.1038/s41422-023-00874-4 (PMC10624847; doi:10.1038/s41422-023-00874-4)
Supplement: Supplementary file 10 — Source data for all graphs [file 41422_2023_874_MOESM10_ESM.zip › Source data (graphs)/Source data (graphs)/Figure 1 (graphs).xlsx]

## Sheet: Fig. 1j
3-PGA
NOR	GS 15 min	GS 30 min	GS 60 min	GS 120 min	GS 180 min		Data sets analyzed	A-F						Number of families	1
28.2618	25.4072	29.654	22.9793	17.473	4.62056									Number of comparisons per family	15
54.4637	22.1992	23.304	19.6961	14.7945	7.75132		ANOVA summary							Alpha	0.05
34.8618	36.8251	21.7582	18.2587	10.2599	9.47905		F	7.785
							P value	0.0018						Tukey's multiple comparisons test	Mean Diff.	95.00% CI of diff.	Below threshold?	Summary	Adjusted P Value
							P value summary	**						NOR vs. GS 15 min	11.05	-7.934 to 30.04	No	ns	0.4178	A-B
							Significant diff. among means (P < 0.05)?	Yes						NOR vs. GS 30 min	14.29	-4.695 to 33.28	No	ns	0.1903	A-C
							R squared	0.7644						NOR vs. GS 60 min	18.88	-0.1014 to 37.87	No	ns	0.0515	A-D
														NOR vs. GS 120 min	25.02	6.034 to 44.01	Yes	**	0.0083	A-E
							Brown-Forsythe test							NOR vs. GS 180 min	31.91	12.93 to 50.90	Yes	**	0.0012	A-F
							F (DFn, DFd)	0.8884 (5, 12)						GS 15 min vs. GS 30 min	3.238	-15.75 to 22.22	No	ns	0.9911	B-C
							P value	0.5184						GS 15 min vs. GS 60 min	7.832	-11.15 to 26.82	No	ns	0.7345	B-D
							P value summary	ns						GS 15 min vs. GS 120 min	13.97	-5.018 to 32.95	No	ns	0.2072	B-E
							Are SDs significantly different (P < 0.05)?	No						GS 15 min vs. GS 180 min	20.86	1.874 to 39.85	Yes	*	0.0286	B-F
														GS 30 min vs. GS 60 min	4.594	-14.39 to 23.58	No	ns	0.9596	C-D
							Bartlett's test							GS 30 min vs. GS 120 min	10.73	-8.256 to 29.72	No	ns	0.4472	C-E
							Bartlett's statistic (corrected)							GS 30 min vs. GS 180 min	17.62	-1.364 to 36.61	No	ns	0.0747	C-F
							P value							GS 60 min vs. GS 120 min	6.136	-12.85 to 25.12	No	ns	0.8781	D-E
							P value summary							GS 60 min vs. GS 180 min	13.03	-5.958 to 32.01	No	ns	0.2636	D-F
							Are SDs significantly different (P < 0.05)?							GS 120 min vs. GS 180 min	6.892	-12.09 to 25.88	No	ns	0.8198	E-F
							ANOVA table	SS	DF	MS	F (DFn, DFd)	P value		Test details	Mean 1	Mean 2	Mean Diff.	SE of diff.	n1	n2	q	DF
							Treatment (between columns)	1866	5	373.1	F (5, 12) = 7.785	P=0.0018		NOR vs. GS 15 min	39.2	28.14	11.05	5.652	3	3	2.765	12
							Residual (within columns)	575.1	12	47.92				NOR vs. GS 30 min	39.2	24.91	14.29	5.652	3	3	3.575	12
							Total	2441	17					NOR vs. GS 60 min	39.2	20.31	18.88	5.652	3	3	4.725	12
														NOR vs. GS 120 min	39.2	14.18	25.02	5.652	3	3	6.26	12
							Normality of Residuals							NOR vs. GS 180 min	39.2	7.284	31.91	5.652	3	3	7.984	12
							Test name	Statistics	P value	Passed normality test (alpha=0.05)?	P value summary			GS 15 min vs. GS 30 min	28.14	24.91	3.238	5.652	3	3	0.8102	12
							D'Agostino-Pearson omnibus (K2)	5.657	0.0591	Yes	ns			GS 15 min vs. GS 60 min	28.14	20.31	7.832	5.652	3	3	1.96	12
							Anderson-Darling (A2*)	0.4563	0.2356	Yes	ns			GS 15 min vs. GS 120 min	28.14	14.18	13.97	5.652	3	3	3.495	12
							Shapiro-Wilk (W)	0.9416	0.3085	Yes	ns			GS 15 min vs. GS 180 min	28.14	7.284	20.86	5.652	3	3	5.219	12
							Kolmogorov-Smirnov (distance)	0.1243	0.1	Yes	ns			GS 30 min vs. GS 60 min	24.91	20.31	4.594	5.652	3	3	1.149	12
														GS 30 min vs. GS 120 min	24.91	14.18	10.73	5.652	3	3	2.685	12
							Data summary							GS 30 min vs. GS 180 min	24.91	7.284	17.62	5.652	3	3	4.409	12
							Number of treatments (columns)	6						GS 60 min vs. GS 120 min	20.31	14.18	6.136	5.652	3	3	1.535	12
							Number of values (total)	18						GS 60 min vs. GS 180 min	20.31	7.284	13.03	5.652	3	3	3.26	12
														GS 120 min vs. GS 180 min	14.18	7.284	6.892	5.652	3	3	1.724	12
FBP
NOR	GS 15 min	GS 30 min	GS 60 min	GS 120 min	GS 180 min									Number of families	1
0.938722	0.601509	0.162228	0.16884	0.123487	0.255634		Data sets analyzed	A-F						Number of comparisons per family	15
1.01434	0.674241	0.291954	0.217638	0.218383	0.249022									Alpha	0.05
1.04684	0.58428	0.31179	0.152077	0.175731	0.116037		ANOVA summary
							F	94.56						Tukey's multiple comparisons test	Mean Diff.	95.00% CI of diff.	Below threshold?	Summary	Adjusted P Value
							P value	<0.0001						NOR vs. GS15MIN	0.38	0.2155 to 0.5444	Yes	****	<0.0001	A-B
							P value summary	****						NOR vs. GS30MIN	0.7446	0.5802 to 0.9091	Yes	****	<0.0001	A-C
							Significant diff. among means (P < 0.05)?	Yes						NOR vs. GS1H	0.8205	0.6560 to 0.9849	Yes	****	<0.0001	A-D
							R squared	0.9752						NOR vs. GS2H	0.8274	0.6630 to 0.9919	Yes	****	<0.0001	A-E
														NOR vs. GS3H	0.7931	0.6286 to 0.9575	Yes	****	<0.0001	A-F
							Brown-Forsythe test							GS15MIN vs. GS30MIN	0.3647	0.2002 to 0.5292	Yes	****	<0.0001	B-C
							F (DFn, DFd)	0.1360 (5, 12)						GS15MIN vs. GS1H	0.4405	0.2760 to 0.6050	Yes	****	<0.0001	B-D
							P value	0.9807						GS15MIN vs. GS2H	0.4475	0.2830 to 0.6119	Yes	****	<0.0001	B-E
							P value summary	ns						GS15MIN vs. GS3H	0.4131	0.2486 to 0.5776	Yes	****	<0.0001	B-F
							Are SDs significantly different (P < 0.05)?	No						GS30MIN vs. GS1H	0.07581	-0.08866 to 0.2403	No	ns	0.6432	C-D
														GS30MIN vs. GS2H	0.08279	-0.08168 to 0.2473	No	ns	0.5614	C-E
							Bartlett's test							GS30MIN vs. GS3H	0.04843	-0.1160 to 0.2129	No	ns	0.9129	C-F
							Bartlett's statistic (corrected)							GS1H vs. GS2H	0.006985	-0.1575 to 0.1715	No	ns	>0.9999	D-E
							P value							GS1H vs. GS3H	-0.02738	-0.1918 to 0.1371	No	ns	0.992	D-F
							P value summary							GS2H vs. GS3H	-0.03436	-0.1988 to 0.1301	No	ns	0.9781	E-F
							Are SDs significantly different (P < 0.05)?
														Test details	Mean 1	Mean 2	Mean Diff.	SE of diff.	n1	n2	q	DF
							ANOVA table	SS	DF	MS	F (DFn, DFd)	P value		NOR vs. GS15MIN	1	0.62	0.38	0.04896	3	3	10.97	12
							Treatment (between columns)	1.7	5	0.34	F (5, 12) = 94.56	P<0.0001		NOR vs. GS30MIN	1	0.2553	0.7446	0.04896	3	3	21.51	12
							Residual (within columns)	0.04316	12	0.003596				NOR vs. GS1H	1	0.1795	0.8205	0.04896	3	3	23.7	12
							Total	1.743	17					NOR vs. GS2H	1	0.1725	0.8274	0.04896	3	3	23.9	12
														NOR vs. GS3H	1	0.2069	0.7931	0.04896	3	3	22.91	12
							Normality of Residuals							GS15MIN vs. GS30MIN	0.62	0.2553	0.3647	0.04896	3	3	10.53	12
							Test name	Statistics	P value	Passed normality test (alpha=0.05)?	P value summary			GS15MIN vs. GS1H	0.62	0.1795	0.4405	0.04896	3	3	12.72	12
							D'Agostino-Pearson omnibus (K2)	2.371	0.3056	Yes	ns			GS15MIN vs. GS2H	0.62	0.1725	0.4475	0.04896	3	3	12.92	12
							Anderson-Darling (A2*)	0.6728	0.0656	Yes	ns			GS15MIN vs. GS3H	0.62	0.2069	0.4131	0.04896	3	3	11.93	12
							Shapiro-Wilk (W)	0.8933	0.0439	No	*			GS30MIN vs. GS1H	0.2553	0.1795	0.07581	0.04896	3	3	2.189	12
							Kolmogorov-Smirnov (distance)	0.2108	0.0335	No	*			GS30MIN vs. GS2H	0.2553	0.1725	0.08279	0.04896	3	3	2.391	12
														GS30MIN vs. GS3H	0.2553	0.2069	0.04843	0.04896	3	3	1.399	12
							Data summary							GS1H vs. GS2H	0.1795	0.1725	0.006985	0.04896	3	3	0.2017	12
							Number of treatments (columns)	6						GS1H vs. GS3H	0.1795	0.2069	-0.02738	0.04896	3	3	0.7908	12
							Number of values (total)	18						GS2H vs. GS3H	0.1725	0.2069	-0.03436	0.04896	3	3	0.9925	12
