# Supplementary material for: Low glucose metabolite 3-phosphoglycerate switches PHGDH from serine synthesis to p53 activation to control cell fate
Source: Cell Res. 2023 Sep 19;33(11):835–50. doi: 10.1038/s41422-023-00874-4 (PMC10624847; doi:10.1038/s41422-023-00874-4)
Supplement: Supplementary file 10 — Source data for all graphs [file 41422_2023_874_MOESM10_ESM.zip › Source data (graphs)/Source data (graphs)/Figure 4 (graphs).xlsx]

## Sheet: Figure 4a
WT N	WT GS	T57A N	T57A GS	T78A N	T78A GS	R135W N	R135W GS	V261M N	V261M GS
2.79	4.13	5.34	4.88	4.49	4.81	2.81	2.88	2.69	2.57			Two-way ANOVA	Ordinary					Compare column means (main column effect)
3.18	4.79	4.86	5.46	4.72	3.93	2.69	2.62	2.62	2.64			Alpha	0.05
2.51	4.56	4.86	5.15	5.43	5.1	2.36	2.83	2.95	2.89									Number of families	1
												Source of Variation	% of total variation	P value	P value summary	Significant?		Number of comparisons per family	45
												Row Factor	0.2621	0.679	ns	No		Alpha	0.05
												Column Factor	93.78	<0.0001	****	Yes
																		Tukey's multiple comparisons test	Mean Diff.	95.00% CI of diff.	Below threshold?	Summary	Adjusted P Value
												ANOVA table	SS (Type III)	DF	MS	F (DFn, DFd)	P value
												Row Factor	0.09513	2	0.04756	F (2, 18) = 0.3956	P=0.6790	WT N vs. WT GS	-1.667	-2.682 to -0.6516	Yes	***	0.0005
												Column Factor	34.04	9	3.782	F (9, 18) = 31.45	P<0.0001	WT N vs. T57A N	-2.193	-3.208 to -1.178	Yes	****	<0.0001
												Residual	2.164	18	0.1202			WT N vs. T57A GS	-2.337	-3.352 to -1.322	Yes	****	<0.0001
																		WT N vs. T78A N	-2.053	-3.068 to -1.038	Yes	****	<0.0001
												Spearman's test for heteroscedasticity						WT N vs. T78A GS	-1.787	-2.802 to -0.7716	Yes	***	0.0002
												Rs of predicted Y vs. |residual|	0.3863					WT N vs. R135W N	0.2067	-0.8084 to 1.222	No	ns	0.9988
												P value (one tailed)	0.0175					WT N vs. R135W GS	0.05	-0.9651 to 1.065	No	ns	>0.9999
												Passed (P > 0.05)?	No					WT N vs. V261M N	0.07333	-0.9418 to 1.088	No	ns	>0.9999
																		WT N vs. V261M GS	0.1267	-0.8884 to 1.142	No	ns	>0.9999
												Normality of Residuals						WT GS vs. T57A N	-0.5267	-1.542 to 0.4884	No	ns	0.6929
												Test name	Statistics	P value	Passed normality test (alpha=0.05)?	P value summary		WT GS vs. T57A GS	-0.67	-1.685 to 0.3451	No	ns	0.3971
												D'Agostino-Pearson omnibus (K2)	0.2491	0.8829	Yes	ns		WT GS vs. T78A N	-0.3867	-1.402 to 0.6284	No	ns	0.9229
												Anderson-Darling (A2*)	0.2702	0.6524	Yes	ns		WT GS vs. T78A GS	-0.12	-1.135 to 0.8951	No	ns	>0.9999
												Shapiro-Wilk (W)	0.9741	0.6549	Yes	ns		WT GS vs. R135W N	1.873	0.8582 to 2.888	Yes	***	0.0001
												Kolmogorov-Smirnov (distance)	0.08855	0.1	Yes	ns		WT GS vs. R135W GS	1.717	0.7016 to 2.732	Yes	***	0.0003
																		WT GS vs. V261M N	1.74	0.7249 to 2.755	Yes	***	0.0003
												Data summary						WT GS vs. V261M GS	1.793	0.7782 to 2.808	Yes	***	0.0002
												Number of columns (Column Factor)	10					T57A N vs. T57A GS	-0.1433	-1.158 to 0.8718	No	ns	>0.9999
												Number of rows (Row Factor)	3					T57A N vs. T78A N	0.14	-0.8751 to 1.155	No	ns	>0.9999
												Number of values	30					T57A N vs. T78A GS	0.4067	-0.6084 to 1.422	No	ns	0.8996
																		T57A N vs. R135W N	2.4	1.385 to 3.415	Yes	****	<0.0001
																		T57A N vs. R135W GS	2.243	1.228 to 3.258	Yes	****	<0.0001
																		T57A N vs. V261M N	2.267	1.252 to 3.282	Yes	****	<0.0001
																		T57A N vs. V261M GS	2.32	1.305 to 3.335	Yes	****	<0.0001
																		T57A GS vs. T78A N	0.2833	-0.7318 to 1.298	No	ns	0.9884
																		T57A GS vs. T78A GS	0.55	-0.4651 to 1.565	No	ns	0.6439
																		T57A GS vs. R135W N	2.543	1.528 to 3.558	Yes	****	<0.0001
																		T57A GS vs. R135W GS	2.387	1.372 to 3.402	Yes	****	<0.0001
																		T57A GS vs. V261M N	2.41	1.395 to 3.425	Yes	****	<0.0001
																		T57A GS vs. V261M GS	2.463	1.448 to 3.478	Yes	****	<0.0001
																		T78A N vs. T78A GS	0.2667	-0.7484 to 1.282	No	ns	0.9923
																		T78A N vs. R135W N	2.26	1.245 to 3.275	Yes	****	<0.0001
																		T78A N vs. R135W GS	2.103	1.088 to 3.118	Yes	****	<0.0001
																		T78A N vs. V261M N	2.127	1.112 to 3.142	Yes	****	<0.0001
																		T78A N vs. V261M GS	2.18	1.165 to 3.195	Yes	****	<0.0001
																		T78A GS vs. R135W N	1.993	0.9782 to 3.008	Yes	****	<0.0001
																		T78A GS vs. R135W GS	1.837	0.8216 to 2.852	Yes	***	0.0001
																		T78A GS vs. V261M N	1.86	0.8449 to 2.875	Yes	***	0.0001
																		T78A GS vs. V261M GS	1.913	0.8982 to 2.928	Yes	****	<0.0001
																		R135W N vs. R135W GS	-0.1567	-1.172 to 0.8584	No	ns	0.9999
																		R135W N vs. V261M N	-0.1333	-1.148 to 0.8818	No	ns	>0.9999
																		R135W N vs. V261M GS	-0.08	-1.095 to 0.9351	No	ns	>0.9999
																		R135W GS vs. V261M N	0.02333	-0.9918 to 1.038	No	ns	>0.9999
																		R135W GS vs. V261M GS	0.07667	-0.9384 to 1.092	No	ns	>0.9999
																		V261M N vs. V261M GS	0.05333	-0.9618 to 1.068	No	ns	>0.9999
																		Test details	Mean 1	Mean 2	Mean Diff.	SE of diff.	N1	N2	q	DF
																		WT N vs. WT GS	2.827	4.493	-1.667	0.2831	3	3	8.325	18
																		WT N vs. T57A N	2.827	5.02	-2.193	0.2831	3	3	10.96	18
																		WT N vs. T57A GS	2.827	5.163	-2.337	0.2831	3	3	11.67	18
																		WT N vs. T78A N	2.827	4.88	-2.053	0.2831	3	3	10.26	18
																		WT N vs. T78A GS	2.827	4.613	-1.787	0.2831	3	3	8.925	18
																		WT N vs. R135W N	2.827	2.62	0.2067	0.2831	3	3	1.032	18
																		WT N vs. R135W GS	2.827	2.777	0.05	0.2831	3	3	0.2498	18
																		WT N vs. V261M N	2.827	2.753	0.07333	0.2831	3	3	0.3663	18
																		WT N vs. V261M GS	2.827	2.7	0.1267	0.2831	3	3	0.6327	18
																		WT GS vs. T57A N	4.493	5.02	-0.5267	0.2831	3	3	2.631	18
																		WT GS vs. T57A GS	4.493	5.163	-0.67	0.2831	3	3	3.347	18
																		WT GS vs. T78A N	4.493	4.88	-0.3867	0.2831	3	3	1.931	18
																		WT GS vs. T78A GS	4.493	4.613	-0.12	0.2831	3	3	0.5994	18
																		WT GS vs. R135W N	4.493	2.62	1.873	0.2831	3	3	9.357	18
																		WT GS vs. R135W GS	4.493	2.777	1.717	0.2831	3	3	8.575	18
																		WT GS vs. V261M N	4.493	2.753	1.74	0.2831	3	3	8.691	18
																		WT GS vs. V261M GS	4.493	2.7	1.793	0.2831	3	3	8.958	18
																		T57A N vs. T57A GS	5.02	5.163	-0.1433	0.2831	3	3	0.716	18
																		T57A N vs. T78A N	5.02	4.88	0.14	0.2831	3	3	0.6993	18
																		T57A N vs. T78A GS	5.02	4.613	0.4067	0.2831	3	3	2.031	18
																		T57A N vs. R135W N	5.02	2.62	2.4	0.2831	3	3	11.99	18
																		T57A N vs. R135W GS	5.02	2.777	2.243	0.2831	3	3	11.21	18
																		T57A N vs. V261M N	5.02	2.753	2.267	0.2831	3	3	11.32	18
																		T57A N vs. V261M GS	5.02	2.7	2.32	0.2831	3	3	11.59	18
																		T57A GS vs. T78A N	5.163	4.88	0.2833	0.2831	3	3	1.415	18
																		T57A GS vs. T78A GS	5.163	4.613	0.55	0.2831	3	3	2.747	18
																		T57A GS vs. R135W N	5.163	2.62	2.543	0.2831	3	3	12.7	18
																		T57A GS vs. R135W GS	5.163	2.777	2.387	0.2831	3	3	11.92	18
																		T57A GS vs. V261M N	5.163	2.753	2.41	0.2831	3	3	12.04	18
																		T57A GS vs. V261M GS	5.163	2.7	2.463	0.2831	3	3	12.3	18
																		T78A N vs. T78A GS	4.88	4.613	0.2667	0.2831	3	3	1.332	18
																		T78A N vs. R135W N	4.88	2.62	2.26	0.2831	3	3	11.29	18
																		T78A N vs. R135W GS	4.88	2.777	2.103	0.2831	3	3	10.51	18
																		T78A N vs. V261M N	4.88	2.753	2.127	0.2831	3	3	10.62	18
																		T78A N vs. V261M GS	4.88	2.7	2.18	0.2831	3	3	10.89	18
																		T78A GS vs. R135W N	4.613	2.62	1.993	0.2831	3	3	9.957	18
																		T78A GS vs. R135W GS	4.613	2.777	1.837	0.2831	3	3	9.174	18
																		T78A GS vs. V261M N	4.613	2.753	1.86	0.2831	3	3	9.291	18
																		T78A GS vs. V261M GS	4.613	2.7	1.913	0.2831	3	3	9.557	18
																		R135W N vs. R135W GS	2.62	2.777	-0.1567	0.2831	3	3	0.7826	18
																		R135W N vs. V261M N	2.62	2.753	-0.1333	0.2831	3	3	0.666	18
																		R135W N vs. V261M GS	2.62	2.7	-0.08	0.2831	3	3	0.3996	18
																		R135W GS vs. V261M N	2.777	2.753	0.02333	0.2831	3	3	0.1166	18
																		R135W GS vs. V261M GS	2.777	2.7	0.07667	0.2831	3	3	0.383	18
																		V261M N vs. V261M GS	2.753	2.7	0.05333	0.2831	3	3	0.2664	18

## Sheet: Figure 4d
WT	WT+Z-VAD	WT+Necrostatin	WT+Ferrostatin	WT+GSK-872	T57A	T57A+Z-VAD	T57A+Necrostatin	T57A+Ferrostatin	T57A+GSK-872
1.37	1.268	1.37	1.55	1.34	2.49	1.64	3.096	3.48	2.78
1.4	1.18	1.318	1.36	1.49	3.227	1.88	3.22	2.69	2.86
1.81	1.6	1.76	1.65	1.3	2.65		3.23	3.27
Table Analyzed	Data 1							Number of families	1
Data sets analyzed	A-J							Number of comparisons per family	45
								Alpha	0.05
ANOVA summary
F	29.47							Tukey's multiple comparisons test	Mean Diff.	95.00% CI of diff.	Below threshold?	Summary	Adjusted P Value
P value	<0.0001							WT vs. WT+Z-VAD	0.1773	-0.5390 to 0.8937	No	ns	0.995	A-B
P value summary	****							WT vs. WT+Necrostatin	0.044	-0.6723 to 0.7603	No	ns	>0.9999	A-C
Significant diff. among means (P < 0.05)?	Yes							WT vs. WT+Ferrostatin	0.006667	-0.7097 to 0.7230	No	ns	>0.9999	A-D
R squared	0.9364							WT vs. WT+GSK-872	0.15	-0.5663 to 0.8663	No	ns	0.9985	A-E
								WT vs. T57A	-1.262	-1.979 to -0.5460	Yes	***	0.0002	A-F
Brown-Forsythe test								WT vs. T57A+Z-VAD	-0.2333	-1.034 to 0.5676	No	ns	0.9845	A-G
F (DFn, DFd)	0.4663 (9, 18)							WT vs. T57A+Necrostatin	-1.655	-2.372 to -0.9390	Yes	****	<0.0001	A-H
P value	0.8785							WT vs. T57A+Ferrostatin	-1.62	-2.336 to -0.9037	Yes	****	<0.0001	A-I
P value summary	ns							WT vs. T57A+GSK-872	-1.293	-2.094 to -0.4924	Yes	***	0.0006	A-J
Are SDs significantly different (P < 0.05)?	No							WT+Z-VAD vs. WT+Necrostatin	-0.1333	-0.8497 to 0.5830	No	ns	0.9994	B-C
								WT+Z-VAD vs. WT+Ferrostatin	-0.1707	-0.8870 to 0.5457	No	ns	0.9962	B-D
Bartlett's test								WT+Z-VAD vs. WT+GSK-872	-0.02733	-0.7437 to 0.6890	No	ns	>0.9999	B-E
Bartlett's statistic (corrected)								WT+Z-VAD vs. T57A	-1.44	-2.156 to -0.7233	Yes	****	<0.0001	B-F
P value								WT+Z-VAD vs. T57A+Z-VAD	-0.4107	-1.212 to 0.3902	No	ns	0.7055	B-G
P value summary								WT+Z-VAD vs. T57A+Necrostatin	-1.833	-2.549 to -1.116	Yes	****	<0.0001	B-H
Are SDs significantly different (P < 0.05)?								WT+Z-VAD vs. T57A+Ferrostatin	-1.797	-2.514 to -1.081	Yes	****	<0.0001	B-I
								WT+Z-VAD vs. T57A+GSK-872	-1.471	-2.272 to -0.6698	Yes	***	0.0001	B-J
ANOVA table	SS	DF	MS	F (DFn, DFd)	P value			WT+Necrostatin vs. WT+Ferrostatin	-0.03733	-0.7537 to 0.6790	No	ns	>0.9999	C-D
Treatment (between columns)	15.88	9	1.764	F (9, 18) = 29.47	P<0.0001			WT+Necrostatin vs. WT+GSK-872	0.106	-0.6103 to 0.8223	No	ns	>0.9999	C-E
Residual (within columns)	1.078	18	0.05988					WT+Necrostatin vs. T57A	-1.306	-2.023 to -0.5900	Yes	***	0.0001	C-F
Total	16.96	27						WT+Necrostatin vs. T57A+Z-VAD	-0.2773	-1.078 to 0.5236	No	ns	0.9547	C-G
								WT+Necrostatin vs. T57A+Necrostatin	-1.699	-2.416 to -0.9830	Yes	****	<0.0001	C-H
Normality of Residuals								WT+Necrostatin vs. T57A+Ferrostatin	-1.664	-2.380 to -0.9477	Yes	****	<0.0001	C-I
Test name	Statistics	P value	Passed normality test (alpha=0.05)?	P value summary				WT+Necrostatin vs. T57A+GSK-872	-1.337	-2.138 to -0.5364	Yes	***	0.0004	C-J
Anderson-Darling (A2*)	0.4376	0.2751	Yes	ns				WT+Ferrostatin vs. WT+GSK-872	0.1433	-0.5730 to 0.8597	No	ns	0.999	D-E
D'Agostino-Pearson omnibus (K2)	0.42	0.8106	Yes	ns				WT+Ferrostatin vs. T57A	-1.269	-1.985 to -0.5527	Yes	***	0.0002	D-F
Shapiro-Wilk (W)	0.9694	0.5653	Yes	ns				WT+Ferrostatin vs. T57A+Z-VAD	-0.24	-1.041 to 0.5609	No	ns	0.9814	D-G
Kolmogorov-Smirnov (distance)	0.1269	0.1	Yes	ns				WT+Ferrostatin vs. T57A+Necrostatin	-1.662	-2.378 to -0.9457	Yes	****	<0.0001	D-H
								WT+Ferrostatin vs. T57A+Ferrostatin	-1.627	-2.343 to -0.9103	Yes	****	<0.0001	D-I
Data summary								WT+Ferrostatin vs. T57A+GSK-872	-1.3	-2.101 to -0.4991	Yes	***	0.0005	D-J
Number of treatments (columns)	10							WT+GSK-872 vs. T57A	-1.412	-2.129 to -0.6960	Yes	****	<0.0001	E-F
Number of values (total)	28							WT+GSK-872 vs. T57A+Z-VAD	-0.3833	-1.184 to 0.4176	No	ns	0.7738	E-G
								WT+GSK-872 vs. T57A+Necrostatin	-1.805	-2.522 to -1.089	Yes	****	<0.0001	E-H
								WT+GSK-872 vs. T57A+Ferrostatin	-1.77	-2.486 to -1.054	Yes	****	<0.0001	E-I
								WT+GSK-872 vs. T57A+GSK-872	-1.443	-2.244 to -0.6424	Yes	***	0.0002	E-J
								T57A vs. T57A+Z-VAD	1.029	0.2281 to 1.830	Yes	**	0.0063	F-G
								T57A vs. T57A+Necrostatin	-0.393	-1.109 to 0.3233	No	ns	0.6292	F-H
								T57A vs. T57A+Ferrostatin	-0.3577	-1.074 to 0.3587	No	ns	0.7331	F-I
								T57A vs. T57A+GSK-872	-0.031	-0.8319 to 0.7699	No	ns	>0.9999	F-J
								T57A+Z-VAD vs. T57A+Necrostatin	-1.422	-2.223 to -0.6211	Yes	***	0.0002	G-H
								T57A+Z-VAD vs. T57A+Ferrostatin	-1.387	-2.188 to -0.5858	Yes	***	0.0002	G-I
								T57A+Z-VAD vs. T57A+GSK-872	-1.06	-1.937 to -0.1827	Yes	*	0.0112	G-J
								T57A+Necrostatin vs. T57A+Ferrostatin	0.03533	-0.6810 to 0.7517	No	ns	>0.9999	H-I
								T57A+Necrostatin vs. T57A+GSK-872	0.362	-0.4389 to 1.163	No	ns	0.8223	H-J
								T57A+Ferrostatin vs. T57A+GSK-872	0.3267	-0.4742 to 1.128	No	ns	0.8902	I-J
								Test details	Mean 1	Mean 2	Mean Diff.	SE of diff.	n1	n2	q	DF
								WT vs. WT+Z-VAD	1.527	1.349	0.1773	0.1998	3	3	1.255	18
								WT vs. WT+Necrostatin	1.527	1.483	0.044	0.1998	3	3	0.3115	18
								WT vs. WT+Ferrostatin	1.527	1.52	0.006667	0.1998	3	3	0.04719	18
								WT vs. WT+GSK-872	1.527	1.377	0.15	0.1998	3	3	1.062	18
								WT vs. T57A	1.527	2.789	-1.262	0.1998	3	3	8.935	18
								WT vs. T57A+Z-VAD	1.527	1.76	-0.2333	0.2234	3	2	1.477	18
								WT vs. T57A+Necrostatin	1.527	3.182	-1.655	0.1998	3	3	11.72	18
								WT vs. T57A+Ferrostatin	1.527	3.147	-1.62	0.1998	3	3	11.47	18
								WT vs. T57A+GSK-872	1.527	2.82	-1.293	0.2234	3	2	8.188	18
								WT+Z-VAD vs. WT+Necrostatin	1.349	1.483	-0.1333	0.1998	3	3	0.9438	18
								WT+Z-VAD vs. WT+Ferrostatin	1.349	1.52	-0.1707	0.1998	3	3	1.208	18
								WT+Z-VAD vs. WT+GSK-872	1.349	1.377	-0.02733	0.1998	3	3	0.1935	18
								WT+Z-VAD vs. T57A	1.349	2.789	-1.44	0.1998	3	3	10.19	18
								WT+Z-VAD vs. T57A+Z-VAD	1.349	1.76	-0.4107	0.2234	3	2	2.6	18
								WT+Z-VAD vs. T57A+Necrostatin	1.349	3.182	-1.833	0.1998	3	3	12.97	18
								WT+Z-VAD vs. T57A+Ferrostatin	1.349	3.147	-1.797	0.1998	3	3	12.72	18
								WT+Z-VAD vs. T57A+GSK-872	1.349	2.82	-1.471	0.2234	3	2	9.311	18
								WT+Necrostatin vs. WT+Ferrostatin	1.483	1.52	-0.03733	0.1998	3	3	0.2643	18
								WT+Necrostatin vs. WT+GSK-872	1.483	1.377	0.106	0.1998	3	3	0.7503	18
								WT+Necrostatin vs. T57A	1.483	2.789	-1.306	0.1998	3	3	9.247	18
								WT+Necrostatin vs. T57A+Z-VAD	1.483	1.76	-0.2773	0.2234	3	2	1.756	18
								WT+Necrostatin vs. T57A+Necrostatin	1.483	3.182	-1.699	0.1998	3	3	12.03	18
								WT+Necrostatin vs. T57A+Ferrostatin	1.483	3.147	-1.664	0.1998	3	3	11.78	18
								WT+Necrostatin vs. T57A+GSK-872	1.483	2.82	-1.337	0.2234	3	2	8.467	18
								WT+Ferrostatin vs. WT+GSK-872	1.52	1.377	0.1433	0.1998	3	3	1.015	18
								WT+Ferrostatin vs. T57A	1.52	2.789	-1.269	0.1998	3	3	8.983	18
								WT+Ferrostatin vs. T57A+Z-VAD	1.52	1.76	-0.24	0.2234	3	2	1.519	18
								WT+Ferrostatin vs. T57A+Necrostatin	1.52	3.182	-1.662	0.1998	3	3	11.76	18
								WT+Ferrostatin vs. T57A+Ferrostatin	1.52	3.147	-1.627	0.1998	3	3	11.51	18
								WT+Ferrostatin vs. T57A+GSK-872	1.52	2.82	-1.3	0.2234	3	2	8.23	18
								WT+GSK-872 vs. T57A	1.377	2.789	-1.412	0.1998	3	3	9.997	18
								WT+GSK-872 vs. T57A+Z-VAD	1.377	1.76	-0.3833	0.2234	3	2	2.427	18
								WT+GSK-872 vs. T57A+Necrostatin	1.377	3.182	-1.805	0.1998	3	3	12.78	18
								WT+GSK-872 vs. T57A+Ferrostatin	1.377	3.147	-1.77	0.1998	3	3	12.53	18
								WT+GSK-872 vs. T57A+GSK-872	1.377	2.82	-1.443	0.2234	3	2	9.138	18
								T57A vs. T57A+Z-VAD	2.789	1.76	1.029	0.2234	3	2	6.515	18
								T57A vs. T57A+Necrostatin	2.789	3.182	-0.393	0.1998	3	3	2.782	18
								T57A vs. T57A+Ferrostatin	2.789	3.147	-0.3577	0.1998	3	3	2.532	18
								T57A vs. T57A+GSK-872	2.789	2.82	-0.031	0.2234	3	2	0.1963	18
								T57A+Z-VAD vs. T57A+Necrostatin	1.76	3.182	-1.422	0.2234	2	3	9.003	18
								T57A+Z-VAD vs. T57A+Ferrostatin	1.76	3.147	-1.387	0.2234	2	3	8.779	18
								T57A+Z-VAD vs. T57A+GSK-872	1.76	2.82	-1.06	0.2447	2	2	6.126	18
								T57A+Necrostatin vs. T57A+Ferrostatin	3.182	3.147	0.03533	0.1998	3	3	0.2501	18
								T57A+Necrostatin vs. T57A+GSK-872	3.182	2.82	0.362	0.2234	3	2	2.292	18
								T57A+Ferrostatin vs. T57A+GSK-872	3.147	2.82	0.3267	0.2234	3	2	2.068	18

## Sheet: Figure 4e
WT	R135W	R135W+Nigericin	R135W+Erastin	R135W+TNF-α+SM-164+Z-VAD			Table Analyzed	Data 1						Number of families	1
2.06	1.66	2.8	2.58	2.64			Data sets analyzed	A-E						Number of comparisons per family	10
1.65	1.33	2.13	2.48	1.94										Alpha	0.05
2.02	1.085	2.09	2.51	2.16			ANOVA summary
							F	7.439						Tukey's multiple comparisons test	Mean Diff.	95.00% CI of diff.	Below threshold?	Summary	Adjusted P Value
							P value	0.0048						WT vs. R135W	0.5517	-0.2311 to 1.334	No	ns	0.2156	A-B
							P value summary	**						WT vs. R135W+Nigericin	-0.43	-1.213 to 0.3527	No	ns	0.4199	A-C
							Significant diff. among means (P < 0.05)?	Yes						WT vs. R135W+Erastin	-0.6133	-1.396 to 0.1694	No	ns	0.1482	A-D
							R squared	0.7485						WT vs. R135W+TNF-α+SM-164+Z-VAD	-0.3367	-1.119 to 0.4461	No	ns	0.6323	A-E
														R135W vs. R135W+Nigericin	-0.9817	-1.764 to -0.1989	Yes	*	0.0138	B-C
							Brown-Forsythe test							R135W vs. R135W+Erastin	-1.165	-1.948 to -0.3823	Yes	**	0.0044	B-D
							F (DFn, DFd)	0.3967 (4, 10)						R135W vs. R135W+TNF-α+SM-164+Z-VAD	-0.8883	-1.671 to -0.1056	Yes	*	0.0251	B-E
							P value	0.8067						R135W+Nigericin vs. R135W+Erastin	-0.1833	-0.9661 to 0.5994	No	ns	0.9334	C-D
							P value summary	ns						R135W+Nigericin vs. R135W+TNF-α+SM-164+Z-VAD	0.09333	-0.6894 to 0.8761	No	ns	0.9942	C-E
							Are SDs significantly different (P < 0.05)?	No						R135W+Erastin vs. R135W+TNF-α+SM-164+Z-VAD	0.2767	-0.5061 to 1.059	No	ns	0.771	D-E
							Bartlett's test							Test details	Mean 1	Mean 2	Mean Diff.	SE of diff.	n1	n2	q	DF
							Bartlett's statistic (corrected)							WT vs. R135W	1.91	1.358	0.5517	0.2378	3	3	3.28	10
							P value							WT vs. R135W+Nigericin	1.91	2.34	-0.43	0.2378	3	3	2.557	10
							P value summary							WT vs. R135W+Erastin	1.91	2.523	-0.6133	0.2378	3	3	3.647	10
							Are SDs significantly different (P < 0.05)?							WT vs. R135W+TNF-α+SM-164+Z-VAD	1.91	2.247	-0.3367	0.2378	3	3	2.002	10
														R135W vs. R135W+Nigericin	1.358	2.34	-0.9817	0.2378	3	3	5.837	10
							ANOVA table	SS	DF	MS	F (DFn, DFd)	P value		R135W vs. R135W+Erastin	1.358	2.523	-1.165	0.2378	3	3	6.927	10
							Treatment (between columns)	2.525	4	0.6311	F (4, 10) = 7.439	P=0.0048		R135W vs. R135W+TNF-α+SM-164+Z-VAD	1.358	2.247	-0.8883	0.2378	3	3	5.282	10
							Residual (within columns)	0.8485	10	0.08485				R135W+Nigericin vs. R135W+Erastin	2.34	2.523	-0.1833	0.2378	3	3	1.09	10
							Total	3.373	14					R135W+Nigericin vs. R135W+TNF-α+SM-164+Z-VAD	2.34	2.247	0.09333	0.2378	3	3	0.555	10
														R135W+Erastin vs. R135W+TNF-α+SM-164+Z-VAD	2.523	2.247	0.2767	0.2378	3	3	1.645	10
							Normality of Residuals
							Test name	Statistics	P value	Passed normality test (alpha=0.05)?	P value summary
							D'Agostino-Pearson omnibus (K2)	1.272	0.5293	Yes	ns
							Anderson-Darling (A2*)	0.365	0.3888	Yes	ns
							Shapiro-Wilk (W)	0.9288	0.2616	Yes	ns
							Kolmogorov-Smirnov (distance)	0.1365	0.1	Yes	ns
							Data summary
							Number of treatments (columns)	5
							Number of values (total)	15
