# Supplementary material for: Low glucose metabolite 3-phosphoglycerate switches PHGDH from serine synthesis to p53 activation to control cell fate
Source: Cell Res. 2023 Sep 19;33(11):835–50. doi: 10.1038/s41422-023-00874-4 (PMC10624847; doi:10.1038/s41422-023-00874-4)
Supplement: Supplementary file 10 — Source data for all graphs [file 41422_2023_874_MOESM10_ESM.zip › Source data (graphs)/Source data (graphs)/Figure 5 (graphs).xlsx]

## Sheet: Figure 5a
S58
Peripheral	Cental	Peripheral	Cental	Peripheral	Cental			Table Analyzed	P53-S58-P relative indensity
0.988101	1.09905	0.960902	1.07444	1.02623	1.0456
1.03785	1.09955	0.998496	1.12707	1.04479	0.985472			Brown-Forsythe ANOVA test								Number of families	1
0.989096	1.07865	1.06617	0.957143	0.964084	0.937853			F* (DFn, DFd)	18.06 (5.000, 43.61)							Number of comparisons per family	15
0.969194	1.12094	1.03233	1.07932	0.821227	1.00646			P value	<0.0001							Alpha	0.05
0.965712	1.20204	0.966165	0.992481	1.05892	0.89548			P value summary	****
0.93984	1.19756	0.996241	0.980827	0.893866	1.05892			Significant diff. among means (P < 0.05)?	Yes							Dunnett's T3 multiple comparisons test	Mean Diff.	95.00% CI of diff.	Below threshold?	Summary	Adjusted P Value
0.992578	1.31249	0.954511	0.917293	1.06013	0.877724											Peripheral vs. Cental	-0.2136	-0.3386 to -0.08869	Yes	***	0.0002	A-B
1.00601	1.24682	0.923684	1.05451	0.891848	0.957627			Welch's ANOVA test								Peripheral vs. Peripheral	-3.149e-05	-0.06329 to 0.06323	No	ns	>0.9999	A-C
1.08761	1.37419	1.02068	1.01241	1.02341	0.923325			W (DFn, DFd)	9.255 (5.000, 28.99)							Peripheral vs. Cental	0.0005493	-0.07852 to 0.07962	No	ns	>0.9999	A-D
1.06074	1.16572	0.998872	0.969925	1.1481	0.979015			P value	<0.0001							Peripheral vs. Peripheral	-0.0001836	-0.1211 to 0.1208	No	ns	>0.9999	A-E
1.00701	1.2906	1.06579	0.923684	1.06941				P value summary	****							Peripheral vs. Cental	0.03325	-0.05161 to 0.1181	No	ns	0.8763	A-F
0.956258	1.37618	1.01654	0.940977					Significant diff. among means (P < 0.05)?	Yes							Cental vs. Peripheral	0.2136	0.08858 to 0.3387	Yes	***	0.0002	B-C
			0.962782													Cental vs. Cental	0.2142	0.08378 to 0.3446	Yes	***	0.0002	B-D
								Data summary								Cental vs. Peripheral	0.2135	0.06224 to 0.3647	Yes	***	0.0008	B-E
								Number of treatments (columns)	6							Cental vs. Cental	0.2469	0.1150 to 0.3788	Yes	****	<0.0001	B-F
								Number of values (total)	70							Peripheral vs. Cental	0.0005808	-0.07860 to 0.07976	No	ns	>0.9999	C-D
																Peripheral vs. Peripheral	-0.0001521	-0.1212 to 0.1209	No	ns	>0.9999	C-E
																Peripheral vs. Cental	0.03328	-0.05169 to 0.1183	No	ns	0.8766	C-F
																Cental vs. Peripheral	-0.0007329	-0.1273 to 0.1258	No	ns	>0.9999	D-E
																Cental vs. Cental	0.0327	-0.06203 to 0.1274	No	ns	0.9582	D-F
																Peripheral vs. Cental	0.03344	-0.09471 to 0.1616	No	ns	0.9945	E-F
																Test details	Mean 1	Mean 2	Mean Diff.	SE of diff.	n1	n2	t	DF
																Peripheral vs. Cental	1	1.214	-0.2136	0.0332	12	12	6.435	14.58
																Peripheral vs. Peripheral	1	1	-3.149e-05	0.01781	12	12	0.001768	22
																Peripheral vs. Cental	1	0.9995	0.0005493	0.02214	12	13	0.02481	20.96
																Peripheral vs. Peripheral	1	1	-0.0001836	0.03172	12	11	0.005788	13.64
																Peripheral vs. Cental	1	0.9667	0.03325	0.02281	12	10	1.458	16.06
																Cental vs. Peripheral	1.214	1	0.2136	0.03322	12	12	6.43	14.61
																Cental vs. Cental	1.214	0.9995	0.2142	0.03573	12	13	5.996	18.05
																Cental vs. Peripheral	1.214	1	0.2135	0.04234	12	11	5.042	21
																Cental vs. Cental	1.214	0.9667	0.2469	0.03614	12	10	6.831	17.85
																Peripheral vs. Cental	1	0.9995	0.0005808	0.02217	12	13	0.0262	21
																Peripheral vs. Peripheral	1	1	-0.0001521	0.03174	12	11	0.004792	13.67
																Peripheral vs. Cental	1	0.9667	0.03328	0.02284	12	10	1.457	16.11
																Cental vs. Peripheral	0.9995	1	-0.0007329	0.03435	13	11	0.02133	17.17
																Cental vs. Cental	0.9995	0.9667	0.0327	0.02635	13	10	1.241	20.28
																Peripheral vs. Cental	1	0.9667	0.03344	0.03479	11	10	0.9611	16.93
p53
Peripheral	Cental	Peripheral	Cental	Peripheral	Cental			Table Analyzed	P53 relative indensity						Number of families	1
0.926061	0.911204	1.17791	1.00395	1.14046	1.05902										Number of comparisons per family	15
0.984249	0.954536	1.08031	1.03914	1.00971	1.06649			Brown-Forsythe ANOVA test							Alpha	0.05
0.957837	0.944632	1.06902	1.04113	0.979081	1.00523			F* (DFn, DFd)	1.495 (5.000, 52.87)
1.06967	0.976408	1.06437	0.954814	1.06649	1.04445			P value	0.2073						Dunnett's T3 multiple comparisons test	Mean Diff.	95.00% CI of diff.	Below threshold?	Summary	Adjusted P Value
1.08783	1.17986	1.22771	1.04711	1.05865	0.983564			P value summary	ns						Peripheral vs. Cental	-0.06691	-0.2207 to 0.08689	No	ns	0.7468	A-B
1.05275	1.17615	1.20182	1.16463	0.93799	0.932761			Significant diff. among means (P < 0.05)?	No						Peripheral vs. Peripheral	-1.374e-07	-0.1268 to 0.1268	No	ns	>0.9999	A-C
0.955361	1.05771	1.05508	1.0252	0.984311	1.07434										Peripheral vs. Cental	-0.03144	-0.1204 to 0.05748	No	ns	0.947	A-D
0.931013	1.22237	1.06105	0.972078	0.940605	1.08778			Welch's ANOVA test							Peripheral vs. Peripheral	-4.994e-05	-0.1004 to 0.1003	No	ns	>0.9999	A-E
1.01314	1.14808	1.06968	1.04777	1.11879	1.09787			W (DFn, DFd)	1.895 (5.000, 32.26)						Peripheral vs. Cental	-0.05809	-0.1375 to 0.02136	No	ns	0.2003	A-F
1.00653	1.09815	0.802761	1.01856	1.14531	1.02167			P value	0.1226						Cental vs. Peripheral	0.06691	-0.1047 to 0.2385	No	ns	0.9143	B-C
0.946695		0.972078		0.86328	1.12663			P value summary	ns						Cental vs. Cental	0.03547	-0.1201 to 0.1910	No	ns	0.9969	B-D
1.06885		0.843928		0.930519	1.11543			Significant diff. among means (P < 0.05)?	No						Cental vs. Peripheral	0.06686	-0.09217 to 0.2259	No	ns	0.8214	B-E
		0.75761		0.873739	1.07845										Cental vs. Cental	0.008822	-0.1447 to 0.1623	No	ns	>0.9999	B-F
		0.755618		0.966754	1.11954			Data summary							Peripheral vs. Cental	-0.03144	-0.1599 to 0.09704	No	ns	0.9987	C-D
		0.936222		0.985058				Number of treatments (columns)	6						Peripheral vs. Peripheral	-4.981e-05	-0.1359 to 0.1358	No	ns	>0.9999	C-E
		0.972742						Number of values (total)	80						Peripheral vs. Cental	-0.05809	-0.1824 to 0.06626	No	ns	0.7864	C-F
		0.888415													Cental vs. Peripheral	0.03139	-0.07168 to 0.1345	No	ns	0.9873	D-E
		1.06968													Cental vs. Cental	-0.02665	-0.1110 to 0.05769	No	ns	0.9769	D-F
		0.993989													Peripheral vs. Cental	-0.05804	-0.1546 to 0.03852	No	ns	0.4499	E-F
															Test details	Mean 1	Mean 2	Mean Diff.	SE of diff.	n1	n2	t	DF
															Peripheral vs. Cental	1	1.067	-0.06691	0.03972	12	10	1.684	12.87
															Peripheral vs. Peripheral	1	1	-1.374e-07	0.03639	12	19	3.777e-06	25.98
															Peripheral vs. Cental	1	1.031	-0.03144	0.02455	12	10	1.28	19.49
															Peripheral vs. Peripheral	1	1	-4.994e-05	0.02856	12	15	0.001749	24.16
															Peripheral vs. Cental	1	1.058	-0.05809	0.0225	12	14	2.582	23.04
															Cental vs. Peripheral	1.067	1	0.06691	0.04832	10	19	1.385	22.13
															Cental vs. Cental	1.067	1.031	0.03547	0.04018	10	10	0.8829	13.19
															Cental vs. Peripheral	1.067	1	0.06686	0.04274	10	15	1.564	16.16
															Cental vs. Cental	1.067	1.058	0.008822	0.03895	10	14	0.2265	12.12
															Peripheral vs. Cental	1	1.031	-0.03144	0.03688	19	10	0.8524	25.87
															Peripheral vs. Peripheral	1	1	-4.981e-05	0.03966	19	15	0.001256	30.77
															Peripheral vs. Cental	1	1.058	-0.05809	0.03554	19	14	1.634	24.95
															Cental vs. Peripheral	1.031	1	0.03139	0.02918	10	15	1.075	22.97
															Cental vs. Cental	1.031	1.058	-0.02665	0.02329	10	14	1.144	19.4
															Peripheral vs. Cental	1	1.058	-0.05804	0.02748	15	14	2.112	23.7

## Sheet: Figure 5c
WT Peri.	WT Central	T57A Peri.	T57A Central	R135W Peri.	R135W Central
0.468604	0.166993	0.421473	0.275862	0.478241	0.340913
0.549164	0.344075	0.5585	0.358681	0.665713	0.3897		Table Analyzed	3-PG level /outer and inner							Compare column means (main column effect)
0.676555	0.401446	0.684686	0.405361	0.738292	0.434573
0.782412	0.435627	0.79476	0.44933	0.798825	0.457913		Two-way ANOVA	Ordinary							Number of families	1
0.825328	0.460623	0.855745	0.48562	0.935702	0.503388		Alpha	0.05							Number of comparisons per family	15
0.954073	0.512122	0.99217	0.598705	1.05692	0.619937										Alpha	0.05
1.08673	0.632284	1.30372	0.675501	1.47312	0.697937		Source of Variation	% of total variation	P value	P value summary	Significant?
1.47779	0.761181	1.64192	0.837223	2.10947	0.968529		Row Factor	64.33	<0.0001	****	Yes				Tukey's multiple comparisons test	Mean Diff.	95.00% CI of diff.	Below threshold?	Summary	Adjusted P Value
2.17874	0.983286	2.39617	1.03283	2.40807	1.04969		Column Factor	26.41	<0.0001	****	Yes
	1.08463		1.24168												WT Peri. vs. WT Central	0.4835	0.1909 to 0.7761	Yes	***	0.0002
							ANOVA table	SS (Type III)	DF	MS	F (DFn, DFd)	P value			WT Peri. vs. T57A Peri.	-0.07219	-0.3686 to 0.2242	No	ns	0.9773
							Row Factor	9.362	9	1.04	F (9, 41) = 23.51	P<0.0001			WT Peri. vs. T57A Central	0.4256	0.1330 to 0.7183	Yes	**	0.0012
							Column Factor	3.843	5	0.7686	F (5, 41) = 17.37	P<0.0001			WT Peri. vs. R135W Peri.	-0.185	-0.4814 to 0.1114	No	ns	0.4371
							Residual	1.814	41	0.04425					WT Peri. vs. R135W Central	0.393	0.09662 to 0.6893	Yes	**	0.0037
															WT Central vs. T57A Peri.	-0.5557	-0.8483 to -0.2630	Yes	****	<0.0001
							Spearman's test for heteroscedasticity								WT Central vs. T57A Central	-0.05785	-0.3390 to 0.2233	No	ns	0.9893
							Rs of predicted Y vs. |residual|	0.1703							WT Central vs. R135W Peri.	-0.6685	-0.9611 to -0.3758	Yes	****	<0.0001
							P value (one tailed)	0.1048							WT Central vs. R135W Central	-0.0905	-0.3831 to 0.2021	No	ns	0.9379
							Passed (P > 0.05)?	Yes							T57A Peri. vs. T57A Central	0.4978	0.2052 to 0.7905	Yes	***	0.0001
															T57A Peri. vs. R135W Peri.	-0.1128	-0.4092 to 0.1836	No	ns	0.8628
							Normality of Residuals								T57A Peri. vs. R135W Central	0.4652	0.1688 to 0.7615	Yes	***	0.0004
							Test name	Statistics	P value	Passed normality test (alpha=0.05)?	P value summary				T57A Central vs. R135W Peri.	-0.6106	-0.9033 to -0.3180	Yes	****	<0.0001
							Anderson-Darling (A2*)	0.524	0.1745	Yes	ns				T57A Central vs. R135W Central	-0.03265	-0.3253 to 0.2600	No	ns	0.9994
							D'Agostino-Pearson omnibus (K2)	2.302	0.3164	Yes	ns				R135W Peri. vs. R135W Central	0.578	0.2816 to 0.8743	Yes	****	<0.0001
							Shapiro-Wilk (W)	0.9697	0.1702	Yes	ns
							Kolmogorov-Smirnov (distance)	0.08453	0.1	Yes	ns
															Test details	Mean 1	Mean 2	Mean Diff.	SE of diff.	N1	N2	q	DF
							Data summary
							Number of columns (Column Factor)	6							WT Peri. vs. WT Central	1.062	0.5782	0.4835	0.09791	9	10	6.983	41
							Number of rows (Row Factor)	10							WT Peri. vs. T57A Peri.	1.062	1.134	-0.07219	0.09916	9	9	1.03	41
							Number of values	56							WT Peri. vs. T57A Central	1.062	0.6361	0.4256	0.09791	9	10	6.148	41
															WT Peri. vs. R135W Peri.	1.062	1.247	-0.185	0.09916	9	9	2.638	41
															WT Peri. vs. R135W Central	1.062	0.6687	0.393	0.09916	9	9	5.605	41
															WT Central vs. T57A Peri.	0.5782	1.134	-0.5557	0.09791	10	9	8.026	41
															WT Central vs. T57A Central	0.5782	0.6361	-0.05785	0.09407	10	10	0.8697	41
															WT Central vs. R135W Peri.	0.5782	1.247	-0.6685	0.09791	10	9	9.655	41
															WT Central vs. R135W Central	0.5782	0.6687	-0.0905	0.09791	10	9	1.307	41
															T57A Peri. vs. T57A Central	1.134	0.6361	0.4978	0.09791	9	10	7.19	41
															T57A Peri. vs. R135W Peri.	1.134	1.247	-0.1128	0.09916	9	9	1.609	41
															T57A Peri. vs. R135W Central	1.134	0.6687	0.4652	0.09916	9	9	6.634	41
															T57A Central vs. R135W Peri.	0.6361	1.247	-0.6106	0.09791	10	9	8.819	41
															T57A Central vs. R135W Central	0.6361	0.6687	-0.03265	0.09791	10	9	0.4716	41
															R135W Peri. vs. R135W Central	1.247	0.6687	0.578	0.09916	9	9	8.243	41

## Sheet: Figure 5d
WT	T57A	R135W
12	15	24
25	10	17
28	24	31				Table Analyzed	chosen HCC WT T57A R135W肿瘤数量						Number of families	1
23	8	25				Data sets analyzed	A-C						Number of comparisons per family	3
25	20	38											Alpha	0.05
30	23	18				ANOVA summary
31	31	8				F	4.184						Tukey's multiple comparisons test	Mean Diff.	95.00% CI of diff.	Below threshold?	Summary	Adjusted P Value
16	9	29				P value	0.0235						WT vs. T57A	6.857	-1.698 to 15.41	No	ns	0.1369	A-B
17	18	16				P value summary	*						WT vs. R135W	-1.6	-10.04 to 6.843	No	ns	0.8886	A-C
	19	27				Significant diff. among means (P < 0.05)?	Yes						T57A vs. R135W	-8.457	-15.90 to -1.016	Yes	*	0.023	B-C
	24	20				R squared	0.193
	11	17											Test details	Mean 1	Mean 2	Mean Diff.	SE of diff.	n1	n2	q	DF
	4	45				Brown-Forsythe test							WT vs. T57A	23	16.14	6.857	3.496	9	14	2.774	35
	10	26				F (DFn, DFd)	0.4167 (2, 35)						WT vs. R135W	23	24.6	-1.6	3.45	9	15	0.6559	35
		28				P value	0.6624						T57A vs. R135W	16.14	24.6	-8.457	3.041	14	15	3.933	35
						P value summary	ns
						Are SDs significantly different (P < 0.05)?	No
						Bartlett's test
						Bartlett's statistic (corrected)	1.119
						P value	0.5715
						P value summary	ns
						Are SDs significantly different (P < 0.05)?	No
						ANOVA table	SS	DF	MS	F (DFn, DFd)	P value
						Treatment (between columns)	560.3	2	280.1	F (2, 35) = 4.184	P=0.0235
						Residual (within columns)	2343	35	66.95
						Total	2904	37
						Normality of Residuals
						Test name	Statistics	P value	Passed normality test (alpha=0.05)?	P value summary
						Anderson-Darling (A2*)	0.4308	0.2916	Yes	ns
						D'Agostino-Pearson omnibus (K2)	0.7394	0.6909	Yes	ns
						Shapiro-Wilk (W)	0.9752	0.5483	Yes	ns
						Kolmogorov-Smirnov (distance)	0.1167	0.1	Yes	ns
						Data summary
						Number of treatments (columns)	3
						Number of values (total)	38
WT Peri.	WT Central	T57A Peri.	T57A Central	R135W Peri.	R135W Central								Compare column means (main column effect)
0.468604	0.166993	0.421473	0.275862	0.478241	0.340913
0.549164	0.344075	0.5585	0.358681	0.665713	0.3897		Two-way ANOVA	Ordinary					Number of families	1
0.676555	0.401446	0.684686	0.405361	0.738292	0.434573		Alpha	0.05					Number of comparisons per family	15
0.782412	0.435627	0.79476	0.44933	0.798825	0.457913								Alpha	0.05
0.825328	0.460623	0.855745	0.48562	0.935702	0.503388		Source of Variation	% of total variation	P value	P value summary	Significant?
0.954073	0.512122	0.99217	0.598705	1.05692	0.619937		Row Factor	64.33	<0.0001	****	Yes		Tukey's multiple comparisons test	Mean Diff.	95.00% CI of diff.	Below threshold?	Summary	Adjusted P Value
1.08673	0.632284	1.30372	0.675501	1.47312	0.697937		Column Factor	26.41	<0.0001	****	Yes
1.47779	0.761181	1.64192	0.837223	2.10947	0.968529								WT Peri. vs. WT Central	0.4835	0.1909 to 0.7761	Yes	***	0.0002
2.17874	0.983286	2.39617	1.03283	2.40807	1.04969		ANOVA table	SS (Type III)	DF	MS	F (DFn, DFd)	P value	WT Peri. vs. T57A Peri.	-0.07219	-0.3686 to 0.2242	No	ns	0.9773
	1.08463		1.24168				Row Factor	9.362	9	1.04	F (9, 41) = 23.51	P<0.0001	WT Peri. vs. T57A Central	0.4256	0.1330 to 0.7183	Yes	**	0.0012
							Column Factor	3.843	5	0.7686	F (5, 41) = 17.37	P<0.0001	WT Peri. vs. R135W Peri.	-0.185	-0.4814 to 0.1114	No	ns	0.4371
							Residual	1.814	41	0.04425			WT Peri. vs. R135W Central	0.393	0.09662 to 0.6893	Yes	**	0.0037
													WT Central vs. T57A Peri.	-0.5557	-0.8483 to -0.2630	Yes	****	<0.0001
							Spearman's test for heteroscedasticity						WT Central vs. T57A Central	-0.05785	-0.3390 to 0.2233	No	ns	0.9893
							Rs of predicted Y vs. |residual|	0.1703					WT Central vs. R135W Peri.	-0.6685	-0.9611 to -0.3758	Yes	****	<0.0001
							P value (one tailed)	0.1048					WT Central vs. R135W Central	-0.0905	-0.3831 to 0.2021	No	ns	0.9379
							Passed (P > 0.05)?	Yes					T57A Peri. vs. T57A Central	0.4978	0.2052 to 0.7905	Yes	***	0.0001
													T57A Peri. vs. R135W Peri.	-0.1128	-0.4092 to 0.1836	No	ns	0.8628
							Normality of Residuals						T57A Peri. vs. R135W Central	0.4652	0.1688 to 0.7615	Yes	***	0.0004
							Test name	Statistics	P value	Passed normality test (alpha=0.05)?	P value summary		T57A Central vs. R135W Peri.	-0.6106	-0.9033 to -0.3180	Yes	****	<0.0001
							D'Agostino-Pearson omnibus (K2)	2.302	0.3164	Yes	ns		T57A Central vs. R135W Central	-0.03265	-0.3253 to 0.2600	No	ns	0.9994
							Anderson-Darling (A2*)	0.524	0.1745	Yes	ns		R135W Peri. vs. R135W Central	0.578	0.2816 to 0.8743	Yes	****	<0.0001
							Shapiro-Wilk (W)	0.9697	0.1702	Yes	ns
							Kolmogorov-Smirnov (distance)	0.08453	0.1	Yes	ns
													Test details	Mean 1	Mean 2	Mean Diff.	SE of diff.	N1	N2	q	DF
							Data summary
							Number of columns (Column Factor)	6					WT Peri. vs. WT Central	1.062	0.5782	0.4835	0.09791	9	10	6.983	41
							Number of rows (Row Factor)	10					WT Peri. vs. T57A Peri.	1.062	1.134	-0.07219	0.09916	9	9	1.03	41
							Number of values	56					WT Peri. vs. T57A Central	1.062	0.6361	0.4256	0.09791	9	10	6.148	41
													WT Peri. vs. R135W Peri.	1.062	1.247	-0.185	0.09916	9	9	2.638	41
													WT Peri. vs. R135W Central	1.062	0.6687	0.393	0.09916	9	9	5.605	41
													WT Central vs. T57A Peri.	0.5782	1.134	-0.5557	0.09791	10	9	8.026	41
													WT Central vs. T57A Central	0.5782	0.6361	-0.05785	0.09407	10	10	0.8697	41
													WT Central vs. R135W Peri.	0.5782	1.247	-0.6685	0.09791	10	9	9.655	41
													WT Central vs. R135W Central	0.5782	0.6687	-0.0905	0.09791	10	9	1.307	41
													T57A Peri. vs. T57A Central	1.134	0.6361	0.4978	0.09791	9	10	7.19	41
													T57A Peri. vs. R135W Peri.	1.134	1.247	-0.1128	0.09916	9	9	1.609	41
													T57A Peri. vs. R135W Central	1.134	0.6687	0.4652	0.09916	9	9	6.634	41
													T57A Central vs. R135W Peri.	0.6361	1.247	-0.6106	0.09791	10	9	8.819	41
													T57A Central vs. R135W Central	0.6361	0.6687	-0.03265	0.09791	10	9	0.4716	41
													R135W Peri. vs. R135W Central	1.247	0.6687	0.578	0.09916	9	9	8.243	41
