# Supplementary material for: Low glucose metabolite 3-phosphoglycerate switches PHGDH from serine synthesis to p53 activation to control cell fate
Source: Cell Res. 2023 Sep 19;33(11):835–50. doi: 10.1038/s41422-023-00874-4 (PMC10624847; doi:10.1038/s41422-023-00874-4)
Supplement: Supplementary file 10 — Source data for all graphs [file 41422_2023_874_MOESM10_ESM.zip › Source data (graphs)/Source data (graphs)/Figure 6 (graphs).xlsx]

## Sheet: Figure 6a
CR-P53 relative indensity
Peripheral	Cental	Peripheral	Cental	Peripheral	Cental
0.92867	0.926953	0.972441	1.1168	1.0214	1.07133
1.03745	0.869126	0.942913	1.06037	1.17594	0.961008
1.1262	0.993941	1	1.11286	0.953875	1.04517		Table Analyzed	CR-P53 relative indensity
0.96016	0.91951	0.969816	1.04724	0.923918	0.955777		Data sets analyzed	A-F						Number of families	1
0.956153	0.954435	0.948163	0.980971	1.00903	0.989539									Number of comparisons per family	15
0.91951	0.976192	1.07087	1.00656	0.984784	0.990014		ANOVA summary							Alpha	0.05
0.807291	0.963596	0.970472	1.11745	0.971945	1.16786		F	3.177
1.03974	0.963023	0.961286	1.17388	1.02045	0.889681		P value	0.0132						Tukey's multiple comparisons test	Mean Diff.	95.00% CI of diff.	Below threshold?	Summary	Adjusted P Value
1.1491	1.02314	1.02165	1.06168	0.936757			P value summary	*						Peripheral vs. Cental	0.04147	-0.03909 to 0.1220	No	ns	0.6554	A-B
1.04432	0.971039	1.06168	1.10039				Significant diff. among means (P < 0.05)?	Yes						Peripheral vs. Peripheral	1.908e-07	-0.08400 to 0.08400	No	ns	>0.9999	A-C
0.996803	0.973329	1.08071	0.982283				R squared	0.2121						Peripheral vs. Cental	-0.06633	-0.1485 to 0.01583	No	ns	0.1808	A-D
1.03459	0.934968		1.03543											Peripheral vs. Peripheral	0.0002115	-0.08853 to 0.08895	No	ns	>0.9999	A-E
	0.991651						Brown-Forsythe test							Peripheral vs. Cental	-0.008797	-0.1006 to 0.08305	No	ns	0.9997	A-F
							F (DFn, DFd)	1.314 (5, 59)						Cental vs. Peripheral	-0.04147	-0.1239 to 0.04097	No	ns	0.6771	B-C
							P value	0.2707						Cental vs. Cental	-0.1078	-0.1884 to -0.02724	Yes	**	0.0029	B-D
							P value summary	ns						Cental vs. Peripheral	-0.04126	-0.1285 to 0.04600	No	ns	0.7312	B-E
							Are SDs significantly different (P < 0.05)?	No						Cental vs. Cental	-0.05027	-0.1407 to 0.04016	No	ns	0.5778	B-F
														Peripheral vs. Cental	-0.06633	-0.1503 to 0.01767	No	ns	0.2003	C-D
							Bartlett's test							Peripheral vs. Peripheral	0.0002113	-0.09024 to 0.09066	No	ns	>0.9999	C-E
							Bartlett's statistic (corrected)	10.37						Peripheral vs. Cental	-0.008797	-0.1023 to 0.08471	No	ns	0.9998	C-F
							P value	0.0655						Cental vs. Peripheral	0.06654	-0.02220 to 0.1553	No	ns	0.2494	D-E
							P value summary	ns						Cental vs. Cental	0.05753	-0.03432 to 0.1494	No	ns	0.4458	D-F
							Are SDs significantly different (P < 0.05)?	No						Peripheral vs. Cental	-0.009008	-0.1068 to 0.08877	No	ns	0.9998	E-F
							ANOVA table	SS	DF	MS	F (DFn, DFd)	P value		Test details	Mean 1	Mean 2	Mean Diff.	SE of diff.	n1	n2	q	DF
							Treatment (between columns)	0.07414	5	0.01483	F (5, 59) = 3.177	P=0.0132		Peripheral vs. Cental	1	0.9585	0.04147	0.02735	12	13	2.144	59
							Residual (within columns)	0.2754	59	0.004668				Peripheral vs. Peripheral	1	1	1.908e-07	0.02852	12	11	9.459e-06	59
							Total	0.3495	64					Peripheral vs. Cental	1	1.066	-0.06633	0.02789	12	12	3.363	59
														Peripheral vs. Peripheral	1	0.9998	0.0002115	0.03013	12	9	0.00993	59
							Normality of Residuals							Peripheral vs. Cental	1	1.009	-0.008797	0.03118	12	8	0.3989	59
							Test name	Statistics	P value	Passed normality test (alpha=0.05)?	P value summary			Cental vs. Peripheral	0.9585	1	-0.04147	0.02799	13	11	2.095	59
							Anderson-Darling (A2*)	0.4802	0.2259	Yes	ns			Cental vs. Cental	0.9585	1.066	-0.1078	0.02735	13	12	5.574	59
							D'Agostino-Pearson omnibus (K2)	3.578	0.1671	Yes	ns			Cental vs. Peripheral	0.9585	0.9998	-0.04126	0.02963	13	9	1.969	59
							Shapiro-Wilk (W)	0.975	0.211	Yes	ns			Cental vs. Cental	0.9585	1.009	-0.05027	0.0307	13	8	2.315	59
							Kolmogorov-Smirnov (distance)	0.06403	0.1	Yes	ns			Peripheral vs. Cental	1	1.066	-0.06633	0.02852	11	12	3.289	59
														Peripheral vs. Peripheral	1	0.9998	0.0002113	0.03071	11	9	0.009733	59
							Data summary							Peripheral vs. Cental	1	1.009	-0.008797	0.03175	11	8	0.3919	59
							Number of treatments (columns)	6						Cental vs. Peripheral	1.066	0.9998	0.06654	0.03013	12	9	3.123	59
							Number of values (total)	65						Cental vs. Cental	1.066	1.009	0.05753	0.03118	12	8	2.609	59
														Peripheral vs. Cental	0.9998	1.009	-0.009008	0.0332	9	8	0.3837	59
CR-P53-S58-P relative indensity
Peripheral	Cental	Peripheral	Cental	Peripheral	Cental
1.03673	0.943782	0.993832	0.973748	0.958106	1
1.05641	0.966405	0.99957	1.08449	1.01821	0.972678		Table Analyzed	CR-P53-S58-P relative indensity
0.880831	1.01264	1.08564	1.01908	1.00319	1.00364							Number of families	1
0.995422	0.998373	1.01449	0.977191	0.999089	1.04918		Kruskal-Wallis test					Number of comparisons per family	15
1.00132	1.00034	1.00646	1.01965	0.978142	1.01776		P value	0.1737				Alpha	0.05
1.03182	1.00624	0.972027	1.08162	0.995902	1.04235		Exact or approximate P value?	Approximate
0.990012	1.10264	1.03457	1.05121	1.04053	1.06466		P value summary	ns				Dunn's multiple comparisons test	Mean rank diff.	Significant?	Summary	Adjusted P Value
1.10559	1.01165	1.02769	0.99957	1.01594	1.07058		Do the medians vary signif. (P < 0.05)?	No				Peripheral vs. Cental	10.63	No	ns	>0.9999	A-B
0.874929	0.748534	0.982929	1.05408	0.989526			Number of groups	6				Peripheral vs. Peripheral	3.503	No	ns	>0.9999	A-C
0.983127	0.960504	0.979486	0.986372				Kruskal-Wallis statistic	7.698				Peripheral vs. Cental	-6.388	No	ns	>0.9999	A-D
0.956569	0.916241	0.917515										Peripheral vs. Peripheral	3.462	No	ns	>0.9999	A-E
1.05887	0.926569	0.985798					Data summary					Peripheral vs. Cental	-9.413	No	ns	>0.9999	A-F
1.02837							Number of treatments (columns)	6				Cental vs. Peripheral	-7.125	No	ns	>0.9999	B-C
							Number of values (total)	64				Cental vs. Cental	-17.02	No	ns	0.492	B-D
												Cental vs. Peripheral	-7.167	No	ns	>0.9999	B-E
												Cental vs. Cental	-20.04	No	ns	0.2754	B-F
												Peripheral vs. Cental	-9.892	No	ns	>0.9999	C-D
												Peripheral vs. Peripheral	-0.04167	No	ns	>0.9999	C-E
												Peripheral vs. Cental	-12.92	No	ns	>0.9999	C-F
												Cental vs. Peripheral	9.85	No	ns	>0.9999	D-E
												Cental vs. Cental	-3.025	No	ns	>0.9999	D-F
												Peripheral vs. Cental	-12.88	No	ns	>0.9999	E-F
												Test details	Mean rank 1	Mean rank 2	Mean rank diff.	n1	n2	Z
												Peripheral vs. Cental	33.46	22.83	10.63	13	12	1.426
												Peripheral vs. Peripheral	33.46	29.96	3.503	13	12	0.47
												Peripheral vs. Cental	33.46	39.85	-6.388	13	10	0.8157
												Peripheral vs. Peripheral	33.46	30	3.462	13	9	0.4287
												Peripheral vs. Cental	33.46	42.88	-9.413	13	8	1.125
												Cental vs. Peripheral	22.83	29.96	-7.125	12	12	0.9374
												Cental vs. Cental	22.83	39.85	-17.02	12	10	2.135
												Cental vs. Peripheral	22.83	30	-7.167	12	9	0.8729
												Cental vs. Cental	22.83	42.88	-20.04	12	8	2.358
												Peripheral vs. Cental	29.96	39.85	-9.892	12	10	1.241
												Peripheral vs. Peripheral	29.96	30	-0.04167	12	9	0.005075
												Peripheral vs. Cental	29.96	42.88	-12.92	12	8	1.52
												Cental vs. Peripheral	39.85	30	9.85	10	9	1.151
												Cental vs. Cental	39.85	42.88	-3.025	10	8	0.3425
												Peripheral vs. Cental	30	42.88	-12.88	9	8	1.423

## Sheet: Figure 6b
WT	T57A	R135W
9	4	16										Number of families	1
12	7	22			Table Analyzed	CR_HCC WT T57A R135W肿瘤数量						Number of comparisons per family	3
12	10	8			Data sets analyzed	A-C						Alpha	0.05
12	13	19
17	8	14			ANOVA summary							Tukey's multiple comparisons test	Mean Diff.	95.00% CI of diff.	Below threshold?	Summary	Adjusted P Value
14	12	10			F	4.017						WT vs. T57A	1.455	-2.191 to 5.100	No	ns	0.5951	A-B
9	15	19			P value	0.0275						WT vs. R135W	-2.442	-5.887 to 1.003	No	ns	0.2061	A-C
16	12	16			P value summary	*						T57A vs. R135W	-3.896	-7.341 to -0.4511	Yes	*	0.0239	B-C
13	14	15			Significant diff. among means (P < 0.05)?	Yes
8	14	14			R squared	0.1958						Test details	Mean 1	Mean 2	Mean Diff.	SE of diff.	n1	n2	q	DF
13	10	12										WT vs. T57A	12.27	10.82	1.455	1.486	11	11	1.384	33
		9			Brown-Forsythe test							WT vs. R135W	12.27	14.71	-2.442	1.404	11	14	2.459	33
		16			F (DFn, DFd)	0.4811 (2, 33)						T57A vs. R135W	10.82	14.71	-3.896	1.404	11	14	3.925	33
		16			P value	0.6224
	WT													T57A											R135W
0-2	5	8	9	4	2	3	8	9	9	0	5	4	7	5	8	7	2	1	2	0	3	1	7	1	4	6	8	3	7	5	2	14	10	9	11	5	4	8	2	9
2-4	3	0	4	3	10	8	3	3	6	9	12	6	5	9	9	4	8	8	8	3	2	6	5	5	6	5	4	7	4	6	4	2	6	8	5	1	13	2	5	8
4-6	0	0	1	1	2	1	2	1	1	2	3	0	4	4	0	1	3	1	3	1	1	3	0	2	2	2	2	3	2	1	1	0	1	5	0	2	3	3	2	2
6-8	2	1	0	0	0	0	0	0	1	1	0	0	0	2	0	0	1	0	1	0	0	0	0	0	0	1	2	1	0	0	3	0	0	0	0	0	0	0	1	0
>8	2	0	0	0	0	0	0	0	0	2	0	0	0	0	0	0	0	0	0	0	0	0	0	0	0	1	0	1	0	0	0	0	0	0	0	0	0	1	0	0
		Two-way ANOVA	Ordinary						Compare cell means regardless of rows and columns
		Alpha	0.05
									Number of families	1
		Source of Variation	% of total variation	P value	P value summary	Significant?			Number of comparisons per family	105
		Interaction	3.316	0.052	ns	No			Alpha	0.05
		Row Factor	54.46	<0.0001	****	Yes
		Column Factor	0.6475	0.2169	ns	No			Tukey's multiple comparisons test	Predicted (LS) mean diff.	95.00% CI of diff.	Below threshold?	Summary	Adjusted P Value
		ANOVA table	SS (Type III)	DF	MS	F (DFn, DFd)	P value		0-2:WT vs. 0-2:T57A	2.252	-0.6327 to 5.136	No	ns	0.3233
		Interaction	66.2	8	8.275	F (8, 185) = 1.973	P=0.0520		0-2:WT vs. 0-2:R135W	-1.072	-3.701 to 1.557	No	ns	0.9863
		Row Factor	1087	4	271.8	F (4, 185) = 64.80	P<0.0001		0-2:WT vs. 2-4:WT	0.07692	-2.685 to 2.839	No	ns	>0.9999
		Column Factor	12.93	2	6.463	F (2, 185) = 1.541	P=0.2169		0-2:WT vs. 2-4:T57A	-0.4755	-3.360 to 2.409	No	ns	>0.9999
		Residual	776	185	4.194				0-2:WT vs. 2-4:R135W	0.2404	-2.389 to 2.869	No	ns	>0.9999
									0-2:WT vs. 4-6:WT	4.231	1.469 to 6.992	Yes	****	<0.0001
		Spearman's test for heteroscedasticity							0-2:WT vs. 4-6:T57A	3.888	1.004 to 6.773	Yes	***	0.0006
		Rs of predicted Y vs. |residual|	0.7159						0-2:WT vs. 4-6:R135W	3.678	1.049 to 6.307	Yes	***	0.0003
		P value (one tailed)	<0.0001						0-2:WT vs. 6-8:WT	5.231	2.469 to 7.992	Yes	****	<0.0001
		Passed (P > 0.05)?	No						0-2:WT vs. 6-8:T57A	5.252	2.367 to 8.136	Yes	****	<0.0001
									0-2:WT vs. 6-8:R135W	5.115	2.486 to 7.744	Yes	****	<0.0001
		Normality of Residuals							0-2:WT vs. >8:WT	5.308	2.546 to 8.069	Yes	****	<0.0001
		Test name	Statistics	P value	Passed normality test (alpha=0.05)?	P value summary			0-2:WT vs. >8:T57A	5.615	2.731 to 8.500	Yes	****	<0.0001
		Anderson-Darling (A2*)	4.945	<0.0001	No	****			0-2:WT vs. >8:R135W	5.428	2.799 to 8.057	Yes	****	<0.0001
		D'Agostino-Pearson omnibus (K2)	22.69	<0.0001	No	****			0-2:T57A vs. 0-2:R135W	-3.324	-6.082 to -0.5661	Yes	**	0.0045
		Shapiro-Wilk (W)	0.938	<0.0001	No	****			0-2:T57A vs. 2-4:WT	-2.175	-5.059 to 0.7097	No	ns	0.3822
		Kolmogorov-Smirnov (distance)	0.1524	<0.0001	No	****			0-2:T57A vs. 2-4:T57A	-2.727	-5.730 to 0.2750	No	ns	0.1204
									0-2:T57A vs. 2-4:R135W	-2.011	-4.769 to 0.7464	No	ns	0.4405
		Data summary							0-2:T57A vs. 4-6:WT	1.979	-0.9055 to 4.864	No	ns	0.5485
		Number of columns (Column Factor)	3						0-2:T57A vs. 4-6:T57A	1.636	-1.366 to 4.639	No	ns	0.863
		Number of rows (Row Factor)	5						0-2:T57A vs. 4-6:R135W	1.426	-1.332 to 4.184	No	ns	0.904
		Number of values	200						0-2:T57A vs. 6-8:WT	2.979	0.09453 to 5.864	Yes	*	0.0354
									0-2:T57A vs. 6-8:T57A	3	-0.002269 to 6.002	No	ns	0.0504
									0-2:T57A vs. 6-8:R135W	2.864	0.1059 to 5.621	Yes	*	0.0333
									0-2:T57A vs. >8:WT	3.056	0.1715 to 5.940	Yes	*	0.0264
									0-2:T57A vs. >8:T57A	3.364	0.3614 to 6.366	Yes	*	0.0131
									0-2:T57A vs. >8:R135W	3.176	0.4184 to 5.934	Yes	**	0.0089
									0-2:R135W vs. 2-4:WT	1.149	-1.480 to 3.778	No	ns	0.9745
									0-2:R135W vs. 2-4:T57A	0.5966	-2.161 to 3.354	No	ns	>0.9999
									0-2:R135W vs. 2-4:R135W	1.313	-1.177 to 3.802	No	ns	0.8902
									0-2:R135W vs. 4-6:WT	5.303	2.674 to 7.932	Yes	****	<0.0001
									0-2:R135W vs. 4-6:T57A	4.96	2.202 to 7.718	Yes	****	<0.0001
									0-2:R135W vs. 4-6:R135W	4.75	2.261 to 7.239	Yes	****	<0.0001
									0-2:R135W vs. 6-8:WT	6.303	3.674 to 8.932	Yes	****	<0.0001
									0-2:R135W vs. 6-8:T57A	6.324	3.566 to 9.082	Yes	****	<0.0001
									0-2:R135W vs. 6-8:R135W	6.188	3.698 to 8.677	Yes	****	<0.0001
									0-2:R135W vs. >8:WT	6.38	3.751 to 9.009	Yes	****	<0.0001
									0-2:R135W vs. >8:T57A	6.688	3.930 to 9.445	Yes	****	<0.0001
									0-2:R135W vs. >8:R135W	6.5	4.011 to 8.989	Yes	****	<0.0001
									2-4:WT vs. 2-4:T57A	-0.5524	-3.437 to 2.332	No	ns	>0.9999
									2-4:WT vs. 2-4:R135W	0.1635	-2.466 to 2.793	No	ns	>0.9999
									2-4:WT vs. 4-6:WT	4.154	1.392 to 6.916	Yes	****	<0.0001
									2-4:WT vs. 4-6:T57A	3.811	0.9267 to 6.696	Yes	***	0.0009
									2-4:WT vs. 4-6:R135W	3.601	0.9719 to 6.230	Yes	***	0.0005
									2-4:WT vs. 6-8:WT	5.154	2.392 to 7.916	Yes	****	<0.0001
									2-4:WT vs. 6-8:T57A	5.175	2.290 to 8.059	Yes	****	<0.0001
									2-4:WT vs. 6-8:R135W	5.038	2.409 to 7.668	Yes	****	<0.0001
									2-4:WT vs. >8:WT	5.231	2.469 to 7.992	Yes	****	<0.0001
									2-4:WT vs. >8:T57A	5.538	2.654 to 8.423	Yes	****	<0.0001
									2-4:WT vs. >8:R135W	5.351	2.722 to 7.980	Yes	****	<0.0001
									2-4:T57A vs. 2-4:R135W	0.7159	-2.042 to 3.474	No	ns	0.9999
									2-4:T57A vs. 4-6:WT	4.706	1.822 to 7.591	Yes	****	<0.0001
									2-4:T57A vs. 4-6:T57A	4.364	1.361 to 7.366	Yes	***	0.0001
									2-4:T57A vs. 4-6:R135W	4.153	1.396 to 6.911	Yes	****	<0.0001
									2-4:T57A vs. 6-8:WT	5.706	2.822 to 8.591	Yes	****	<0.0001
									2-4:T57A vs. 6-8:T57A	5.727	2.725 to 8.730	Yes	****	<0.0001
									2-4:T57A vs. 6-8:R135W	5.591	2.833 to 8.349	Yes	****	<0.0001
									2-4:T57A vs. >8:WT	5.783	2.899 to 8.668	Yes	****	<0.0001
									2-4:T57A vs. >8:T57A	6.091	3.089 to 9.093	Yes	****	<0.0001
									2-4:T57A vs. >8:R135W	5.903	3.146 to 8.661	Yes	****	<0.0001
									2-4:R135W vs. 4-6:WT	3.99	1.361 to 6.619	Yes	****	<0.0001
									2-4:R135W vs. 4-6:T57A	3.648	0.8900 to 6.405	Yes	***	0.0009
									2-4:R135W vs. 4-6:R135W	3.438	0.9481 to 5.927	Yes	***	0.0004
									2-4:R135W vs. 6-8:WT	4.99	2.361 to 7.619	Yes	****	<0.0001
									2-4:R135W vs. 6-8:T57A	5.011	2.254 to 7.769	Yes	****	<0.0001
									2-4:R135W vs. 6-8:R135W	4.875	2.386 to 7.364	Yes	****	<0.0001
									2-4:R135W vs. >8:WT	5.067	2.438 to 7.696	Yes	****	<0.0001
									2-4:R135W vs. >8:T57A	5.375	2.617 to 8.133	Yes	****	<0.0001
									2-4:R135W vs. >8:R135W	5.188	2.698 to 7.677	Yes	****	<0.0001
									4-6:WT vs. 4-6:T57A	-0.3427	-3.227 to 2.542	No	ns	>0.9999
									4-6:WT vs. 4-6:R135W	-0.5529	-3.182 to 2.076	No	ns	>0.9999
									4-6:WT vs. 6-8:WT	1	-1.762 to 3.762	No	ns	0.9957
									4-6:WT vs. 6-8:T57A	1.021	-1.864 to 3.905	No	ns	0.9966
									4-6:WT vs. 6-8:R135W	0.8846	-1.744 to 3.514	No	ns	0.998
									4-6:WT vs. >8:WT	1.077	-1.685 to 3.839	No	ns	0.991
									4-6:WT vs. >8:T57A	1.385	-1.500 to 4.269	No	ns	0.9447
									4-6:WT vs. >8:R135W	1.197	-1.432 to 3.826	No	ns	0.9639
									4-6:T57A vs. 4-6:R135W	-0.2102	-2.968 to 2.548	No	ns	>0.9999
									4-6:T57A vs. 6-8:WT	1.343	-1.542 to 4.227	No	ns	0.9567
									4-6:T57A vs. 6-8:T57A	1.364	-1.639 to 4.366	No	ns	0.9646
									4-6:T57A vs. 6-8:R135W	1.227	-1.530 to 3.985	No	ns	0.9702
									4-6:T57A vs. >8:WT	1.42	-1.465 to 4.304	No	ns	0.9331
									4-6:T57A vs. >8:T57A	1.727	-1.275 to 4.730	No	ns	0.8086
									4-6:T57A vs. >8:R135W	1.54	-1.218 to 4.298	No	ns	0.8403
									4-6:R135W vs. 6-8:WT	1.553	-1.076 to 4.182	No	ns	0.7774
									4-6:R135W vs. 6-8:T57A	1.574	-1.184 to 4.332	No	ns	0.8175
									4-6:R135W vs. 6-8:R135W	1.438	-1.052 to 3.927	No	ns	0.8044
									4-6:R135W vs. >8:WT	1.63	-0.9992 to 4.259	No	ns	0.7123
									4-6:R135W vs. >8:T57A	1.938	-0.8203 to 4.695	No	ns	0.5069
									4-6:R135W vs. >8:R135W	1.75	-0.7394 to 4.239	No	ns	0.5058
									6-8:WT vs. 6-8:T57A	0.02098	-2.864 to 2.905	No	ns	>0.9999
									6-8:WT vs. 6-8:R135W	-0.1154	-2.744 to 2.514	No	ns	>0.9999
									6-8:WT vs. >8:WT	0.07692	-2.685 to 2.839	No	ns	>0.9999
									6-8:WT vs. >8:T57A	0.3846	-2.500 to 3.269	No	ns	>0.9999
									6-8:WT vs. >8:R135W	0.1971	-2.432 to 2.826	No	ns	>0.9999
									6-8:T57A vs. 6-8:R135W	-0.1364	-2.894 to 2.621	No	ns	>0.9999
									6-8:T57A vs. >8:WT	0.05594	-2.829 to 2.940	No	ns	>0.9999
									6-8:T57A vs. >8:T57A	0.3636	-2.639 to 3.366	No	ns	>0.9999
									6-8:T57A vs. >8:R135W	0.1761	-2.582 to 2.934	No	ns	>0.9999
									6-8:R135W vs. >8:WT	0.1923	-2.437 to 2.821	No	ns	>0.9999
									6-8:R135W vs. >8:T57A	0.5	-2.258 to 3.258	No	ns	>0.9999
									6-8:R135W vs. >8:R135W	0.3125	-2.177 to 2.802	No	ns	>0.9999
									>8:WT vs. >8:T57A	0.3077	-2.577 to 3.192	No	ns	>0.9999
									>8:WT vs. >8:R135W	0.1202	-2.509 to 2.749	No	ns	>0.9999
									>8:T57A vs. >8:R135W	-0.1875	-2.945 to 2.570	No	ns	>0.9999
									Test details	Predicted (LS) mean 1	Predicted (LS) mean 2	Predicted (LS) mean diff.	SE of diff.	N1	N2	q	DF
									0-2:WT vs. 0-2:T57A	5.615	3.364	2.252	0.839	13	11	3.795	185
									0-2:WT vs. 0-2:R135W	5.615	6.688	-1.072	0.7647	13	16	1.983	185
									0-2:WT vs. 2-4:WT	5.615	5.538	0.07692	0.8033	13	13	0.1354	185
									0-2:WT vs. 2-4:T57A	5.615	6.091	-0.4755	0.839	13	11	0.8015	185
									0-2:WT vs. 2-4:R135W	5.615	5.375	0.2404	0.7647	13	16	0.4445	185
									0-2:WT vs. 4-6:WT	5.615	1.385	4.231	0.8033	13	13	7.448	185
									0-2:WT vs. 4-6:T57A	5.615	1.727	3.888	0.839	13	11	6.554	185
									0-2:WT vs. 4-6:R135W	5.615	1.938	3.678	0.7647	13	16	6.802	185
									0-2:WT vs. 6-8:WT	5.615	0.3846	5.231	0.8033	13	13	9.209	185
									0-2:WT vs. 6-8:T57A	5.615	0.3636	5.252	0.839	13	11	8.852	185
									0-2:WT vs. 6-8:R135W	5.615	0.5	5.115	0.7647	13	16	9.46	185
									0-2:WT vs. >8:WT	5.615	0.3077	5.308	0.8033	13	13	9.344	185
									0-2:WT vs. >8:T57A	5.615	0	5.615	0.839	13	11	9.465	185
									0-2:WT vs. >8:R135W	5.615	0.1875	5.428	0.7647	13	16	10.04	185
									0-2:T57A vs. 0-2:R135W	3.364	6.688	-3.324	0.8022	11	16	5.86	185
									0-2:T57A vs. 2-4:WT	3.364	5.538	-2.175	0.839	11	13	3.666	185
									0-2:T57A vs. 2-4:T57A	3.364	6.091	-2.727	0.8733	11	11	4.417	185
									0-2:T57A vs. 2-4:R135W	3.364	5.375	-2.011	0.8022	11	16	3.546	185
									0-2:T57A vs. 4-6:WT	3.364	1.385	1.979	0.839	11	13	3.336	185
									0-2:T57A vs. 4-6:T57A	3.364	1.727	1.636	0.8733	11	11	2.65	185
									0-2:T57A vs. 4-6:R135W	3.364	1.938	1.426	0.8022	11	16	2.514	185
									0-2:T57A vs. 6-8:WT	3.364	0.3846	2.979	0.839	11	13	5.021	185
									0-2:T57A vs. 6-8:T57A	3.364	0.3636	3	0.8733	11	11	4.858	185
									0-2:T57A vs. 6-8:R135W	3.364	0.5	2.864	0.8022	11	16	5.049	185
									0-2:T57A vs. >8:WT	3.364	0.3077	3.056	0.839	11	13	5.151	185
									0-2:T57A vs. >8:T57A	3.364	0	3.364	0.8733	11	11	5.447	185
									0-2:T57A vs. >8:R135W	3.364	0.1875	3.176	0.8022	11	16	5.6	185
									0-2:R135W vs. 2-4:WT	6.688	5.538	1.149	0.7647	16	13	2.125	185
									0-2:R135W vs. 2-4:T57A	6.688	6.091	0.5966	0.8022	16	11	1.052	185
									0-2:R135W vs. 2-4:R135W	6.688	5.375	1.313	0.7241	16	16	2.563	185
									0-2:R135W vs. 4-6:WT	6.688	1.385	5.303	0.7647	16	13	9.807	185
									0-2:R135W vs. 4-6:T57A	6.688	1.727	4.96	0.8022	16	11	8.745	185
									0-2:R135W vs. 4-6:R135W	6.688	1.938	4.75	0.7241	16	16	9.277	185
									0-2:R135W vs. 6-8:WT	6.688	0.3846	6.303	0.7647	16	13	11.66	185
									0-2:R135W vs. 6-8:T57A	6.688	0.3636	6.324	0.8022	16	11	11.15	185
									0-2:R135W vs. 6-8:R135W	6.688	0.5	6.188	0.7241	16	16	12.08	185
									0-2:R135W vs. >8:WT	6.688	0.3077	6.38	0.7647	16	13	11.8	185
									0-2:R135W vs. >8:T57A	6.688	0	6.688	0.8022	16	11	11.79	185
									0-2:R135W vs. >8:R135W	6.688	0.1875	6.5	0.7241	16	16	12.7	185
									2-4:WT vs. 2-4:T57A	5.538	6.091	-0.5524	0.839	13	11	0.9312	185
									2-4:WT vs. 2-4:R135W	5.538	5.375	0.1635	0.7647	13	16	0.3023	185
									2-4:WT vs. 4-6:WT	5.538	1.385	4.154	0.8033	13	13	7.313	185
									2-4:WT vs. 4-6:T57A	5.538	1.727	3.811	0.839	13	11	6.424	185
									2-4:WT vs. 4-6:R135W	5.538	1.938	3.601	0.7647	13	16	6.659	185
									2-4:WT vs. 6-8:WT	5.538	0.3846	5.154	0.8033	13	13	9.073	185
									2-4:WT vs. 6-8:T57A	5.538	0.3636	5.175	0.839	13	11	8.722	185
									2-4:WT vs. 6-8:R135W	5.538	0.5	5.038	0.7647	13	16	9.318	185
									2-4:WT vs. >8:WT	5.538	0.3077	5.231	0.8033	13	13	9.209	185
									2-4:WT vs. >8:T57A	5.538	0	5.538	0.839	13	11	9.335	185
									2-4:WT vs. >8:R135W	5.538	0.1875	5.351	0.7647	13	16	9.896	185
									2-4:T57A vs. 2-4:R135W	6.091	5.375	0.7159	0.8022	11	16	1.262	185
									2-4:T57A vs. 4-6:WT	6.091	1.385	4.706	0.839	11	13	7.933	185
									2-4:T57A vs. 4-6:T57A	6.091	1.727	4.364	0.8733	11	11	7.067	185
									2-4:T57A vs. 4-6:R135W	6.091	1.938	4.153	0.8022	11	16	7.322	185
									2-4:T57A vs. 6-8:WT	6.091	0.3846	5.706	0.839	11	13	9.618	185
									2-4:T57A vs. 6-8:T57A	6.091	0.3636	5.727	0.8733	11	11	9.275	185
									2-4:T57A vs. 6-8:R135W	6.091	0.5	5.591	0.8022	11	16	9.857	185
									2-4:T57A vs. >8:WT	6.091	0.3077	5.783	0.839	11	13	9.748	185
									2-4:T57A vs. >8:T57A	6.091	0	6.091	0.8733	11	11	9.864	185
									2-4:T57A vs. >8:R135W	6.091	0.1875	5.903	0.8022	11	16	10.41	185
									2-4:R135W vs. 4-6:WT	5.375	1.385	3.99	0.7647	16	13	7.379	185
									2-4:R135W vs. 4-6:T57A	5.375	1.727	3.648	0.8022	16	11	6.431	185
									2-4:R135W vs. 4-6:R135W	5.375	1.938	3.438	0.7241	16	16	6.714	185
									2-4:R135W vs. 6-8:WT	5.375	0.3846	4.99	0.7647	16	13	9.229	185
									2-4:R135W vs. 6-8:T57A	5.375	0.3636	5.011	0.8022	16	11	8.835	185
									2-4:R135W vs. 6-8:R135W	5.375	0.5	4.875	0.7241	16	16	9.521	185
									2-4:R135W vs. >8:WT	5.375	0.3077	5.067	0.7647	16	13	9.371	185
									2-4:R135W vs. >8:T57A	5.375	0	5.375	0.8022	16	11	9.476	185
									2-4:R135W vs. >8:R135W	5.375	0.1875	5.188	0.7241	16	16	10.13	185
									4-6:WT vs. 4-6:T57A	1.385	1.727	-0.3427	0.839	13	11	0.5776	185
									4-6:WT vs. 4-6:R135W	1.385	1.938	-0.5529	0.7647	13	16	1.022	185
									4-6:WT vs. 6-8:WT	1.385	0.3846	1	0.8033	13	13	1.76	185
									4-6:WT vs. 6-8:T57A	1.385	0.3636	1.021	0.839	13	11	1.721	185
									4-6:WT vs. 6-8:R135W	1.385	0.5	0.8846	0.7647	13	16	1.636	185
									4-6:WT vs. >8:WT	1.385	0.3077	1.077	0.8033	13	13	1.896	185
									4-6:WT vs. >8:T57A	1.385	0	1.385	0.839	13	11	2.334	185
									4-6:WT vs. >8:R135W	1.385	0.1875	1.197	0.7647	13	16	2.214	185
									4-6:T57A vs. 4-6:R135W	1.727	1.938	-0.2102	0.8022	11	16	0.3706	185
									4-6:T57A vs. 6-8:WT	1.727	0.3846	1.343	0.839	11	13	2.263	185
									4-6:T57A vs. 6-8:T57A	1.727	0.3636	1.364	0.8733	11	11	2.208	185
									4-6:T57A vs. 6-8:R135W	1.727	0.5	1.227	0.8022	11	16	2.164	185
									4-6:T57A vs. >8:WT	1.727	0.3077	1.42	0.839	11	13	2.393	185
									4-6:T57A vs. >8:T57A	1.727	0	1.727	0.8733	11	11	2.797	185
									4-6:T57A vs. >8:R135W	1.727	0.1875	1.54	0.8022	11	16	2.715	185
									4-6:R135W vs. 6-8:WT	1.938	0.3846	1.553	0.7647	16	13	2.872	185
									4-6:R135W vs. 6-8:T57A	1.938	0.3636	1.574	0.8022	16	11	2.775	185
									4-6:R135W vs. 6-8:R135W	1.938	0.5	1.438	0.7241	16	16	2.808	185
									4-6:R135W vs. >8:WT	1.938	0.3077	1.63	0.7647	16	13	3.014	185
									4-6:R135W vs. >8:T57A	1.938	0	1.938	0.8022	16	11	3.416	185
									4-6:R135W vs. >8:R135W	1.938	0.1875	1.75	0.7241	16	16	3.418	185
									6-8:WT vs. 6-8:T57A	0.3846	0.3636	0.02098	0.839	13	11	0.03536	185
									6-8:WT vs. 6-8:R135W	0.3846	0.5	-0.1154	0.7647	13	16	0.2134	185
									6-8:WT vs. >8:WT	0.3846	0.3077	0.07692	0.8033	13	13	0.1354	185
									6-8:WT vs. >8:T57A	0.3846	0	0.3846	0.839	13	11	0.6483	185
									6-8:WT vs. >8:R135W	0.3846	0.1875	0.1971	0.7647	13	16	0.3645	185
									6-8:T57A vs. 6-8:R135W	0.3636	0.5	-0.1364	0.8022	11	16	0.2404	185
									6-8:T57A vs. >8:WT	0.3636	0.3077	0.05594	0.839	11	13	0.0943	185
									6-8:T57A vs. >8:T57A	0.3636	0	0.3636	0.8733	11	11	0.5889	185
									6-8:T57A vs. >8:R135W	0.3636	0.1875	0.1761	0.8022	11	16	0.3105	185
									6-8:R135W vs. >8:WT	0.5	0.3077	0.1923	0.7647	16	13	0.3556	185
									6-8:R135W vs. >8:T57A	0.5	0	0.5	0.8022	16	11	0.8815	185
									6-8:R135W vs. >8:R135W	0.5	0.1875	0.3125	0.7241	16	16	0.6103	185
									>8:WT vs. >8:T57A	0.3077	0	0.3077	0.839	13	11	0.5186	185
									>8:WT vs. >8:R135W	0.3077	0.1875	0.1202	0.7647	13	16	0.2223	185
									>8:T57A vs. >8:R135W	0	0.1875	-0.1875	0.8022	11	16	0.3306	185
