# Supplementary material for: Low glucose metabolite 3-phosphoglycerate switches PHGDH from serine synthesis to p53 activation to control cell fate
Source: Cell Res. 2023 Sep 19;33(11):835–50. doi: 10.1038/s41422-023-00874-4 (PMC10624847; doi:10.1038/s41422-023-00874-4)
Supplement: Supplementary file 10 — Source data for all graphs [file 41422_2023_874_MOESM10_ESM.zip › Source data (graphs)/Source data (graphs)/Figure 7 (graphs).xlsx]

## Sheet: Figure 7b
WT	T57A	R135W		Data sets analyzed	A-C						Number of families	1
10	19	9									Number of comparisons per family	3
29	9	11		ANOVA summary							Alpha	0.05
23	18	21		F	0.5614
17	20	27		P value	0.5806						Tukey's multiple comparisons test	Mean Diff.	95.00% CI of diff.	Below threshold?	Summary	Adjusted P Value
7	16	28		P value summary	ns						WT vs. T57A	-3.875	-15.48 to 7.727	No	ns	0.6738	A-B
16	31	4		Significant diff. among means (P < 0.05)?	No						WT vs. R135W	0.3333	-12.07 to 12.74	No	ns	0.9974	A-C
	26			R squared	0.06195						T57A vs. R135W	4.208	-7.394 to 15.81	No	ns	0.629	B-C
	28
				Brown-Forsythe test							Test details	Mean 1	Mean 2	Mean Diff.	SE of diff.	n1	n2	q	DF
				F (DFn, DFd)	1.077 (2, 17)						WT vs. T57A	17	20.88	-3.875	4.523	6	8	1.212	17
				P value	0.3628						WT vs. R135W	17	16.67	0.3333	4.835	6	6	0.0975	17
				P value summary	ns						T57A vs. R135W	20.88	16.67	4.208	4.523	8	6	1.316	17
				Are SDs significantly different (P < 0.05)?	No
				Bartlett's test
				Bartlett's statistic (corrected)	0.6555
				P value	0.7205
				P value summary	ns
				Are SDs significantly different (P < 0.05)?	No
				ANOVA table	SS	DF	MS	F (DFn, DFd)	P value
				Treatment (between columns)	78.74	2	39.37	F (2, 17) = 0.5614	P=0.5806
				Residual (within columns)	1192	17	70.13
				Total	1271	19
				Normality of Residuals
				Test name	Statistics	P value	Passed normality test (alpha=0.05)?	P value summary
				D'Agostino-Pearson omnibus (K2)	2.957	0.228	Yes	ns
				Anderson-Darling (A2*)	0.3217	0.5065	Yes	ns
				Shapiro-Wilk (W)	0.9468	0.3218	Yes	ns
				Kolmogorov-Smirnov (distance)	0.1078	0.1	Yes	ns
				Data summary
				Number of treatments (columns)	3
				Number of values (total)	20
	WT							T57A							R135W
0-2	2	5	5	9	1	4	10	10	3	1	3	9	11	7	4	2	13	1	8	0
2-4	4	12	4	5	0	3	2	6	2	7	2	2	6	6	1	5	4	5	4	3
4-6	1	4	2	2	0	0	1	1	2	4	5	3	3	3	1	1	1	10	4	1
6-8	2	3	1	1	0	0	1	2	2	4	4	1	3	3	3	3	2	2	2	0
>8	1	0	10	1	0	0	2	0	0	2	7	1	1	5	0	0	1	6	6	0
									Within each row, compare columns (simple effects within rows)
	Two-way ANOVA	Ordinary
	Alpha	0.05							Number of families	5
									Number of comparisons per family	3
	Source of Variation	% of total variation	P value	P value summary	Significant?				Alpha	0.05
	Interaction	1.702	0.9829	ns	No
	Row Factor	19.35	0.0007	***	Yes				Tukey's multiple comparisons test	Predicted (LS) mean diff.	95.00% CI of diff.	Below threshold?	Summary	Adjusted P Value
	Column Factor	1.803	0.3716	ns	No
									0-2
	ANOVA table	SS (Type III)	DF	MS	F (DFn, DFd)	P value			WT vs. T57A	-1.143	-4.766 to 2.480	No	ns	0.733
	Interaction	15.27	8	1.909	F (8, 85) = 0.2364	P=0.9829			WT vs. R135W	0.4762	-3.295 to 4.247	No	ns	0.9512
	Row Factor	173.6	4	43.41	F (4, 85) = 5.375	P=0.0007			T57A vs. R135W	1.619	-2.152 to 5.390	No	ns	0.5638
	Column Factor	16.17	2	8.087	F (2, 85) = 1.002	P=0.3716
	Residual	686.4	85	8.075					2-4
									WT vs. T57A	-0.1429	-3.766 to 3.480	No	ns	0.9951
	Spearman's test for heteroscedasticity								WT vs. R135W	0.619	-3.152 to 4.390	No	ns	0.919
	Rs of predicted Y vs. |residual|	0.3826							T57A vs. R135W	0.7619	-3.009 to 4.533	No	ns	0.88
	P value (one tailed)	<0.0001
	Passed (P > 0.05)?	No							4-6
									WT vs. T57A	-1.571	-5.195 to 2.052	No	ns	0.5572
	Normality of Residuals								WT vs. R135W	-1.571	-5.343 to 2.200	No	ns	0.5827
	Test name	Statistics	P value	Passed normality test (alpha=0.05)?	P value summary				T57A vs. R135W	0	-3.771 to 3.771	No	ns	>0.9999
	Anderson-Darling (A2*)	1.79	0.0001	No	***
	D'Agostino-Pearson omnibus (K2)	19.29	<0.0001	No	****				6-8
	Shapiro-Wilk (W)	0.9356	0.0001	No	***				WT vs. T57A	-1.571	-5.195 to 2.052	No	ns	0.5572
	Kolmogorov-Smirnov (distance)	0.12	0.0012	No	**				WT vs. R135W	-0.8571	-4.628 to 2.914	No	ns	0.8507
									T57A vs. R135W	0.7143	-3.057 to 4.486	No	ns	0.8937
	Data summary
	Number of columns (Column Factor)	3							>8
	Number of rows (Row Factor)	5							WT vs. T57A	-0.2857	-3.909 to 3.338	No	ns	0.9807
	Number of values	100							WT vs. R135W	-0.1667	-3.938 to 3.605	No	ns	0.9939
									T57A vs. R135W	0.119	-3.652 to 3.890	No	ns	0.9969
									Test details	Predicted (LS) mean 1	Predicted (LS) mean 2	Predicted (LS) mean diff.	SE of diff.	N1	N2	q	DF
									0-2
									WT vs. T57A	5.143	6.286	-1.143	1.519	7	7	1.064	85
									WT vs. R135W	5.143	4.667	0.4762	1.581	7	6	0.426	85
									T57A vs. R135W	6.286	4.667	1.619	1.581	7	6	1.448	85
									2-4
									WT vs. T57A	4.286	4.429	-0.1429	1.519	7	7	0.133	85
									WT vs. R135W	4.286	3.667	0.619	1.581	7	6	0.5538	85
									T57A vs. R135W	4.429	3.667	0.7619	1.581	7	6	0.6816	85
									4-6
									WT vs. T57A	1.429	3	-1.571	1.519	7	7	1.463	85
									WT vs. R135W	1.429	3	-1.571	1.581	7	6	1.406	85
									T57A vs. R135W	3	3	0	1.581	7	6	0	85
									6-8
									WT vs. T57A	1.143	2.714	-1.571	1.519	7	7	1.463	85
									WT vs. R135W	1.143	2	-0.8571	1.581	7	6	0.7668	85
									T57A vs. R135W	2.714	2	0.7143	1.581	7	6	0.639	85
									>8
									WT vs. T57A	2	2.286	-0.2857	1.519	7	7	0.266	85
									WT vs. R135W	2	2.167	-0.1667	1.581	7	6	0.1491	85
									T57A vs. R135W	2.286	2.167	0.119	1.581	7	6	0.1065	85
