# Supplementary material for: Low glucose metabolite 3-phosphoglycerate switches PHGDH from serine synthesis to p53 activation to control cell fate
Source: Cell Res. 2023 Sep 19;33(11):835–50. doi: 10.1038/s41422-023-00874-4 (PMC10624847; doi:10.1038/s41422-023-00874-4)
Supplement: Supplementary file 10 — Source data for all graphs [file 41422_2023_874_MOESM10_ESM.zip › Source data (graphs)/Source data (graphs)/Supplementary information Figure S1gú¿graphsú⌐.xlsx]

## Sheet: Figure S1g
pyruvate
nor	gs30min	gs2h
0.780937	1.0624	1.14586
1.07787	1.17053	0.797184			Data sets analyzed	A-C						Number of families	1
1.1412	0.80502	0.736256										Number of comparisons per family	3
0.792822	1.25139	1.11532			ANOVA summary							Alpha	0.05
1.30857		1.25405			F	0.1518
0.898609					P value	0.8608						Tukey's multiple comparisons test	Mean Diff.	95.00% CI of diff.	Below threshold?	Summary	Adjusted P Value
					P value summary	ns						nor vs. gs30min	-0.07233	-0.4393 to 0.2947	No	ns	0.8603	A-B
					Significant diff. among means (P < 0.05)?	No						nor vs. gs2h	-0.009734	-0.3540 to 0.3345	No	ns	0.9969	A-C
					R squared	0.02467						gs30min vs. gs2h	0.0626	-0.3188 to 0.4440	No	ns	0.9006	B-C
					Brown-Forsythe test							Test details	Mean 1	Mean 2	Mean Diff.	SE of diff.	n1	n2	q	DF
					F (DFn, DFd)	0.1170 (2, 12)						nor vs. gs30min	1	1.072	-0.07233	0.1376	6	4	0.7436	12
					P value	0.8906						nor vs. gs2h	1	1.01	-0.009734	0.129	6	5	0.1067	12
					P value summary	ns						gs30min vs. gs2h	1.072	1.01	0.0626	0.143	4	5	0.6193	12
					Are SDs significantly different (P < 0.05)?	No
					Bartlett's test
					Bartlett's statistic (corrected)	0.08191
					P value	0.9599
					P value summary	ns
					Are SDs significantly different (P < 0.05)?	No
					ANOVA table	SS	DF	MS	F (DFn, DFd)	P value
					Treatment (between columns)	0.01379	2	0.006893	F (2, 12) = 0.1518	P=0.8608
					Residual (within columns)	0.545	12	0.04542
					Total	0.5588	14
					Normality of Residuals
					Test name	Statistics	P value	Passed normality test (alpha=0.05)?	P value summary
					Anderson-Darling (A2*)	0.5684	0.1178	Yes	ns
					D'Agostino-Pearson omnibus (K2)	3.774	0.1515	Yes	ns
					Shapiro-Wilk (W)	0.9096	0.1336	Yes	ns
					Kolmogorov-Smirnov (distance)	0.1868	0.1	Yes	ns
					Data summary
					Number of treatments (columns)	3
					Number of values (total)	15
L-alanine
nor	gs30min	gs2h
0.86432	0.807073	0.80624
1.18609	1.08311	0.917311			Data sets analyzed	A-C
0.949589	0.958168	0.925324										Number of families	1
0.921393	1.04392	1.02971			ANOVA summary							Number of comparisons per family	3
1.00063	1.0153	0.818492			F	0.3478						Alpha	0.05
1.07363	0.894989	0.996881			P value	0.7106
1.00434	1.03927	1.08722			P value summary	ns						Tukey's multiple comparisons test	Mean Diff.	95.00% CI of diff.	Below threshold?	Summary	Adjusted P Value
		1.06162			Significant diff. among means (P < 0.05)?	No						nor vs. gs30min	0.02259	-0.1179 to 0.1631	No	ns	0.9126	A-B
					R squared	0.03532						nor vs. gs2h	0.04465	-0.09142 to 0.1807	No	ns	0.6872	A-C
												gs30min vs. gs2h	0.02206	-0.1140 to 0.1581	No	ns	0.9112	B-C
					Brown-Forsythe test
					F (DFn, DFd)	0.1427 (2, 19)						Test details	Mean 1	Mean 2	Mean Diff.	SE of diff.	n1	n2	q	DF
					P value	0.868						nor vs. gs30min	1	0.9774	0.02259	0.05532	7	7	0.5776	19
					P value summary	ns						nor vs. gs2h	1	0.9553	0.04465	0.05356	7	8	1.179	19
					Are SDs significantly different (P < 0.05)?	No						gs30min vs. gs2h	0.9774	0.9553	0.02206	0.05356	7	8	0.5824	19
					Bartlett's test
					Bartlett's statistic (corrected)	0.05425
					P value	0.9732
					P value summary	ns
					Are SDs significantly different (P < 0.05)?	No
					ANOVA table	SS	DF	MS	F (DFn, DFd)	P value
					Treatment (between columns)	0.00745	2	0.003725	F (2, 19) = 0.3478	P=0.7106
					Residual (within columns)	0.2035	19	0.01071
					Total	0.2109	21
					Normality of Residuals
					Test name	Statistics	P value	Passed normality test (alpha=0.05)?	P value summary
					Anderson-Darling (A2*)	0.2353	0.7626	Yes	ns
					D'Agostino-Pearson omnibus (K2)	0.9285	0.6286	Yes	ns
					Shapiro-Wilk (W)	0.9709	0.7313	Yes	ns
					Kolmogorov-Smirnov (distance)	0.1044	0.1	Yes	ns
					Data summary
					Number of treatments (columns)	3
					Number of values (total)	22
glycine
nor	gs30min	gs2h
0.875504	0.839698	0.861903
1.1867	1.16699	0.975417			Data sets analyzed	A-C
0.937797	0.967463	0.97993										Number of families	1
0.948852	0.967205	1.08821			ANOVA summary							Number of comparisons per family	3
0.97517	0.978734	0.848334			F	0.2753						Alpha	0.05
1.08735	0.861272	1.00615			P value	0.7623
0.988628	0.961784	1.12381			P value summary	ns						Tukey's multiple comparisons test	Mean Diff.	95.00% CI of diff.	Below threshold?	Summary	Adjusted P Value
		1.09901			Significant diff. among means (P < 0.05)?	No						nor vs. gs30min	0.03669	-0.1056 to 0.1790	No	ns	0.7918	A-B
					R squared	0.02816						nor vs. gs2h	0.002154	-0.1356 to 0.1399	No	ns	0.9991	A-C
												gs30min vs. gs2h	-0.03454	-0.1723 to 0.1032	No	ns	0.8019	B-C
					Brown-Forsythe test
					F (DFn, DFd)	0.1105 (2, 19)						Test details	Mean 1	Mean 2	Mean Diff.	SE of diff.	n1	n2	q	DF
					P value	0.8959						nor vs. gs30min	1	0.9633	0.03669	0.05602	7	7	0.9264	19
					P value summary	ns						nor vs. gs2h	1	0.9978	0.002154	0.05424	7	8	0.05616	19
					Are SDs significantly different (P < 0.05)?	No						gs30min vs. gs2h	0.9633	0.9978	-0.03454	0.05424	7	8	0.9006	19
					Bartlett's test
					Bartlett's statistic (corrected)	0.002271
					P value	0.9989
					P value summary	ns
					Are SDs significantly different (P < 0.05)?	No
					ANOVA table	SS	DF	MS	F (DFn, DFd)	P value
					Treatment (between columns)	0.006047	2	0.003024	F (2, 19) = 0.2753	P=0.7623
					Residual (within columns)	0.2087	19	0.01098
					Total	0.2147	21
					Normality of Residuals
					Test name	Statistics	P value	Passed normality test (alpha=0.05)?	P value summary
					Anderson-Darling (A2*)	0.4186	0.3001	Yes	ns
					D'Agostino-Pearson omnibus (K2)	0.912	0.6338	Yes	ns
					Shapiro-Wilk (W)	0.9484	0.2932	Yes	ns
					Kolmogorov-Smirnov (distance)	0.1658	0.1	Yes	ns
					Data summary
					Number of treatments (columns)	3
					Number of values (total)	22
L-Valine
nor	gs30min	gs2h
0.838234	0.829127	0.862959
1.02228	1.11114	0.968191			Data sets analyzed	A-C
1.13949	1.00829	0.991375										Number of families	1
0.899632	1.12021	1.18431			ANOVA summary							Number of comparisons per family	3
1.04865	1.00152	1.2259			F	0.3259						Alpha	0.05
1.05172	0.93688	1.12045			P value	0.7266
	1.20434				P value summary	ns						Tukey's multiple comparisons test	Mean Diff.	95.00% CI of diff.	Below threshold?	Summary	Adjusted P Value
					Significant diff. among means (P < 0.05)?	No						nor vs. gs30min	-0.03022	-0.2115 to 0.1511	No	ns	0.9037	A-B
					R squared	0.03914						nor vs. gs2h	-0.05886	-0.2470 to 0.1293	No	ns	0.704	A-C
												gs30min vs. gs2h	-0.02865	-0.2100 to 0.1527	No	ns	0.9129	B-C
					Brown-Forsythe test
					F (DFn, DFd)	0.4376 (2, 16)						Test details	Mean 1	Mean 2	Mean Diff.	SE of diff.	n1	n2	q	DF
					P value	0.6531						nor vs. gs30min	1	1.03	-0.03022	0.07027	6	7	0.6081	16
					P value summary	ns						nor vs. gs2h	1	1.059	-0.05886	0.07292	6	6	1.142	16
					Are SDs significantly different (P < 0.05)?	No						gs30min vs. gs2h	1.03	1.059	-0.02865	0.07027	7	6	0.5766	16
					Bartlett's test
					Bartlett's statistic (corrected)	0.2591
					P value	0.8785
					P value summary	ns
					Are SDs significantly different (P < 0.05)?	No
					ANOVA table	SS	DF	MS	F (DFn, DFd)	P value
					Treatment (between columns)	0.0104	2	0.005199	F (2, 16) = 0.3259	P=0.7266
					Residual (within columns)	0.2552	16	0.01595
					Total	0.2656	18
					Normality of Residuals
					Test name	Statistics	P value	Passed normality test (alpha=0.05)?	P value summary
					Anderson-Darling (A2*)	0.2946	0.5607	Yes	ns
					D'Agostino-Pearson omnibus (K2)	1.986	0.3704	Yes	ns
					Shapiro-Wilk (W)	0.9496	0.3894	Yes	ns
					Kolmogorov-Smirnov (distance)	0.1323	0.1	Yes	ns
					Data summary
					Number of treatments (columns)	3
					Number of values (total)	19
L-Leucine
nor	gs30min	gs2h
0.812019	0.866799	0.87688
1.02906	1.17993	0.980684			Data sets analyzed	A-C
1.15892	1.06872	1.03362										Number of families	1
0.846042	1.1788	1.23313			ANOVA summary							Number of comparisons per family	3
0.931174	1.09518	1.23832			F	0.7368						Alpha	0.05
1.10037	1.0309	1.13619			P value	0.4942
1.12241					P value summary	ns						Tukey's multiple comparisons test	Mean Diff.	95.00% CI of diff.	Below threshold?	Summary	Adjusted P Value
					Significant diff. among means (P < 0.05)?	No						nor vs. gs30min	-0.07006	-0.2624 to 0.1223	No	ns	0.6238	A-B
					R squared	0.08434						nor vs. gs2h	-0.08314	-0.2755 to 0.1092	No	ns	0.5187	A-C
												gs30min vs. gs2h	-0.01308	-0.2127 to 0.1865	No	ns	0.9844	B-C
					Brown-Forsythe test
					F (DFn, DFd)	0.5160 (2, 16)						Test details	Mean 1	Mean 2	Mean Diff.	SE of diff.	n1	n2	q	DF
					P value	0.6065						nor vs. gs30min	1	1.07	-0.07006	0.07454	7	6	1.329	16
					P value summary	ns						nor vs. gs2h	1	1.083	-0.08314	0.07454	7	6	1.577	16
					Are SDs significantly different (P < 0.05)?	No						gs30min vs. gs2h	1.07	1.083	-0.01308	0.07735	6	6	0.2392	16
					Bartlett's test
					Bartlett's statistic (corrected)	0.2437
					P value	0.8853
					P value summary	ns
					Are SDs significantly different (P < 0.05)?	No
					ANOVA table	SS	DF	MS	F (DFn, DFd)	P value
					Treatment (between columns)	0.02645	2	0.01323	F (2, 16) = 0.7368	P=0.4942
					Residual (within columns)	0.2872	16	0.01795
					Total	0.3137	18
					Normality of Residuals
					Test name	Statistics	P value	Passed normality test (alpha=0.05)?	P value summary
					Anderson-Darling (A2*)	0.4856	0.1997	Yes	ns
					D'Agostino-Pearson omnibus (K2)	3.2	0.2019	Yes	ns
					Shapiro-Wilk (W)	0.9156	0.0937	Yes	ns
					Kolmogorov-Smirnov (distance)	0.155	0.1	Yes	ns
					Data summary
					Number of treatments (columns)	3
					Number of values (total)	19
Isoleucine
nor	gs30min	gs2h
0.819841	0.864087	0.87873
1.0293	1.17068	0.983336			Data sets analyzed	A-C
1.15086	1.07056	1.02012										Number of families	1
0.852447	0.787642	1.22801			ANOVA summary							Number of comparisons per family	3
0.936766	1.15592	1.24533			F	0.6056						Alpha	0.05
1.09088	1.06757	1.13962			P value	0.5571
1.1199	1.00823				P value summary	ns						Tukey's multiple comparisons test	Mean Diff.	95.00% CI of diff.	Below threshold?	Summary	Adjusted P Value
					Significant diff. among means (P < 0.05)?	No						nor vs. gs30min	-0.01781	-0.2103 to 0.1747	No	ns	0.9695	A-B
					R squared	0.06651						nor vs. gs2h	-0.08252	-0.2829 to 0.1179	No	ns	0.5528	A-C
												gs30min vs. gs2h	-0.06471	-0.2651 to 0.1357	No	ns	0.691	B-C
					Brown-Forsythe test
					F (DFn, DFd)	0.07746 (2, 17)						Test details	Mean 1	Mean 2	Mean Diff.	SE of diff.	n1	n2	q	DF
					P value	0.9258						nor vs. gs30min	1	1.018	-0.01781	0.07504	7	7	0.3357	17
					P value summary	ns						nor vs. gs2h	1	1.083	-0.08252	0.07811	7	6	1.494	17
					Are SDs significantly different (P < 0.05)?	No						gs30min vs. gs2h	1.018	1.083	-0.06471	0.07811	7	6	1.172	17
					Bartlett's test
					Bartlett's statistic (corrected)	0.06147
					P value	0.9697
					P value summary	ns
					Are SDs significantly different (P < 0.05)?	No
					ANOVA table	SS	DF	MS	F (DFn, DFd)	P value
					Treatment (between columns)	0.02387	2	0.01194	F (2, 17) = 0.6056	P=0.5571
					Residual (within columns)	0.3351	17	0.01971
					Total	0.359	19
					Normality of Residuals
					Test name	Statistics	P value	Passed normality test (alpha=0.05)?	P value summary
					Anderson-Darling (A2*)	0.6003	0.1029	Yes	ns
					D'Agostino-Pearson omnibus (K2)	4.469	0.1071	Yes	ns
					Shapiro-Wilk (W)	0.9102	0.0643	Yes	ns
					Kolmogorov-Smirnov (distance)	0.1461	0.1	Yes	ns
					Data summary
					Number of treatments (columns)	3
					Number of values (total)	20
L-Threonine(2TBDMS derivative)
nor	gs30min	gs2h
0.980931	0.839773	0.849737
1.01907	1.12436	0.883514			Data sets analyzed	A-C
0.963913	1.0354	1.1885										Number of families	1
1.03609	1.08106	1.05154			ANOVA summary							Number of comparisons per family	3
					F	0.05626						Alpha	0.05
					P value	0.9456
					P value summary	ns						Tukey's multiple comparisons test	Mean Diff.	95.00% CI of diff.	Below threshold?	Summary	Adjusted P Value
					Significant diff. among means (P < 0.05)?	No						nor vs. gs30min	-0.02015	-0.2527 to 0.2124	No	ns	0.9684	A-B
					R squared	0.01235						nor vs. gs2h	0.006678	-0.2258 to 0.2392	No	ns	0.9965	A-C
												gs30min vs. gs2h	0.02683	-0.2057 to 0.2593	No	ns	0.9447	B-C
					Brown-Forsythe test
					F (DFn, DFd)	2.289 (2, 9)						Test details	Mean 1	Mean 2	Mean Diff.	SE of diff.	n1	n2	q	DF
					P value	0.1571						nor vs. gs30min	1	1.02	-0.02015	0.08328	4	4	0.3422	9
					P value summary	ns						nor vs. gs2h	1	0.9933	0.006678	0.08328	4	4	0.1134	9
					Are SDs significantly different (P < 0.05)?	No						gs30min vs. gs2h	1.02	0.9933	0.02683	0.08328	4	4	0.4556	9
					Bartlett's test
					Bartlett's statistic (corrected)	4.75
					P value	0.093
					P value summary	ns
					Are SDs significantly different (P < 0.05)?	No
					ANOVA table	SS	DF	MS	F (DFn, DFd)	P value
					Treatment (between columns)	0.001561	2	0.0007803	F (2, 9) = 0.05626	P=0.9456
					Residual (within columns)	0.1248	9	0.01387
					Total	0.1264	11
					Normality of Residuals
					Test name	Statistics	P value	Passed normality test (alpha=0.05)?	P value summary
					Anderson-Darling (A2*)	0.2282	0.7574	Yes	ns
					D'Agostino-Pearson omnibus (K2)	0.04912	0.9757	Yes	ns
					Shapiro-Wilk (W)	0.9715	0.9258	Yes	ns
					Kolmogorov-Smirnov (distance)	0.1403	0.1	Yes	ns
					Data summary
					Number of treatments (columns)	3
					Number of values (total)	12
L-Proline
nor	gs30min	gs2h
0.980931	0.839773	0.849737
1.01907	1.12436	0.883514			Data sets analyzed	A-C						Number of families	1
0.723269	1.0354	1.1885										Number of comparisons per family	3
1.09729	0.747	1.05154			ANOVA summary							Alpha	0.05
1.17945	1.23065	0.709752			F	0.1845
	0.82632	0.925876			P value	0.8335						Tukey's multiple comparisons test	Mean Diff.	95.00% CI of diff.	Below threshold?	Summary	Adjusted P Value
					P value summary	ns						nor vs. gs30min	0.03275	-0.2485 to 0.3140	No	ns	0.9503	A-B
					Significant diff. among means (P < 0.05)?	No						nor vs. gs2h	0.06518	-0.2161 to 0.3464	No	ns	0.8189	A-C
					R squared	0.02567						gs30min vs. gs2h	0.03243	-0.2357 to 0.3006	No	ns	0.9465	B-C
					Brown-Forsythe test							Test details	Mean 1	Mean 2	Mean Diff.	SE of diff.	n1	n2	q	DF
					F (DFn, DFd)	0.3956 (2, 14)						nor vs. gs30min	1	0.9673	0.03275	0.1075	5	6	0.431	14
					P value	0.6806						nor vs. gs2h	1	0.9348	0.06518	0.1075	5	6	0.8578	14
					P value summary	ns						gs30min vs. gs2h	0.9673	0.9348	0.03243	0.1025	6	6	0.4477	14
					Are SDs significantly different (P < 0.05)?	No
					Bartlett's test
					Bartlett's statistic (corrected)	0.09702
					P value	0.9526
					P value summary	ns
					Are SDs significantly different (P < 0.05)?	No
					ANOVA table	SS	DF	MS	F (DFn, DFd)	P value
					Treatment (between columns)	0.01162	2	0.005809	F (2, 14) = 0.1845	P=0.8335
					Residual (within columns)	0.4409	14	0.03149
					Total	0.4525	16
					Normality of Residuals
					Test name	Statistics	P value	Passed normality test (alpha=0.05)?	P value summary
					Anderson-Darling (A2*)	0.1597	0.9367	Yes	ns
					D'Agostino-Pearson omnibus (K2)	1.135	0.5668	Yes	ns
					Shapiro-Wilk (W)	0.9678	0.7797	Yes	ns
					Kolmogorov-Smirnov (distance)	0.08419	0.1	Yes	ns
					Data summary
					Number of treatments (columns)	3
					Number of values (total)	17
L-Methionine
nor	gs30min	gs2h			Table Analyzed	L-Methionine, 2TBDMS derivative
0.765236	0.724079	0.918264			Data sets analyzed	A-C						Number of families	1
1.14814	0.994599	1.00537										Number of comparisons per family	3
1.08663	0.863228	0.821804			ANOVA summary							Alpha	0.05
0.941256	1.12021	1.16548			F	0.08275
1.06218	1.04377	1.09743			P value	0.921						Tukey's multiple comparisons test	Mean Diff.	95.00% CI of diff.	Below threshold?	Summary	Adjusted P Value
0.996566	0.932183				P value summary	ns						nor vs. gs30min	0.02684	-0.1762 to 0.2298	No	ns	0.9373	A-B
	1.13406				Significant diff. among means (P < 0.05)?	No						nor vs. gs2h	-0.00167	-0.2226 to 0.2193	No	ns	0.9998	A-C
					R squared	0.01091						gs30min vs. gs2h	-0.02851	-0.2422 to 0.1851	No	ns	0.9362	B-C
					Brown-Forsythe test							Test details	Mean 1	Mean 2	Mean Diff.	SE of diff.	n1	n2	q	DF
					F (DFn, DFd)	0.03504 (2, 15)						nor vs. gs30min	1	0.9732	0.02684	0.07815	6	7	0.4857	15
					P value	0.9656						nor vs. gs2h	1	1.002	-0.00167	0.08506	6	5	0.02777	15
					P value summary	ns						gs30min vs. gs2h	0.9732	1.002	-0.02851	0.08225	7	5	0.4902	15
					Are SDs significantly different (P < 0.05)?	No
					Bartlett's test
					Bartlett's statistic (corrected)	0.03516
					P value	0.9826
					P value summary	ns
					Are SDs significantly different (P < 0.05)?	No
					ANOVA table	SS	DF	MS	F (DFn, DFd)	P value
					Treatment (between columns)	0.003266	2	0.001633	F (2, 15) = 0.08275	P=0.9210
					Residual (within columns)	0.296	15	0.01973
					Total	0.2992	17
					Normality of Residuals
					Test name	Statistics	P value	Passed normality test (alpha=0.05)?	P value summary
					Anderson-Darling (A2*)	0.3645	0.3988	Yes	ns
					D'Agostino-Pearson omnibus (K2)	1.514	0.4691	Yes	ns
					Shapiro-Wilk (W)	0.9311	0.2028	Yes	ns
					Kolmogorov-Smirnov (distance)	0.1257	0.1	Yes	ns
					Data summary
					Number of treatments (columns)	3
					Number of values (total)	18
L-Serine
nor	gs30min	gs2h
1.04668	1.00865	0.936575			Table Analyzed	L-Ser						Number of families	1
0.953318	0.987837	1.03222			Data sets analyzed	A-C						Number of comparisons per family	3
0.861494	0.895251	1.00936										Alpha	0.05
1.21126	0.972543	0.836366			ANOVA summary
0.927249	0.918016	0.967425			F	0.2186						Tukey's multiple comparisons test	Mean Diff.	95.00% CI of diff.	Below threshold?	Summary	Adjusted P Value
	1.0887	0.991875			P value	0.806						nor vs. gs30min	0.03623	-0.1053 to 0.1778	No	ns	0.7892	A-B
	0.875377	1.06802			P value summary	ns						nor vs. gs2h	0.02259	-0.1190 to 0.1641	No	ns	0.9113	A-C
					Significant diff. among means (P < 0.05)?	No						gs30min vs. gs2h	-0.01364	-0.1429 to 0.1156	No	ns	0.96	B-C
					R squared	0.0266
												Test details	Mean 1	Mean 2	Mean Diff.	SE of diff.	n1	n2	q	DF
					Brown-Forsythe test							nor vs. gs30min	1	0.9638	0.03623	0.05486	5	7	0.934	16
					F (DFn, DFd)	0.6764 (2, 16)						nor vs. gs2h	1	0.9774	0.02259	0.05486	5	7	0.5824	16
					P value	0.5224						gs30min vs. gs2h	0.9638	0.9774	-0.01364	0.05008	7	7	0.3852	16
					P value summary	ns
					Are SDs significantly different (P < 0.05)?	No
					Bartlett's test
					Bartlett's statistic (corrected)	2.283
					P value	0.3193
					P value summary	ns
					Are SDs significantly different (P < 0.05)?	No
					ANOVA table	SS	DF	MS	F (DFn, DFd)	P value
					Treatment (between columns)	0.003838	2	0.001919	F (2, 16) = 0.2186	P=0.8060
					Residual (within columns)	0.1404	16	0.008778
					Total	0.1443	18
					Normality of Residuals
					Test name	Statistics	P value	Passed normality test (alpha=0.05)?	P value summary
					Anderson-Darling (A2*)	0.209	0.8392	Yes	ns
					D'Agostino-Pearson omnibus (K2)	1.466	0.4805	Yes	ns
					Shapiro-Wilk (W)	0.9703	0.7815	Yes	ns
					Kolmogorov-Smirnov (distance)	0.1096	0.1	Yes	ns
					Data summary
					Number of treatments (columns)	3
					Number of values (total)	19
L-Threonine （3TBDMS derivative)
nor	gs30min	gs2h			Table Analyzed	L-Threonine, 3TBDMS derivative						Number of families	1
0.846103	0.793141	1.05273			Data sets analyzed	A-C						Number of comparisons per family	3
0.89682	1.30612	0.994225										Alpha	0.05
1.25708	0.917616	1.23081			ANOVA summary
1.11729	1.06984	0.837982			F	0.4473						Tukey's multiple comparisons test	Mean Diff.	95.00% CI of diff.	Below threshold?	Summary	Adjusted P Value
0.937501	0.973376	1.0427			P value	0.6471						nor vs. gs30min	-0.01202	-0.2503 to 0.2263	No	ns	0.9907	A-B
1.04592		1.24419			P value summary	ns						nor vs. gs2h	-0.07529	-0.2928 to 0.1423	No	ns	0.6523	A-C
0.899289		1.12437			Significant diff. among means (P < 0.05)?	No						gs30min vs. gs2h	-0.06327	-0.3016 to 0.1750	No	ns	0.7754	B-C
					R squared	0.05295
												Test details	Mean 1	Mean 2	Mean Diff.	SE of diff.	n1	n2	q	DF
					Brown-Forsythe test							nor vs. gs30min	1	1.012	-0.01202	0.09236	7	5	0.184	16
					F (DFn, DFd)	0.1133 (2, 16)						nor vs. gs2h	1	1.075	-0.07529	0.08431	7	7	1.263	16
					P value	0.8936						gs30min vs. gs2h	1.012	1.075	-0.06327	0.09236	5	7	0.9688	16
					P value summary	ns
					Are SDs significantly different (P < 0.05)?	No
					Bartlett's test
					Bartlett's statistic (corrected)	0.5091
					P value	0.7753
					P value summary	ns
					Are SDs significantly different (P < 0.05)?	No
					ANOVA table	SS	DF	MS	F (DFn, DFd)	P value
					Treatment (between columns)	0.02226	2	0.01113	F (2, 16) = 0.4473	P=0.6471
					Residual (within columns)	0.3981	16	0.02488
					Total	0.4203	18
					Normality of Residuals
					Test name	Statistics	P value	Passed normality test (alpha=0.05)?	P value summary
					Anderson-Darling (A2*)	0.2733	0.6259	Yes	ns
					D'Agostino-Pearson omnibus (K2)	0.7488	0.6877	Yes	ns
					Shapiro-Wilk (W)	0.9646	0.6661	Yes	ns
					Kolmogorov-Smirnov (distance)	0.1392	0.1	Yes	ns
					Data summary
					Number of treatments (columns)	3
					Number of values (total)	19
L-Phenylalanine
nor	gs30min	gs2h			Table Analyzed	L-Phenylalanine, 2TBDMS derivat						Number of families	1
0.800693	0.868172	0.882126			Data sets analyzed	A-C						Number of comparisons per family	3
1.02463	1.16405	0.923521										Alpha	0.05
1.17467	1.1004	1.05749			ANOVA summary
0.824566	1.17252	1.22649			F	0.4208						Tukey's multiple comparisons test	Mean Diff.	95.00% CI of diff.	Below threshold?	Summary	Adjusted P Value
1.07346	1.09893				P value	0.6651						nor vs. gs30min	-0.07258	-0.2853 to 0.1401	No	ns	0.6491	A-B
1.10197	1.03143				P value summary	ns						nor vs. gs2h	-0.02241	-0.2602 to 0.2154	No	ns	0.9665	A-C
					Significant diff. among means (P < 0.05)?	No						gs30min vs. gs2h	0.05018	-0.1876 to 0.2880	No	ns	0.8447	B-C
					R squared	0.06081
												Test details	Mean 1	Mean 2	Mean Diff.	SE of diff.	n1	n2	q	DF
					Brown-Forsythe test							nor vs. gs30min	1	1.073	-0.07258	0.08055	6	6	1.274	13
					F (DFn, DFd)	0.4668 (2, 13)						nor vs. gs2h	1	1.022	-0.02241	0.09006	6	4	0.3519	13
					P value	0.6371						gs30min vs. gs2h	1.073	1.022	0.05018	0.09006	6	4	0.7879	13
					P value summary	ns
					Are SDs significantly different (P < 0.05)?	No
					Bartlett's test
					Bartlett's statistic (corrected)	0.5144
					P value	0.7732
					P value summary	ns
					Are SDs significantly different (P < 0.05)?	No
					ANOVA table	SS	DF	MS	F (DFn, DFd)	P value
					Treatment (between columns)	0.01638	2	0.008192	F (2, 13) = 0.4208	P=0.6651
					Residual (within columns)	0.2531	13	0.01947
					Total	0.2694	15
					Normality of Residuals
					Test name	Statistics	P value	Passed normality test (alpha=0.05)?	P value summary
					Anderson-Darling (A2*)	0.4393	0.2558	Yes	ns
					D'Agostino-Pearson omnibus (K2)	1.452	0.4838	Yes	ns
					Shapiro-Wilk (W)	0.9327	0.2691	Yes	ns
					Kolmogorov-Smirnov (distance)	0.2002	0.086	Yes	ns
					Data summary
					Number of treatments (columns)	3
					Number of values (total)	16
L-Aspartic acid
nor	gs30min	gs2h			Table Analyzed	L-Aspartic acid						Number of families	1
1.09873	1.07284	0.849502			Data sets analyzed	A-C						Number of comparisons per family	3
0.77786	1.11084	1.20646										Alpha	0.05
1.12341	0.911021	1.17037			ANOVA summary
0.793683		1.07986			F	0.6601						Tukey's multiple comparisons test	Mean Diff.	95.00% CI of diff.	Below threshold?	Summary	Adjusted P Value
1.18071		1.2321			P value	0.5361						nor vs. gs30min	-0.03157	-0.3304 to 0.2673	No	ns	0.9563	A-B
1.0256					P value summary	ns						nor vs. gs2h	-0.1077	-0.3636 to 0.1482	No	ns	0.5129	A-C
					Significant diff. among means (P < 0.05)?	No						gs30min vs. gs2h	-0.07609	-0.3847 to 0.2325	No	ns	0.7875	B-C
					R squared	0.1072
												Test details	Mean 1	Mean 2	Mean Diff.	SE of diff.	n1	n2	q	DF
					Brown-Forsythe test							nor vs. gs30min	1	1.032	-0.03157	0.1106	6	3	0.4035	11
					F (DFn, DFd)	0.3621 (2, 11)						nor vs. gs2h	1	1.108	-0.1077	0.09475	6	5	1.607	11
					P value	0.7042						gs30min vs. gs2h	1.032	1.108	-0.07609	0.1143	3	5	0.9417	11
					P value summary	ns
					Are SDs significantly different (P < 0.05)?	No
					Bartlett's test
					Bartlett's statistic (corrected)
					P value
					P value summary
					Are SDs significantly different (P < 0.05)?
					ANOVA table	SS	DF	MS	F (DFn, DFd)	P value
					Treatment (between columns)	0.03232	2	0.01616	F (2, 11) = 0.6601	P=0.5361
					Residual (within columns)	0.2693	11	0.02448
					Total	0.3016	13
					Normality of Residuals
					Test name	Statistics	P value	Passed normality test (alpha=0.05)?	P value summary
					Anderson-Darling (A2*)	0.7515	0.0382	No	*
					D'Agostino-Pearson omnibus (K2)	2.277	0.3203	Yes	ns
					Shapiro-Wilk (W)	0.8775	0.0536	Yes	ns
					Kolmogorov-Smirnov (distance)	0.2135	0.0835	Yes	ns
					Data summary
					Number of treatments (columns)	3
					Number of values (total)	14
L-Cysteine
nor	gs30min	gs2h
0.901562	0.931209	0.959898			Table Analyzed	L-Cysteine, 3TBDMS derivative						Number of families	1
0.876738	1.29247	0.890005			Data sets analyzed	A-C						Number of comparisons per family	3
1.2217	0.997202	1.0646										Alpha	0.05
0.863458	0.941809	1.26775			ANOVA summary
0.896382	0.943499				F	0.1639						Tukey's multiple comparisons test	Mean Diff.	95.00% CI of diff.	Below threshold?	Summary	Adjusted P Value
1.09796	0.837576				P value	0.8504						nor vs. gs30min	0.009373	-0.2166 to 0.2354	No	ns	0.9935	A-B
1.1422					P value summary	ns						nor vs. gs2h	-0.04556	-0.3002 to 0.2090	No	ns	0.887	A-C
					Significant diff. among means (P < 0.05)?	No						gs30min vs. gs2h	-0.05494	-0.3171 to 0.2073	No	ns	0.849	B-C
					R squared	0.02288
												Test details	Mean 1	Mean 2	Mean Diff.	SE of diff.	n1	n2	q	DF
					Brown-Forsythe test							nor vs. gs30min	1	0.9906	0.009373	0.08634	7	6	0.1535	14
					F (DFn, DFd)	0.1241 (2, 14)						nor vs. gs2h	1	1.046	-0.04556	0.09728	7	4	0.6624	14
					P value	0.8842						gs30min vs. gs2h	0.9906	1.046	-0.05494	0.1002	6	4	0.7755	14
					P value summary	ns
					Are SDs significantly different (P < 0.05)?	No
					Bartlett's test
					Bartlett's statistic (corrected)	0.03777
					P value	0.9813
					P value summary	ns
					Are SDs significantly different (P < 0.05)?	No
					ANOVA table	SS	DF	MS	F (DFn, DFd)	P value
					Treatment (between columns)	0.007897	2	0.003948	F (2, 14) = 0.1639	P=0.8504
					Residual (within columns)	0.3372	14	0.02409
					Total	0.3451	16
					Normality of Residuals
					Test name	Statistics	P value	Passed normality test (alpha=0.05)?	P value summary
					Anderson-Darling (A2*)	0.7937	0.0314	No	*
					D'Agostino-Pearson omnibus (K2)	2.724	0.2561	Yes	ns
					Shapiro-Wilk (W)	0.8796	0.0313	No	*
					Kolmogorov-Smirnov (distance)	0.2155	0.0348	No	*
					Data summary
					Number of treatments (columns)	3
					Number of values (total)	17
L-Glutamic acid
nor	gs30min	gs120min
1.04827	0.998501	1.1047			Table Analyzed	L-Glutamic acid						Number of families	1
0.951729	0.976641	0.84278			Data sets analyzed	A-C						Number of comparisons per family	3
1.00223	0.865607	1.06223										Alpha	0.05
0.997482	0.983776				ANOVA summary
1.00029					F	0.4421						Tukey's multiple comparisons test	Mean Diff.	95.00% CI of diff.	Below threshold?	Summary	Adjusted P Value
					P value	0.6559						nor vs. gs30min	0.04387	-0.1030 to 0.1908	No	ns	0.6926	A-B
					P value summary	ns						nor vs. gs120min	-0.003237	-0.1632 to 0.1567	No	ns	0.9982	A-C
					Significant diff. among means (P < 0.05)?	No						gs30min vs. gs120min	-0.04711	-0.2144 to 0.1202	No	ns	0.7203	B-C
					R squared	0.08945
												Test details	Mean 1	Mean 2	Mean Diff.	SE of diff.	n1	n2	q	DF
					Brown-Forsythe test							nor vs. gs30min	1	0.9561	0.04387	0.05262	5	4	1.179	9
					F (DFn, DFd)	1.024 (2, 9)						nor vs. gs120min	1	1.003	-0.003237	0.05728	5	3	0.07991	9
					P value	0.3975						gs30min vs. gs120min	0.9561	1.003	-0.04711	0.05991	4	3	1.112	9
					P value summary	ns
					Are SDs significantly different (P < 0.05)?	No
					Bartlett's test
					Bartlett's statistic (corrected)
					P value
					P value summary
					Are SDs significantly different (P < 0.05)?
					ANOVA table	SS	DF	MS	F (DFn, DFd)	P value
					Treatment (between columns)	0.005439	2	0.00272	F (2, 9) = 0.4421	P=0.6559
					Residual (within columns)	0.05537	9	0.006152
					Total	0.06081	11
					Normality of Residuals
					Test name	Statistics	P value	Passed normality test (alpha=0.05)?	P value summary
					Anderson-Darling (A2*)	0.4569	0.2177	Yes	ns
					D'Agostino-Pearson omnibus (K2)	4.194	0.1228	Yes	ns
					Shapiro-Wilk (W)	0.9222	0.3048	Yes	ns
					Kolmogorov-Smirnov (distance)	0.2358	0.064	Yes	ns
					Data summary
					Number of treatments (columns)	3
					Number of values (total)	12
L-Asparagine
nor	gs30min	gs2h			Table Analyzed	L-Asparagine, 3TBDMS derivative						Number of families	1
0.988892	0.965589	1.08586			Data sets analyzed	A-C						Number of comparisons per family	3
1.01111	0.999791	1.05337										Alpha	0.05
0.909321	0.819948	1.25355			ANOVA summary
1.15457	1.31613	0.801141			F	0.2517						Tukey's multiple comparisons test	Mean Diff.	95.00% CI of diff.	Below threshold?	Summary	Adjusted P Value
0.936112	0.987116	0.940442			P value	0.7807						nor vs. gs30min	-0.0147	-0.2370 to 0.2076	No	ns	0.9839	A-B
	0.999602	1.08817			P value summary	ns						nor vs. gs2h	-0.05505	-0.2700 to 0.1599	No	ns	0.7867	A-C
		1.16285			Significant diff. among means (P < 0.05)?	No						gs30min vs. gs2h	-0.04036	-0.2446 to 0.1639	No	ns	0.8661	B-C
					R squared	0.03248
												Test details	Mean 1	Mean 2	Mean Diff.	SE of diff.	n1	n2	q	DF
					Brown-Forsythe test							nor vs. gs30min	1	1.015	-0.0147	0.08557	5	6	0.2429	15
					F (DFn, DFd)	0.1853 (2, 15)						nor vs. gs2h	1	1.055	-0.05505	0.08274	5	7	0.941	15
					P value	0.8327						gs30min vs. gs2h	1.015	1.055	-0.04036	0.07862	6	7	0.726	15
					P value summary	ns
					Are SDs significantly different (P < 0.05)?	No
					Bartlett's test
					Bartlett's statistic (corrected)	1.105
					P value	0.5754
					P value summary	ns
					Are SDs significantly different (P < 0.05)?	No
					ANOVA table	SS	DF	MS	F (DFn, DFd)	P value
					Treatment (between columns)	0.01005	2	0.005027	F (2, 15) = 0.2517	P=0.7807
					Residual (within columns)	0.2995	15	0.01997
					Total	0.3096	17
					Normality of Residuals
					Test name	Statistics	P value	Passed normality test (alpha=0.05)?	P value summary
					Anderson-Darling (A2*)	0.4018	0.3231	Yes	ns
					D'Agostino-Pearson omnibus (K2)	1.478	0.4776	Yes	ns
					Shapiro-Wilk (W)	0.9631	0.6627	Yes	ns
					Kolmogorov-Smirnov (distance)	0.1793	0.1	Yes	ns
					Data summary
					Number of treatments (columns)	3
					Number of values (total)	18
L-Lysine
nor	gs30min	gs2h
0.784672	0.813143	0.908754			Table Analyzed	L-Lysine, 3TBDMS derivative						Number of families	1
0.996955	1.19906	0.927231			Data sets analyzed	A-C						Number of comparisons per family	3
1.21837	1.1467	1.10789										Alpha	0.05
0.795707	0.796884				ANOVA summary
1.08557	1.05964				F	0.01732						Tukey's multiple comparisons test	Mean Diff.	95.00% CI of diff.	Below threshold?	Summary	Adjusted P Value
1.11872	0.914712				P value	0.9829						nor vs. gs30min	0.01293	-0.2207 to 0.2466	No	ns	0.9883	A-B
	0.97938				P value summary	ns						nor vs. gs2h	0.01871	-0.2782 to 0.3157	No	ns	0.9849	A-C
					Significant diff. among means (P < 0.05)?	No						gs30min vs. gs2h	0.005784	-0.2840 to 0.2956	No	ns	0.9985	B-C
					R squared	0.002658
												Test details	Mean 1	Mean 2	Mean Diff.	SE of diff.	n1	n2	q	DF
					Brown-Forsythe test							nor vs. gs30min	1	0.9871	0.01293	0.08848	6	7	0.2066	13
					F (DFn, DFd)	0.7098 (2, 13)						nor vs. gs2h	1	0.9813	0.01871	0.1125	6	3	0.2353	13
					P value	0.5099						gs30min vs. gs2h	0.9871	0.9813	0.005784	0.1097	7	3	0.07453	13
					P value summary	ns
					Are SDs significantly different (P < 0.05)?	No
					Bartlett's test
					Bartlett's statistic (corrected)
					P value
					P value summary
					Are SDs significantly different (P < 0.05)?
					ANOVA table	SS	DF	MS	F (DFn, DFd)	P value
					Treatment (between columns)	0.0008762	2	0.0004381	F (2, 13) = 0.01732	P=0.9829
					Residual (within columns)	0.3288	13	0.02529
					Total	0.3297	15
					Normality of Residuals
					Test name	Statistics	P value	Passed normality test (alpha=0.05)?	P value summary
					Anderson-Darling (A2*)	0.3431	0.4434	Yes	ns
					D'Agostino-Pearson omnibus (K2)	2.648	0.266	Yes	ns
					Shapiro-Wilk (W)	0.9329	0.2707	Yes	ns
					Kolmogorov-Smirnov (distance)	0.1299	0.1	Yes	ns
					Data summary
					Number of treatments (columns)	3
					Number of values (total)	16
L-Glutamine
nor	gs30min	gs2h
0.906766	0.890997	0.783933			Table Analyzed	L-Glutamine, 3TBDMS derivative						Number of families	1
1.00962	0.920181	0.984372			Data sets analyzed	A-C						Number of comparisons per family	3
1.08361	0.910628	0.885769										Alpha	0.05
0.983603	0.869733	1.00818			ANOVA summary
1.01046	0.892798	1.13455			F	2.337						Tukey's multiple comparisons test	Mean Diff.	95.00% CI of diff.	Below threshold?	Summary	Adjusted P Value
1.00594		0.990196			P value	0.1331						nor vs. gs30min	0.1031	-0.02280 to 0.2291	No	ns	0.1168	A-B
					P value summary	ns						nor vs. gs2h	0.0355	-0.08457 to 0.1556	No	ns	0.7246	A-C
					Significant diff. among means (P < 0.05)?	No						gs30min vs. gs2h	-0.06763	-0.1936 to 0.05830	No	ns	0.3647	B-C
					R squared	0.2503
												Test details	Mean 1	Mean 2	Mean Diff.	SE of diff.	n1	n2	q	DF
					Brown-Forsythe test							nor vs. gs30min	1	0.8969	0.1031	0.04811	6	5	3.031	14
					F (DFn, DFd)	1.953 (2, 14)						nor vs. gs2h	1	0.9645	0.0355	0.04588	6	6	1.094	14
					P value	0.1786						gs30min vs. gs2h	0.8969	0.9645	-0.06763	0.04811	5	6	1.988	14
					P value summary	ns
					Are SDs significantly different (P < 0.05)?	No
					Bartlett's test
					Bartlett's statistic (corrected)	9.622
					P value	0.0081
					P value summary	**
					Are SDs significantly different (P < 0.05)?	Yes
					ANOVA table	SS	DF	MS	F (DFn, DFd)	P value
					Treatment (between columns)	0.02951	2	0.01476	F (2, 14) = 2.337	P=0.1331
					Residual (within columns)	0.08839	14	0.006314
					Total	0.1179	16
					Normality of Residuals
					Test name	Statistics	P value	Passed normality test (alpha=0.05)?	P value summary
					Anderson-Darling (A2*)	0.8036	0.0296	No	*
					D'Agostino-Pearson omnibus (K2)	3.869	0.1445	Yes	ns
					Shapiro-Wilk (W)	0.9126	0.1105	Yes	ns
					Kolmogorov-Smirnov (distance)	0.1883	0.1	Yes	ns
					Data summary
					Number of treatments (columns)	3
					Number of values (total)	17
L-Histidine
nor	gs30min	gs2h
0.788566	0.741967	0.86769			Table Analyzed	L-Histidine,3TBDMS						Number of families	1
0.941639	1.2242	0.970892			Data sets analyzed	A-C						Number of comparisons per family	3
1.2698	0.958484	1.11848										Alpha	0.05
0.884174	1.03183	0.918026			ANOVA summary
1.10381	0.992639				F	0.04723						Tukey's multiple comparisons test	Mean Diff.	95.00% CI of diff.	Below threshold?	Summary	Adjusted P Value
1.01202					P value	0.954						nor vs. gs30min	0.01018	-0.2451 to 0.2654	No	ns	0.9938	A-B
					P value summary	ns						nor vs. gs2h	0.03123	-0.2409 to 0.3033	No	ns	0.9498	A-C
					Significant diff. among means (P < 0.05)?	No						gs30min vs. gs2h	0.02105	-0.2617 to 0.3038	No	ns	0.9785	B-C
					R squared	0.007811
												Test details	Mean 1	Mean 2	Mean Diff.	SE of diff.	n1	n2	q	DF
					Brown-Forsythe test							nor vs. gs30min	1	0.9898	0.01018	0.09567	6	5	0.1504	12
					F (DFn, DFd)	0.3310 (2, 12)						nor vs. gs2h	1	0.9688	0.03123	0.102	6	4	0.433	12
					P value	0.7245						gs30min vs. gs2h	0.9898	0.9688	0.02105	0.106	5	4	0.2809	12
					P value summary	ns
					Are SDs significantly different (P < 0.05)?	No
					Bartlett's test
					Bartlett's statistic (corrected)	0.7173
					P value	0.6986
					P value summary	ns
					Are SDs significantly different (P < 0.05)?	No
					ANOVA table	SS	DF	MS	F (DFn, DFd)	P value
					Treatment (between columns)	0.002358	2	0.001179	F (2, 12) = 0.04723	P=0.9540
					Residual (within columns)	0.2996	12	0.02496
					Total	0.3019	14
					Normality of Residuals
					Test name	Statistics	P value	Passed normality test (alpha=0.05)?	P value summary
					Anderson-Darling (A2*)	0.2159	0.8103	Yes	ns
					D'Agostino-Pearson omnibus (K2)	0.2074	0.9015	Yes	ns
					Shapiro-Wilk (W)	0.971	0.872	Yes	ns
					Kolmogorov-Smirnov (distance)	0.1339	0.1	Yes	ns
					Data summary
					Number of treatments (columns)	3
					Number of values (total)	15
L-Tyrosine
nor	gs30min	gs2h
0.772421	0.86393	0.905534			Table Analyzed	L-Tyrosine, 3TBDMS derivative						Number of families	1
1.04066	1.20127	0.856396			Data sets analyzed	A-C						Number of comparisons per family	3
1.18692	0.793162	1.05273										Alpha	0.05
0.822548	1.18838	1.23195			ANOVA summary
1.06797	1.08239				F	0.0646						Tukey's multiple comparisons test	Mean Diff.	95.00% CI of diff.	Below threshold?	Summary	Adjusted P Value
1.10948	1.07685				P value	0.9377						nor vs. gs30min	-0.03433	-0.2898 to 0.2211	No	ns	0.9333	A-B
					P value summary	ns						nor vs. gs2h	-0.01165	-0.2972 to 0.2739	No	ns	0.9936	A-C
					Significant diff. among means (P < 0.05)?	No						gs30min vs. gs2h	0.02268	-0.2629 to 0.3083	No	ns	0.9761	B-C
					R squared	0.00984
												Test details	Mean 1	Mean 2	Mean Diff.	SE of diff.	n1	n2	q	DF
					Brown-Forsythe test							nor vs. gs30min	1	1.034	-0.03433	0.09674	6	6	0.5019	13
					F (DFn, DFd)	0.009499 (2, 13)						nor vs. gs2h	1	1.012	-0.01165	0.1082	6	4	0.1524	13
					P value	0.9906						gs30min vs. gs2h	1.034	1.012	0.02268	0.1082	6	4	0.2965	13
					P value summary	ns
					Are SDs significantly different (P < 0.05)?	No
					Bartlett's test
					Bartlett's statistic (corrected)	0.002845
					P value	0.9986
					P value summary	ns
					Are SDs significantly different (P < 0.05)?	No
					ANOVA table	SS	DF	MS	F (DFn, DFd)	P value
					Treatment (between columns)	0.003627	2	0.001814	F (2, 13) = 0.06460	P=0.9377
					Residual (within columns)	0.365	13	0.02808
					Total	0.3686	15
					Normality of Residuals
					Test name	Statistics	P value	Passed normality test (alpha=0.05)?	P value summary
					Anderson-Darling (A2*)	0.6082	0.094	Yes	ns
					D'Agostino-Pearson omnibus (K2)	3.758	0.1527	Yes	ns
					Shapiro-Wilk (W)	0.9081	0.1084	Yes	ns
					Kolmogorov-Smirnov (distance)	0.2278	0.026	No	*
					Data summary
					Number of treatments (columns)	3
					Number of values (total)	16
L-Tryptophan (2TBDMS derivative)
nor	gs30min	gs2h
0.992744	0.806758	0.794442			Table Analyzed	L-Tryptophan, 2TBDMS derivative						Number of families	1
1.00726	1.07398	0.972809			Data sets analyzed	A-C						Number of comparisons per family	3
0.831831	1.15852	1.11569										Alpha	0.05
1.0454	0.76186				ANOVA summary
	1.14965				F	0.2038						Tukey's multiple comparisons test	Mean Diff.	95.00% CI of diff.	Below threshold?	Summary	Adjusted P Value
	1.06911				P value	0.8186						nor vs. gs30min	-0.04612	-0.2943 to 0.2021	No	ns	0.8719	A-B
	1.08811				P value summary	ns						nor vs. gs2h	0.008328	-0.2941 to 0.3107	No	ns	0.997	A-C
					Significant diff. among means (P < 0.05)?	No						gs30min vs. gs2h	0.05445	-0.2188 to 0.3277	No	ns	0.8544	B-C
					R squared	0.03573
												Test details	Mean 1	Mean 2	Mean Diff.	SE of diff.	n1	n2	q	DF
					Brown-Forsythe test							nor vs. gs30min	0.9693	1.015	-0.04612	0.09189	4	7	0.7098	11
					F (DFn, DFd)	0.3024 (2, 11)						nor vs. gs2h	0.9693	0.961	0.008328	0.112	4	3	0.1052	11
					P value	0.745						gs30min vs. gs2h	1.015	0.961	0.05445	0.1012	7	3	0.7611	11
					P value summary	ns
					Are SDs significantly different (P < 0.05)?	No
					Bartlett's test
					Bartlett's statistic (corrected)
					P value
					P value summary
					Are SDs significantly different (P < 0.05)?
					ANOVA table	SS	DF	MS	F (DFn, DFd)	P value
					Treatment (between columns)	0.00876	2	0.00438	F (2, 11) = 0.2038	P=0.8186
					Residual (within columns)	0.2364	11	0.02149
					Total	0.2452	13
					Normality of Residuals
					Test name	Statistics	P value	Passed normality test (alpha=0.05)?	P value summary
					Anderson-Darling (A2*)	0.7936	0.0296	No	*
					D'Agostino-Pearson omnibus (K2)	2.206	0.3319	Yes	ns
					Shapiro-Wilk (W)	0.8718	0.0445	No	*
					Kolmogorov-Smirnov (distance)	0.2492	0.0185	No	*
					Data summary
					Number of treatments (columns)	3
					Number of values (total)	14
L-Tryptophan(3TBDMS derivative)
nor	gs30min	gs2h			Table Analyzed	L-Tryptophan, 3TBDMS derivative						Number of families	1
1.12277	0.995885	1.25998			Data sets analyzed	A-C						Number of comparisons per family	3
0.779652	1.55976	0.890314										Alpha	0.05
1.03709	1.09903	1.15104			ANOVA summary
1.18325	0.861379	1.5859			F	0.3849						Tukey's multiple comparisons test	Mean Diff.	95.00% CI of diff.	Below threshold?	Summary	Adjusted P Value
0.665549	1.11698	0.44594			P value	0.6855						nor vs. gs30min	0.03377	-0.3518 to 0.4194	No	ns	0.9733	A-B
1.22899	0.78483	0.974665			P value summary	ns						nor vs. gs2h	-0.09143	-0.4770 to 0.2942	No	ns	0.8218	A-C
1.10546	0.864414	1.45024			Significant diff. among means (P < 0.05)?	No						gs30min vs. gs2h	-0.1252	-0.4977 to 0.2473	No	ns	0.6769	B-C
	0.587841	1.11363			R squared	0.03706
												Test details	Mean 1	Mean 2	Mean Diff.	SE of diff.	n1	n2	q	DF
					Brown-Forsythe test							nor vs. gs30min	1.018	0.9838	0.03377	0.1524	7	8	0.3134	20
					F (DFn, DFd)	0.4932 (2, 20)						nor vs. gs2h	1.018	1.109	-0.09143	0.1524	7	8	0.8484	20
					P value	0.6179						gs30min vs. gs2h	0.9838	1.109	-0.1252	0.1472	8	8	1.203	20
					P value summary	ns
					Are SDs significantly different (P < 0.05)?	No
					Bartlett's test
					Bartlett's statistic (corrected)	1.462
					P value	0.4814
					P value summary	ns
					Are SDs significantly different (P < 0.05)?	No
					ANOVA table	SS	DF	MS	F (DFn, DFd)	P value
					Treatment (between columns)	0.06675	2	0.03337	F (2, 20) = 0.3849	P=0.6855
					Residual (within columns)	1.734	20	0.08672
					Total	1.801	22
					Normality of Residuals
					Test name	Statistics	P value	Passed normality test (alpha=0.05)?	P value summary
					Anderson-Darling (A2*)	0.2449	0.7318	Yes	ns
					D'Agostino-Pearson omnibus (K2)	0.8066	0.6681	Yes	ns
					Shapiro-Wilk (W)	0.9814	0.9291	Yes	ns
					Kolmogorov-Smirnov (distance)	0.1153	0.1	Yes	ns
					Data summary
					Number of treatments (columns)	3
					Number of values (total)	23
