# Supplementary material for: Low glucose metabolite 3-phosphoglycerate switches PHGDH from serine synthesis to p53 activation to control cell fate
Source: Cell Res. 2023 Sep 19;33(11):835–50. doi: 10.1038/s41422-023-00874-4 (PMC10624847; doi:10.1038/s41422-023-00874-4)
Supplement: Supplementary file 10 — Source data for all graphs [file 41422_2023_874_MOESM10_ESM.zip › Source data (graphs)/Source data (graphs)/Supplementary information Figure S3 (graphs).xlsx]

## Sheet: Figure S3c
WT N	WT GS	T57A N	T57A GS	T78A N	T78A GS	R135W N	R135W GS	V261M N	V261M GS										Compare column means (main column effect)
4.85	15.07	8.97	10.81	8.19	7.66	4.19	6.01	2.6	3.8		Two-way ANOVA	Ordinary
4.47	14.14	9.12	9.03	7.83	8.38	4.05	6.2	2.8	3.13		Alpha	0.05							Number of families	1
4.46	14.67	9.92	9.92	6.85	7.73	5.14	6.65	2.7	3.39										Number of comparisons per family	45
											Source of Variation	% of total variation	P value	P value summary	Significant?				Alpha	0.05
											Row Factor	0.1375	0.4013	ns	No
											Column Factor	98.57	<0.0001	****	Yes				Tukey's multiple comparisons test	Mean Diff.	95.00% CI of diff.	Below threshold?	Summary	Adjusted P Value
											ANOVA table	SS (Type III)	DF	MS	F (DFn, DFd)	P value			WT N vs. WT GS	-10.03	-11.51 to -8.554	Yes	****	<0.0001
											Row Factor	0.4906	2	0.2453	F (2, 18) = 0.9610	P=0.4013			WT N vs. T57A N	-4.743	-6.222 to -3.264	Yes	****	<0.0001
											Column Factor	351.7	9	39.08	F (9, 18) = 153.1	P<0.0001			WT N vs. T57A GS	-5.327	-6.806 to -3.848	Yes	****	<0.0001
											Residual	4.594	18	0.2552					WT N vs. T78A N	-3.03	-4.509 to -1.551	Yes	****	<0.0001
																			WT N vs. T78A GS	-3.33	-4.809 to -1.851	Yes	****	<0.0001
											Spearman's test for heteroscedasticity								WT N vs. R135W N	0.1333	-1.346 to 1.612	No	ns	>0.9999
											Rs of predicted Y vs. |residual|	0.2855							WT N vs. R135W GS	-1.693	-3.172 to -0.2144	Yes	*	0.0177
											P value (one tailed)	0.0631							WT N vs. V261M N	1.893	0.4144 to 3.372	Yes	**	0.0066
											Passed (P > 0.05)?	Yes							WT N vs. V261M GS	1.153	-0.3256 to 2.632	No	ns	0.2092
																			WT GS vs. T57A N	5.29	3.811 to 6.769	Yes	****	<0.0001
											Normality of Residuals								WT GS vs. T57A GS	4.707	3.228 to 6.186	Yes	****	<0.0001
											Test name	Statistics	P value	Passed normality test (alpha=0.05)?	P value summary				WT GS vs. T78A N	7.003	5.524 to 8.482	Yes	****	<0.0001
											D'Agostino-Pearson omnibus (K2)	0.219	0.8963	Yes	ns				WT GS vs. T78A GS	6.703	5.224 to 8.182	Yes	****	<0.0001
											Anderson-Darling (A2*)	0.1638	0.9361	Yes	ns				WT GS vs. R135W N	10.17	8.688 to 11.65	Yes	****	<0.0001
											Shapiro-Wilk (W)	0.9849	0.9353	Yes	ns				WT GS vs. R135W GS	8.34	6.861 to 9.819	Yes	****	<0.0001
											Kolmogorov-Smirnov (distance)	0.07535	0.1	Yes	ns				WT GS vs. V261M N	11.93	10.45 to 13.41	Yes	****	<0.0001
																			WT GS vs. V261M GS	11.19	9.708 to 12.67	Yes	****	<0.0001
											Data summary								T57A N vs. T57A GS	-0.5833	-2.062 to 0.8956	No	ns	0.9073
											Number of columns (Column Factor)	10							T57A N vs. T78A N	1.713	0.2344 to 3.192	Yes	*	0.0161
											Number of rows (Row Factor)	3							T57A N vs. T78A GS	1.413	-0.06564 to 2.892	No	ns	0.0679
											Number of values	30							T57A N vs. R135W N	4.877	3.398 to 6.356	Yes	****	<0.0001
																			T57A N vs. R135W GS	3.05	1.571 to 4.529	Yes	****	<0.0001
																			T57A N vs. V261M N	6.637	5.158 to 8.116	Yes	****	<0.0001
																			T57A N vs. V261M GS	5.897	4.418 to 7.376	Yes	****	<0.0001
																			T57A GS vs. T78A N	2.297	0.8177 to 3.776	Yes	***	0.0009
																			T57A GS vs. T78A GS	1.997	0.5177 to 3.476	Yes	**	0.0039
																			T57A GS vs. R135W N	5.46	3.981 to 6.939	Yes	****	<0.0001
																			T57A GS vs. R135W GS	3.633	2.154 to 5.112	Yes	****	<0.0001
																			T57A GS vs. V261M N	7.22	5.741 to 8.699	Yes	****	<0.0001
																			T57A GS vs. V261M GS	6.48	5.001 to 7.959	Yes	****	<0.0001
																			T78A N vs. T78A GS	-0.3	-1.779 to 1.179	No	ns	0.9989
																			T78A N vs. R135W N	3.163	1.684 to 4.642	Yes	****	<0.0001
																			T78A N vs. R135W GS	1.337	-0.1423 to 2.816	No	ns	0.0962
																			T78A N vs. V261M N	4.923	3.444 to 6.402	Yes	****	<0.0001
																			T78A N vs. V261M GS	4.183	2.704 to 5.662	Yes	****	<0.0001
																			T78A GS vs. R135W N	3.463	1.984 to 4.942	Yes	****	<0.0001
																			T78A GS vs. R135W GS	1.637	0.1577 to 3.116	Yes	*	0.0234
																			T78A GS vs. V261M N	5.223	3.744 to 6.702	Yes	****	<0.0001
																			T78A GS vs. V261M GS	4.483	3.004 to 5.962	Yes	****	<0.0001
																			R135W N vs. R135W GS	-1.827	-3.306 to -0.3477	Yes	**	0.0091
																			R135W N vs. V261M N	1.76	0.2810 to 3.239	Yes	*	0.0127
																			R135W N vs. V261M GS	1.02	-0.4590 to 2.499	No	ns	0.3431
																			R135W GS vs. V261M N	3.587	2.108 to 5.066	Yes	****	<0.0001
																			R135W GS vs. V261M GS	2.847	1.368 to 4.326	Yes	****	<0.0001
																			V261M N vs. V261M GS	-0.74	-2.219 to 0.7390	No	ns	0.731
																			Test details	Mean 1	Mean 2	Mean Diff.	SE of diff.	N1	N2	q	DF
																			WT N vs. WT GS	4.593	14.63	-10.03	0.4125	3	3	34.4	18
																			WT N vs. T57A N	4.593	9.337	-4.743	0.4125	3	3	16.26	18
																			WT N vs. T57A GS	4.593	9.92	-5.327	0.4125	3	3	18.26	18
																			WT N vs. T78A N	4.593	7.623	-3.03	0.4125	3	3	10.39	18
																			WT N vs. T78A GS	4.593	7.923	-3.33	0.4125	3	3	11.42	18
																			WT N vs. R135W N	4.593	4.46	0.1333	0.4125	3	3	0.4571	18
																			WT N vs. R135W GS	4.593	6.287	-1.693	0.4125	3	3	5.805	18
																			WT N vs. V261M N	4.593	2.7	1.893	0.4125	3	3	6.491	18
																			WT N vs. V261M GS	4.593	3.44	1.153	0.4125	3	3	3.954	18
																			WT GS vs. T57A N	14.63	9.337	5.29	0.4125	3	3	18.14	18
																			WT GS vs. T57A GS	14.63	9.92	4.707	0.4125	3	3	16.14	18
																			WT GS vs. T78A N	14.63	7.623	7.003	0.4125	3	3	24.01	18
																			WT GS vs. T78A GS	14.63	7.923	6.703	0.4125	3	3	22.98	18
																			WT GS vs. R135W N	14.63	4.46	10.17	0.4125	3	3	34.86	18
																			WT GS vs. R135W GS	14.63	6.287	8.34	0.4125	3	3	28.59	18
																			WT GS vs. V261M N	14.63	2.7	11.93	0.4125	3	3	40.89	18
																			WT GS vs. V261M GS	14.63	3.44	11.19	0.4125	3	3	38.35	18
																			T57A N vs. T57A GS	9.337	9.92	-0.5833	0.4125	3	3	2	18
																			T57A N vs. T78A N	9.337	7.623	1.713	0.4125	3	3	5.874	18
																			T57A N vs. T78A GS	9.337	7.923	1.413	0.4125	3	3	4.845	18
																			T57A N vs. R135W N	9.337	4.46	4.877	0.4125	3	3	16.72	18
																			T57A N vs. R135W GS	9.337	6.287	3.05	0.4125	3	3	10.46	18
																			T57A N vs. V261M N	9.337	2.7	6.637	0.4125	3	3	22.75	18
																			T57A N vs. V261M GS	9.337	3.44	5.897	0.4125	3	3	20.22	18
																			T57A GS vs. T78A N	9.92	7.623	2.297	0.4125	3	3	7.874	18
																			T57A GS vs. T78A GS	9.92	7.923	1.997	0.4125	3	3	6.845	18
																			T57A GS vs. R135W N	9.92	4.46	5.46	0.4125	3	3	18.72	18
																			T57A GS vs. R135W GS	9.92	6.287	3.633	0.4125	3	3	12.46	18
																			T57A GS vs. V261M N	9.92	2.7	7.22	0.4125	3	3	24.75	18
																			T57A GS vs. V261M GS	9.92	3.44	6.48	0.4125	3	3	22.22	18
																			T78A N vs. T78A GS	7.623	7.923	-0.3	0.4125	3	3	1.029	18
																			T78A N vs. R135W N	7.623	4.46	3.163	0.4125	3	3	10.85	18
																			T78A N vs. R135W GS	7.623	6.287	1.337	0.4125	3	3	4.583	18
																			T78A N vs. V261M N	7.623	2.7	4.923	0.4125	3	3	16.88	18
																			T78A N vs. V261M GS	7.623	3.44	4.183	0.4125	3	3	14.34	18
																			T78A GS vs. R135W N	7.923	4.46	3.463	0.4125	3	3	11.87	18
																			T78A GS vs. R135W GS	7.923	6.287	1.637	0.4125	3	3	5.611	18
																			T78A GS vs. V261M N	7.923	2.7	5.223	0.4125	3	3	17.91	18
																			T78A GS vs. V261M GS	7.923	3.44	4.483	0.4125	3	3	15.37	18
																			R135W N vs. R135W GS	4.46	6.287	-1.827	0.4125	3	3	6.263	18
																			R135W N vs. V261M N	4.46	2.7	1.76	0.4125	3	3	6.034	18
																			R135W N vs. V261M GS	4.46	3.44	1.02	0.4125	3	3	3.497	18
																			R135W GS vs. V261M N	6.287	2.7	3.587	0.4125	3	3	12.3	18
																			R135W GS vs. V261M GS	6.287	3.44	2.847	0.4125	3	3	9.759	18
																			V261M N vs. V261M GS	2.7	3.44	-0.74	0.4125	3	3	2.537	18

## Sheet: Figure S3g
WT N	WT GS	S46A N	S46A GS	S46D N	S46D GS
2.13	4.14	2.67	2.95	5.4	5.81
2.15	3.98	2.8	2.82	5.73	5.68
2.42	4.02	3.22	3.41	5.8	6.12
Table Analyzed	P53KO 回补P53MUT-短时GS						Compare column means (main column effect)
Two-way ANOVA	Ordinary						Number of families	1
Alpha	0.05						Number of comparisons per family	15
							Alpha	0.05
Source of Variation	% of total variation	P value	P value summary	Significant?
Row Factor	1.104	0.0076	**	Yes			Sidak's multiple comparisons test	Mean Diff.	95% CI of diff.	Significant?	Summary	Adjusted P Value
Column Factor	98.23	< 0.0001	****	Yes
							WT N vs. WT GS	-1.813	-2.288 to -1.339	Yes	****	< 0.0001
ANOVA table	SS	DF	MS	F (DFn, DFd)	P value		WT N vs. S46A N	-0.6633	-1.138 to -0.1886	Yes	**	0.005
Row Factor	0.3847	2	0.1924	F (2, 10) = 8.271	P = 0.0076		WT N vs. S46A GS	-0.8267	-1.301 to -0.3519	Yes	***	0.0009
Column Factor	34.23	5	6.847	F (5, 10) = 294.4	P < 0.0001		WT N vs. S46D N	-3.41	-3.885 to -2.935	Yes	****	< 0.0001
Residual	0.2326	10	0.02326				WT N vs. S46D GS	-3.637	-4.111 to -3.162	Yes	****	< 0.0001
							WT GS vs. S46A N	1.15	0.6752 to 1.625	Yes	****	< 0.0001
Number of missing values	0						WT GS vs. S46A GS	0.9867	0.5119 to 1.461	Yes	***	0.0002
							WT GS vs. S46D N	-1.597	-2.071 to -1.122	Yes	****	< 0.0001
							WT GS vs. S46D GS	-1.823	-2.298 to -1.349	Yes	****	< 0.0001
							S46A N vs. S46A GS	-0.1633	-0.6381 to 0.3114	No	ns	0.9754
							S46A N vs. S46D N	-2.747	-3.221 to -2.272	Yes	****	< 0.0001
							S46A N vs. S46D GS	-2.973	-3.448 to -2.499	Yes	****	< 0.0001
							S46A GS vs. S46D N	-2.583	-3.058 to -2.109	Yes	****	< 0.0001
							S46A GS vs. S46D GS	-2.81	-3.285 to -2.335	Yes	****	< 0.0001
							S46D N vs. S46D GS	-0.2267	-0.7014 to 0.2481	No	ns	0.7897
							Test details	Mean 1	Mean 2	Mean Diff.	SE of diff.	N1	N2	t	DF
							WT N vs. WT GS	2.233	4.047	-1.813	0.1245	3	3	14.56	10
							WT N vs. S46A N	2.233	2.897	-0.6633	0.1245	3	3	5.327	10
							WT N vs. S46A GS	2.233	3.06	-0.8267	0.1245	3	3	6.639	10
							WT N vs. S46D N	2.233	5.643	-3.41	0.1245	3	3	27.39	10
							WT N vs. S46D GS	2.233	5.87	-3.637	0.1245	3	3	29.21	10
							WT GS vs. S46A N	4.047	2.897	1.15	0.1245	3	3	9.236	10
							WT GS vs. S46A GS	4.047	3.06	0.9867	0.1245	3	3	7.924	10
							WT GS vs. S46D N	4.047	5.643	-1.597	0.1245	3	3	12.82	10
							WT GS vs. S46D GS	4.047	5.87	-1.823	0.1245	3	3	14.64	10
							S46A N vs. S46A GS	2.897	3.06	-0.1633	0.1245	3	3	1.312	10
							S46A N vs. S46D N	2.897	5.643	-2.747	0.1245	3	3	22.06	10
							S46A N vs. S46D GS	2.897	5.87	-2.973	0.1245	3	3	23.88	10
							S46A GS vs. S46D N	3.06	5.643	-2.583	0.1245	3	3	20.75	10
							S46A GS vs. S46D GS	3.06	5.87	-2.81	0.1245	3	3	22.57	10
							S46D N vs. S46D GS	5.643	5.87	-0.2267	0.1245	3	3	1.82	10

## Sheet: Figure S3k
WT N	WT GS	T57A N	T57A GS	T78A N	T78A GS	R135W N	R135W GS	V261M N	V261M GS
2.29	23.33	4.01	23.36	4.65	22.54	2.26	21.83	1.47	14.16
2.11	23.6	4.15	24.64	4.14	19.29	2.26	21.56	1.41	13.8
2.1	22.55	4.27	23.63	3.23	21.14	2.87	21.79	1.17	14.5
										Compare column means (main column effect)
Table Analyzed	293-PHGDH KO-N-GS-16h
										Number of families	1
Two-way ANOVA	Ordinary									Number of comparisons per family	45
Alpha	0.05									Alpha	0.05
Source of Variation	% of total variation	P value	P value summary	Significant?						Sidak's multiple comparisons test	Mean Diff.	95% CI of diff.	Significant?	Summary	Adjusted P Value
Row Factor	0.02	0.5633	ns	No
Column Factor	99.68	< 0.0001	****	Yes						WT N vs. WT GS	-20.99	-23.09 to -18.89	Yes	****	< 0.0001
										WT N vs. T57A N	-1.977	-4.076 to 0.1226	No	ns	0.0813
ANOVA table	SS	DF	MS	F (DFn, DFd)	P value					WT N vs. T57A GS	-21.71	-23.81 to -19.61	Yes	****	< 0.0001
Row Factor	0.525	2	0.2625	F (2, 18) = 0.5927	P = 0.5633					WT N vs. T78A N	-1.84	-3.939 to 0.2593	No	ns	0.1379
Column Factor	2616	9	290.7	F (9, 18) = 656.2	P < 0.0001					WT N vs. T78A GS	-18.82	-20.92 to -16.72	Yes	****	< 0.0001
Residual	7.973	18	0.4429							WT N vs. R135W N	-0.2967	-2.396 to 1.803	No	ns	> 0.9999
										WT N vs. R135W GS	-19.56	-21.66 to -17.46	Yes	****	< 0.0001
Number of missing values	0									WT N vs. V261M N	0.8167	-1.283 to 2.916	No	ns	0.9993
										WT N vs. V261M GS	-11.99	-14.09 to -9.887	Yes	****	< 0.0001
										WT GS vs. T57A N	19.02	16.92 to 21.12	Yes	****	< 0.0001
										WT GS vs. T57A GS	-0.7167	-2.816 to 1.383	No	ns	> 0.9999
										WT GS vs. T78A N	19.15	17.05 to 21.25	Yes	****	< 0.0001
										WT GS vs. T78A GS	2.17	0.07074 to 4.269	Yes	*	0.0376
										WT GS vs. R135W N	20.7	18.60 to 22.80	Yes	****	< 0.0001
										WT GS vs. R135W GS	1.433	-0.6659 to 3.533	No	ns	0.5317
										WT GS vs. V261M N	21.81	19.71 to 23.91	Yes	****	< 0.0001
										WT GS vs. V261M GS	9.007	6.907 to 11.11	Yes	****	< 0.0001
										T57A N vs. T57A GS	-19.73	-21.83 to -17.63	Yes	****	< 0.0001
										T57A N vs. T78A N	0.1367	-1.963 to 2.236	No	ns	> 0.9999
										T57A N vs. T78A GS	-16.85	-18.95 to -14.75	Yes	****	< 0.0001
										T57A N vs. R135W N	1.68	-0.4193 to 3.779	No	ns	0.2473
										T57A N vs. R135W GS	-17.58	-19.68 to -15.48	Yes	****	< 0.0001
										T57A N vs. V261M N	2.793	0.6941 to 4.893	Yes	**	0.0031
										T57A N vs. V261M GS	-10.01	-12.11 to -7.911	Yes	****	< 0.0001
										T57A GS vs. T78A N	19.87	17.77 to 21.97	Yes	****	< 0.0001
										T57A GS vs. T78A GS	2.887	0.7874 to 4.986	Yes	**	0.0021
										T57A GS vs. R135W N	21.41	19.31 to 23.51	Yes	****	< 0.0001
										T57A GS vs. R135W GS	2.15	0.05074 to 4.249	Yes	*	0.0408
										T57A GS vs. V261M N	22.53	20.43 to 24.63	Yes	****	< 0.0001
										T57A GS vs. V261M GS	9.723	7.624 to 11.82	Yes	****	< 0.0001
										T78A N vs. T78A GS	-16.98	-19.08 to -14.88	Yes	****	< 0.0001
										T78A N vs. R135W N	1.543	-0.5559 to 3.643	No	ns	0.3882
										T78A N vs. R135W GS	-17.72	-19.82 to -15.62	Yes	****	< 0.0001
										T78A N vs. V261M N	2.657	0.5574 to 4.756	Yes	**	0.0053
										T78A N vs. V261M GS	-10.15	-12.25 to -8.047	Yes	****	< 0.0001
										T78A GS vs. R135W N	18.53	16.43 to 20.63	Yes	****	< 0.0001
										T78A GS vs. R135W GS	-0.7367	-2.836 to 1.363	No	ns	> 0.9999
										T78A GS vs. V261M N	19.64	17.54 to 21.74	Yes	****	< 0.0001
										T78A GS vs. V261M GS	6.837	4.737 to 8.936	Yes	****	< 0.0001
										R135W N vs. R135W GS	-19.26	-21.36 to -17.16	Yes	****	< 0.0001
										R135W N vs. V261M N	1.113	-0.9859 to 3.213	No	ns	0.9229
										R135W N vs. V261M GS	-11.69	-13.79 to -9.591	Yes	****	< 0.0001
										R135W GS vs. V261M N	20.38	18.28 to 22.48	Yes	****	< 0.0001
										R135W GS vs. V261M GS	7.573	5.474 to 9.673	Yes	****	< 0.0001
										V261M N vs. V261M GS	-12.8	-14.90 to -10.70	Yes	****	< 0.0001
										Test details	Mean 1	Mean 2	Mean Diff.	SE of diff.	N1	N2	t	DF
										WT N vs. WT GS	2.167	23.16	-20.99	0.5434	3	3	38.63	18
										WT N vs. T57A N	2.167	4.143	-1.977	0.5434	3	3	3.638	18
										WT N vs. T57A GS	2.167	23.88	-21.71	0.5434	3	3	39.95	18
										WT N vs. T78A N	2.167	4.007	-1.84	0.5434	3	3	3.386	18
										WT N vs. T78A GS	2.167	20.99	-18.82	0.5434	3	3	34.64	18
										WT N vs. R135W N	2.167	2.463	-0.2967	0.5434	3	3	0.5459	18
										WT N vs. R135W GS	2.167	21.73	-19.56	0.5434	3	3	36	18
										WT N vs. V261M N	2.167	1.35	0.8167	0.5434	3	3	1.503	18
										WT N vs. V261M GS	2.167	14.15	-11.99	0.5434	3	3	22.06	18
										WT GS vs. T57A N	23.16	4.143	19.02	0.5434	3	3	35	18
										WT GS vs. T57A GS	23.16	23.88	-0.7167	0.5434	3	3	1.319	18
										WT GS vs. T78A N	23.16	4.007	19.15	0.5434	3	3	35.25	18
										WT GS vs. T78A GS	23.16	20.99	2.17	0.5434	3	3	3.993	18
										WT GS vs. R135W N	23.16	2.463	20.7	0.5434	3	3	38.09	18
										WT GS vs. R135W GS	23.16	21.73	1.433	0.5434	3	3	2.638	18
										WT GS vs. V261M N	23.16	1.35	21.81	0.5434	3	3	40.14	18
										WT GS vs. V261M GS	23.16	14.15	9.007	0.5434	3	3	16.57	18
										T57A N vs. T57A GS	4.143	23.88	-19.73	0.5434	3	3	36.31	18
										T57A N vs. T78A N	4.143	4.007	0.1367	0.5434	3	3	0.2515	18
										T57A N vs. T78A GS	4.143	20.99	-16.85	0.5434	3	3	31	18
										T57A N vs. R135W N	4.143	2.463	1.68	0.5434	3	3	3.092	18
										T57A N vs. R135W GS	4.143	21.73	-17.58	0.5434	3	3	32.36	18
										T57A N vs. V261M N	4.143	1.35	2.793	0.5434	3	3	5.14	18
										T57A N vs. V261M GS	4.143	14.15	-10.01	0.5434	3	3	18.42	18
										T57A GS vs. T78A N	23.88	4.007	19.87	0.5434	3	3	36.57	18
										T57A GS vs. T78A GS	23.88	20.99	2.887	0.5434	3	3	5.312	18
										T57A GS vs. R135W N	23.88	2.463	21.41	0.5434	3	3	39.41	18
										T57A GS vs. R135W GS	23.88	21.73	2.15	0.5434	3	3	3.957	18
										T57A GS vs. V261M N	23.88	1.35	22.53	0.5434	3	3	41.46	18
										T57A GS vs. V261M GS	23.88	14.15	9.723	0.5434	3	3	17.89	18
										T78A N vs. T78A GS	4.007	20.99	-16.98	0.5434	3	3	31.25	18
										T78A N vs. R135W N	4.007	2.463	1.543	0.5434	3	3	2.84	18
										T78A N vs. R135W GS	4.007	21.73	-17.72	0.5434	3	3	32.61	18
										T78A N vs. V261M N	4.007	1.35	2.657	0.5434	3	3	4.889	18
										T78A N vs. V261M GS	4.007	14.15	-10.15	0.5434	3	3	18.67	18
										T78A GS vs. R135W N	20.99	2.463	18.53	0.5434	3	3	34.09	18
										T78A GS vs. R135W GS	20.99	21.73	-0.7367	0.5434	3	3	1.356	18
										T78A GS vs. V261M N	20.99	1.35	19.64	0.5434	3	3	36.14	18
										T78A GS vs. V261M GS	20.99	14.15	6.837	0.5434	3	3	12.58	18
										R135W N vs. R135W GS	2.463	21.73	-19.26	0.5434	3	3	35.45	18
										R135W N vs. V261M N	2.463	1.35	1.113	0.5434	3	3	2.049	18
										R135W N vs. V261M GS	2.463	14.15	-11.69	0.5434	3	3	21.51	18
										R135W GS vs. V261M N	21.73	1.35	20.38	0.5434	3	3	37.5	18
										R135W GS vs. V261M GS	21.73	14.15	7.573	0.5434	3	3	13.94	18
										V261M N vs. V261M GS	1.35	14.15	-12.8	0.5434	3	3	23.56	18

## Sheet: Figure S3l
WT N	WT GS	T57A N	T57A GS	T78A N	T78A GS	R135W N	R135W GS	V261M N	V261M GS
3.03	49.3	5.8	57.6	4.96	48.5	3.27	61.4	3.18	54
3.55	48	5.2	59.6	5.19	47.6	3.05	63	3.09	56.2
2.85	51.6	5.49	60	5.78	47.2	2.63	61.4	3.34	54.3
Table Analyzed	SK-HEP1 GS-24h-proglonged GS							Compare column means (main column effect)
Two-way ANOVA	Ordinary							Number of families	1
Alpha	0.05							Number of comparisons per family	45
								Alpha	0.05
Source of Variation	% of total variation	P value	P value summary	Significant?
Row Factor	0.004139	0.6328	ns	No				Sidak's multiple comparisons test	Mean Diff.	95% CI of diff.	Significant?	Summary	Adjusted P Value
Column Factor	99.92	< 0.0001	****	Yes
								WT N vs. WT GS	-46.49	-49.43 to -43.55	Yes	****	< 0.0001
ANOVA table	SS	DF	MS	F (DFn, DFd)	P value			WT N vs. T57A N	-2.353	-5.292 to 0.5854	No	ns	0.2464
Row Factor	0.8149	2	0.4075	F (2, 18) = 0.4694	P = 0.6328			WT N vs. T57A GS	-55.92	-58.86 to -52.98	Yes	****	< 0.0001
Column Factor	19672	9	2186	F (9, 18) = 2518	P < 0.0001			WT N vs. T78A N	-2.167	-5.105 to 0.7721	No	ns	0.383
Residual	15.62	18	0.868					WT N vs. T78A GS	-44.62	-47.56 to -41.68	Yes	****	< 0.0001
								WT N vs. R135W N	0.16	-2.779 to 3.099	No	ns	> 0.9999
Number of missing values	0							WT N vs. R135W GS	-58.79	-61.73 to -55.85	Yes	****	< 0.0001
								WT N vs. V261M N	-0.06	-2.999 to 2.879	No	ns	> 0.9999
								WT N vs. V261M GS	-51.69	-54.63 to -48.75	Yes	****	< 0.0001
								WT GS vs. T57A N	44.14	41.20 to 47.08	Yes	****	< 0.0001
								WT GS vs. T57A GS	-9.433	-12.37 to -6.495	Yes	****	< 0.0001
								WT GS vs. T78A N	44.32	41.38 to 47.26	Yes	****	< 0.0001
								WT GS vs. T78A GS	1.867	-1.072 to 4.805	No	ns	0.6732
								WT GS vs. R135W N	46.65	43.71 to 49.59	Yes	****	< 0.0001
								WT GS vs. R135W GS	-12.3	-15.24 to -9.361	Yes	****	< 0.0001
								WT GS vs. V261M N	46.43	43.49 to 49.37	Yes	****	< 0.0001
								WT GS vs. V261M GS	-5.2	-8.139 to -2.261	Yes	****	< 0.0001
								T57A N vs. T57A GS	-53.57	-56.51 to -50.63	Yes	****	< 0.0001
								T57A N vs. T78A N	0.1867	-2.752 to 3.125	No	ns	> 0.9999
								T57A N vs. T78A GS	-42.27	-45.21 to -39.33	Yes	****	< 0.0001
								T57A N vs. R135W N	2.513	-0.4254 to 5.452	No	ns	0.163
								T57A N vs. R135W GS	-56.44	-59.38 to -53.50	Yes	****	< 0.0001
								T57A N vs. V261M N	2.293	-0.6454 to 5.232	No	ns	0.2855
								T57A N vs. V261M GS	-49.34	-52.28 to -46.40	Yes	****	< 0.0001
								T57A GS vs. T78A N	53.76	50.82 to 56.70	Yes	****	< 0.0001
								T57A GS vs. T78A GS	11.3	8.361 to 14.24	Yes	****	< 0.0001
								T57A GS vs. R135W N	56.08	53.14 to 59.02	Yes	****	< 0.0001
								T57A GS vs. R135W GS	-2.867	-5.805 to 0.07207	No	ns	0.0614
								T57A GS vs. V261M N	55.86	52.92 to 58.80	Yes	****	< 0.0001
								T57A GS vs. V261M GS	4.233	1.295 to 7.172	Yes	**	0.0013
								T78A N vs. T78A GS	-42.46	-45.40 to -39.52	Yes	****	< 0.0001
								T78A N vs. R135W N	2.327	-0.6121 to 5.265	No	ns	0.2632
								T78A N vs. R135W GS	-56.62	-59.56 to -53.68	Yes	****	< 0.0001
								T78A N vs. V261M N	2.107	-0.8321 to 5.045	No	ns	0.4358
								T78A N vs. V261M GS	-49.52	-52.46 to -46.58	Yes	****	< 0.0001
								T78A GS vs. R135W N	44.78	41.84 to 47.72	Yes	****	< 0.0001
								T78A GS vs. R135W GS	-14.17	-17.11 to -11.23	Yes	****	< 0.0001
								T78A GS vs. V261M N	44.56	41.62 to 47.50	Yes	****	< 0.0001
								T78A GS vs. V261M GS	-7.067	-10.01 to -4.128	Yes	****	< 0.0001
								R135W N vs. R135W GS	-58.95	-61.89 to -56.01	Yes	****	< 0.0001
								R135W N vs. V261M N	-0.22	-3.159 to 2.719	No	ns	> 0.9999
								R135W N vs. V261M GS	-51.85	-54.79 to -48.91	Yes	****	< 0.0001
								R135W GS vs. V261M N	58.73	55.79 to 61.67	Yes	****	< 0.0001
								R135W GS vs. V261M GS	7.1	4.161 to 10.04	Yes	****	< 0.0001
								V261M N vs. V261M GS	-51.63	-54.57 to -48.69	Yes	****	< 0.0001
								Test details	Mean 1	Mean 2	Mean Diff.	SE of diff.	N1	N2	t	DF
								WT N vs. WT GS	3.143	49.63	-46.49	0.7607	3	3	61.11	18
								WT N vs. T57A N	3.143	5.497	-2.353	0.7607	3	3	3.094	18
								WT N vs. T57A GS	3.143	59.07	-55.92	0.7607	3	3	73.52	18
								WT N vs. T78A N	3.143	5.31	-2.167	0.7607	3	3	2.848	18
								WT N vs. T78A GS	3.143	47.77	-44.62	0.7607	3	3	58.66	18
								WT N vs. R135W N	3.143	2.983	0.16	0.7607	3	3	0.2103	18
								WT N vs. R135W GS	3.143	61.93	-58.79	0.7607	3	3	77.28	18
								WT N vs. V261M N	3.143	3.203	-0.06	0.7607	3	3	0.07887	18
								WT N vs. V261M GS	3.143	54.83	-51.69	0.7607	3	3	67.95	18
								WT GS vs. T57A N	49.63	5.497	44.14	0.7607	3	3	58.02	18
								WT GS vs. T57A GS	49.63	59.07	-9.433	0.7607	3	3	12.4	18
								WT GS vs. T78A N	49.63	5.31	44.32	0.7607	3	3	58.27	18
								WT GS vs. T78A GS	49.63	47.77	1.867	0.7607	3	3	2.454	18
								WT GS vs. R135W N	49.63	2.983	46.65	0.7607	3	3	61.32	18
								WT GS vs. R135W GS	49.63	61.93	-12.3	0.7607	3	3	16.17	18
								WT GS vs. V261M N	49.63	3.203	46.43	0.7607	3	3	61.04	18
								WT GS vs. V261M GS	49.63	54.83	-5.2	0.7607	3	3	6.836	18
								T57A N vs. T57A GS	5.497	59.07	-53.57	0.7607	3	3	70.42	18
								T57A N vs. T78A N	5.497	5.31	0.1867	0.7607	3	3	0.2454	18
								T57A N vs. T78A GS	5.497	47.77	-42.27	0.7607	3	3	55.57	18
								T57A N vs. R135W N	5.497	2.983	2.513	0.7607	3	3	3.304	18
								T57A N vs. R135W GS	5.497	61.93	-56.44	0.7607	3	3	74.19	18
								T57A N vs. V261M N	5.497	3.203	2.293	0.7607	3	3	3.015	18
								T57A N vs. V261M GS	5.497	54.83	-49.34	0.7607	3	3	64.86	18
								T57A GS vs. T78A N	59.07	5.31	53.76	0.7607	3	3	70.67	18
								T57A GS vs. T78A GS	59.07	47.77	11.3	0.7607	3	3	14.85	18
								T57A GS vs. R135W N	59.07	2.983	56.08	0.7607	3	3	73.73	18
								T57A GS vs. R135W GS	59.07	61.93	-2.867	0.7607	3	3	3.768	18
								T57A GS vs. V261M N	59.07	3.203	55.86	0.7607	3	3	73.44	18
								T57A GS vs. V261M GS	59.07	54.83	4.233	0.7607	3	3	5.565	18
								T78A N vs. T78A GS	5.31	47.77	-42.46	0.7607	3	3	55.81	18
								T78A N vs. R135W N	5.31	2.983	2.327	0.7607	3	3	3.059	18
								T78A N vs. R135W GS	5.31	61.93	-56.62	0.7607	3	3	74.44	18
								T78A N vs. V261M N	5.31	3.203	2.107	0.7607	3	3	2.769	18
								T78A N vs. V261M GS	5.31	54.83	-49.52	0.7607	3	3	65.1	18
								T78A GS vs. R135W N	47.77	2.983	44.78	0.7607	3	3	58.87	18
								T78A GS vs. R135W GS	47.77	61.93	-14.17	0.7607	3	3	18.62	18
								T78A GS vs. V261M N	47.77	3.203	44.56	0.7607	3	3	58.58	18
								T78A GS vs. V261M GS	47.77	54.83	-7.067	0.7607	3	3	9.29	18
								R135W N vs. R135W GS	2.983	61.93	-58.95	0.7607	3	3	77.49	18
								R135W N vs. V261M N	2.983	3.203	-0.22	0.7607	3	3	0.2892	18
								R135W N vs. V261M GS	2.983	54.83	-51.85	0.7607	3	3	68.16	18
								R135W GS vs. V261M N	61.93	3.203	58.73	0.7607	3	3	77.2	18
								R135W GS vs. V261M GS	61.93	54.83	7.1	0.7607	3	3	9.333	18
								V261M N vs. V261M GS	3.203	54.83	-51.63	0.7607	3	3	67.87	18

## Sheet: Figure S3m
WT N	WT GS	S46A N	S46A GS	S46D N	S46D GS
0.61	47.22	1.12	42.91	5.65	48.84
0.72	50.25	1.04	42.89	5.83	47.96
0.458	48.83	1.61	40.11	5.74	46.31
Table Analyzed	P53KO293回补P53mutants-24hGS						Compare column means (main column effect)
Two-way ANOVA	Ordinary						Number of families	1
Alpha	0.05						Number of comparisons per family	15
							Alpha	0.05
Source of Variation	% of total variation	P value	P value summary	Significant?
Row Factor	0.03067	0.3272	ns	No			Šídák's multiple comparisons test	Mean Diff.	95.00% CI of diff.	Below threshold?	Summary	Adjusted P Value
Column Factor	99.85	<0.0001	****	Yes
							WT N vs. WT GS	-48.17	-51.38 to -44.96	Yes	****	<0.0001
ANOVA table	SS (Type III)	DF	MS	F (DFn, DFd)	P value		WT N vs. S46A N	-0.6607	-3.875 to 2.553	No	ns	0.9999
Row Factor	2.668	2	1.334	F (2, 10) = 1.252	P=0.3272		WT N vs. S46A GS	-41.37	-44.59 to -38.16	Yes	****	<0.0001
Column Factor	8688	5	1738	F (5, 10) = 1630	P<0.0001		WT N vs. S46D N	-5.144	-8.358 to -1.930	Yes	**	0.0017
Residual	10.66	10	1.066				WT N vs. S46D GS	-47.11	-50.32 to -43.89	Yes	****	<0.0001
							WT GS vs. S46A N	47.51	44.30 to 50.72	Yes	****	<0.0001
Spearman's test for heteroscedasticity							WT GS vs. S46A GS	6.797	3.583 to 10.01	Yes	***	0.0002
Rs of predicted Y vs. |residual|	0.5273						WT GS vs. S46D N	43.03	39.81 to 46.24	Yes	****	<0.0001
P value (one tailed)	0.0123						WT GS vs. S46D GS	1.063	-2.151 to 4.277	No	ns	0.9823
Passed (P > 0.05)?	No						S46A N vs. S46A GS	-40.71	-43.93 to -37.50	Yes	****	<0.0001
							S46A N vs. S46D N	-4.483	-7.697 to -1.269	Yes	**	0.0051
Normality of Residuals							S46A N vs. S46D GS	-46.45	-49.66 to -43.23	Yes	****	<0.0001
Test name	Statistics	P value	Passed normality test (alpha=0.05)?	P value summary			S46A GS vs. S46D N	36.23	33.02 to 39.44	Yes	****	<0.0001
Anderson-Darling (A2*)	0.3048	0.5335	Yes	ns			S46A GS vs. S46D GS	-5.733	-8.947 to -2.519	Yes	***	0.0007
D'Agostino-Pearson omnibus (K2)	0.955	0.6203	Yes	ns			S46D N vs. S46D GS	-41.96	-45.18 to -38.75	Yes	****	<0.0001
Shapiro-Wilk (W)	0.9496	0.4189	Yes	ns
Kolmogorov-Smirnov (distance)	0.1188	0.1	Yes	ns
							Test details	Mean 1	Mean 2	Mean Diff.	SE of diff.	N1	N2	t	DF
Data summary
Number of columns (Column Factor)	6						WT N vs. WT GS	0.596	48.77	-48.17	0.8429	3	3	57.15	10
Number of rows (Row Factor)	3						WT N vs. S46A N	0.596	1.257	-0.6607	0.8429	3	3	0.7838	10
							WT N vs. S46A GS	0.596	41.97	-41.37	0.8429	3	3	49.08	10
							WT N vs. S46D N	0.596	5.74	-5.144	0.8429	3	3	6.102	10
							WT N vs. S46D GS	0.596	47.7	-47.11	0.8429	3	3	55.88	10
							WT GS vs. S46A N	48.77	1.257	47.51	0.8429	3	3	56.36	10
							WT GS vs. S46A GS	48.77	41.97	6.797	0.8429	3	3	8.063	10
							WT GS vs. S46D N	48.77	5.74	43.03	0.8429	3	3	51.04	10
							WT GS vs. S46D GS	48.77	47.7	1.063	0.8429	3	3	1.261	10
							S46A N vs. S46A GS	1.257	41.97	-40.71	0.8429	3	3	48.3	10
							S46A N vs. S46D N	1.257	5.74	-4.483	0.8429	3	3	5.319	10
							S46A N vs. S46D GS	1.257	47.7	-46.45	0.8429	3	3	55.1	10
							S46A GS vs. S46D N	41.97	5.74	36.23	0.8429	3	3	42.98	10
							S46A GS vs. S46D GS	41.97	47.7	-5.733	0.8429	3	3	6.802	10
							S46D N vs. S46D GS	5.74	47.7	-41.96	0.8429	3	3	49.78	10
