# Supplementary material for: Low glucose metabolite 3-phosphoglycerate switches PHGDH from serine synthesis to p53 activation to control cell fate
Source: Cell Res. 2023 Sep 19;33(11):835–50. doi: 10.1038/s41422-023-00874-4 (PMC10624847; doi:10.1038/s41422-023-00874-4)
Supplement: Supplementary file 10 — Source data for all graphs [file 41422_2023_874_MOESM10_ESM.zip › Source data (graphs)/Source data (graphs)/Supplementary information Figure S4(graphs).xlsx]

## Sheet: Figure S4c
S58
WT	T57	R135
1.1025	1.46323	0.462375			Table Analyzed	p53-s58-P-relative indensity (Liver)							Number of families	1
1.09094	1.76608	0.822039			Data sets analyzed	A-C							Number of comparisons per family	3
0.870086	1.74304	0.541445											Alpha	0.05
1.07591	1.68438	0.359763			ANOVA summary
0.838125	1.31694	0.432453			F	71.94							Tukey's multiple comparisons test	Mean Diff.	95.00% CI of diff.	Below threshold?	Summary	Adjusted P Value
1.02244	1.7715	0.898938			P value	<0.0001							WT vs. T57	-0.633	-0.8747 to -0.3914	Yes	****	<0.0001	A-B
	1.64202	0.403176			P value summary	****							WT vs. R135	0.44	0.1751 to 0.7049	Yes	**	0.0012	A-C
	1.86423				Significant diff. among means (P < 0.05)?	Yes							T57 vs. R135	1.073	0.8428 to 1.303	Yes	****	<0.0001	B-C
	1.84402				R squared	0.8726
	1.59087												Test details	Mean 1	Mean 2	Mean Diff.	SE of diff.	n1	n2	q	DF
	1.277				Brown-Forsythe test								WT vs. T57	1	1.633	-0.633	0.09588	6	11	9.337	21
					F (DFn, DFd)	0.4995 (2, 21)							WT vs. R135	1	0.56	0.44	0.1051	6	7	5.92	21
					P value	0.6139							T57 vs. R135	1.633	0.56	1.073	0.09134	11	7	16.61	21
					P value summary	ns
					Are SDs significantly different (P < 0.05)?	No
					Bartlett's test
					Bartlett's statistic (corrected)	1.883
					P value	0.3901
					P value summary	ns
					Are SDs significantly different (P < 0.05)?	No
					ANOVA table	SS	DF	MS	F (DFn, DFd)	P value
					Treatment (between columns)	5.135	2	2.567	F (2, 21) = 71.94	P<0.0001
					Residual (within columns)	0.7494	21	0.03569
					Total	5.884	23
					Normality of Residuals
					Test name	Statistics	P value	Passed normality test (alpha=0.05)?	P value summary
					Anderson-Darling (A2*)	0.1913	0.887	Yes	ns
					D'Agostino-Pearson omnibus (K2)	0.3722	0.8302	Yes	ns
					Shapiro-Wilk (W)	0.9814	0.9203	Yes	ns
					Kolmogorov-Smirnov (distance)	0.09347	0.1	Yes	ns
					Data summary
					Number of treatments (columns)	3
					Number of values (total)	24
P53
WT	T57	R135
0.796082	0.571988	0.814887			Table Analyzed	P53 relative indensity (Liver IHC)							Number of families	1
1.22076	1.1142	0.600196			Data sets analyzed	A-C							Number of comparisons per family	3
0.844662	0.709892	0.979432											Alpha	0.05
1.22076	1.07032	0.935553			ANOVA summary
1.32106	1.22703				F	0.6589							Tukey's multiple comparisons test	Mean Diff.	95.00% CI of diff.	Below threshold?	Summary	Adjusted P Value
0.57669	0.774143				P value	0.5318							WT vs. T57	0.08874	-0.2550 to 0.4325	No	ns	0.7838	A-B
0.891675					P value summary	ns							WT vs. R135	0.1675	-0.2223 to 0.5573	No	ns	0.5192	A-C
1.12831					Significant diff. among means (P < 0.05)?	No							T57 vs. R135	0.07875	-0.3321 to 0.4896	No	ns	0.8734	B-C
					R squared	0.08075
													Test details	Mean 1	Mean 2	Mean Diff.	SE of diff.	n1	n2	q	DF
					Brown-Forsythe test								WT vs. T57	1	0.9113	0.08874	0.1323	8	6	0.9482	15
					F (DFn, DFd)	1.593 (2, 15)							WT vs. R135	1	0.8325	0.1675	0.1501	8	4	1.578	15
					P value	0.2358							T57 vs. R135	0.9113	0.8325	0.07875	0.1582	6	4	0.704	15
					P value summary	ns
					Are SDs significantly different (P < 0.05)?	No
					Bartlett's test
					Bartlett's statistic (corrected)	0.6674
					P value	0.7163
					P value summary	ns
					Are SDs significantly different (P < 0.05)?	No
					ANOVA table	SS	DF	MS	F (DFn, DFd)	P value
					Treatment (between columns)	0.07913	2	0.03957	F (2, 15) = 0.6589	P=0.5318
					Residual (within columns)	0.9008	15	0.06005
					Total	0.9799	17
					Normality of Residuals
					Test name	Statistics	P value	Passed normality test (alpha=0.05)?	P value summary
					Anderson-Darling (A2*)	0.4837	0.2004	Yes	ns
					D'Agostino-Pearson omnibus (K2)	2.639	0.2673	Yes	ns
					Shapiro-Wilk (W)	0.9353	0.2405	Yes	ns
					Kolmogorov-Smirnov (distance)	0.1728	0.1	Yes	ns
					Data summary
					Number of treatments (columns)	3
					Number of values (total)	18

## Sheet: Figure S4d
TUNEL
WT	T57	R135
0.506608	2.67841	0.575624			Table Analyzed	TUNEL relativy indensity (Liver IHC)
1.14537	3.11013	0.675477			Data sets analyzed	A-C							Number of families	1
0.845815	3.43612	0.798825											Number of comparisons per family	3
1.08811	3.99119	0.864905			ANOVA summary								Alpha	0.05
1.31718	2.86344	1.00881			F	104.9
1.08811	3.3304	1.16887			P value	<0.0001							Tukey's multiple comparisons test	Mean Diff.	95.00% CI of diff.	Below threshold?	Summary	Adjusted P Value
1.00881		1.12482			P value summary	****							WT vs. T57	-2.235	-2.698 to -1.772	Yes	****	<0.0001	A-B
					Significant diff. among means (P < 0.05)?	Yes							WT vs. R135	0.1118	-0.3332 to 0.5568	No	ns	0.7978	A-C
					R squared	0.925							T57 vs. R135	2.347	1.884 to 2.810	Yes	****	<0.0001	B-C
					Brown-Forsythe test								Test details	Mean 1	Mean 2	Mean Diff.	SE of diff.	n1	n2	q	DF
					F (DFn, DFd)	1.629 (2, 17)							WT vs. T57	1	3.235	-2.235	0.1805	7	6	17.51	17
					P value	0.2253							WT vs. R135	1	0.8882	0.1118	0.1735	7	7	0.9116	17
					P value summary	ns							T57 vs. R135	3.235	0.8882	2.347	0.1805	6	7	18.38	17
					Are SDs significantly different (P < 0.05)?	No
					Bartlett's test
					Bartlett's statistic (corrected)	3.256
					P value	0.1963
					P value summary	ns
					Are SDs significantly different (P < 0.05)?	No
					ANOVA table	SS	DF	MS	F (DFn, DFd)	P value
					Treatment (between columns)	22.09	2	11.04	F (2, 17) = 104.9	P<0.0001
					Residual (within columns)	1.79	17	0.1053
					Total	23.88	19
					Normality of Residuals
					Test name	Statistics	P value	Passed normality test (alpha=0.05)?	P value summary
					Anderson-Darling (A2*)	0.2533	0.6974	Yes	ns
					D'Agostino-Pearson omnibus (K2)	1.237	0.5387	Yes	ns
					Shapiro-Wilk (W)	0.969	0.7342	Yes	ns
					Kolmogorov-Smirnov (distance)	0.113	0.1	Yes	ns
					Data summary
					Number of treatments (columns)	3
					Number of values (total)	20

## Sheet: Figure S4e
WT	T57	R135
0.802526	1.5803	0.335859
0.951011	1.95152	0.470202			Table Analyzed	Cl-caspase-3 relativy indensity (Liver IHC)							Number of families	1
0.869697	3.42576	0.979293			Data sets analyzed	A-C							Number of comparisons per family	3
1.15606	3.35505	0.661111											Alpha	0.05
1.20909	2.45354	1.01818			ANOVA summary
0.968687	2.9697	1.26919			F	37.83							Tukey's multiple comparisons test	Mean Diff.	95.00% CI of diff.	Below threshold?	Summary	Adjusted P Value
1.04293	2.77172	0.749495			P value	<0.0001							WT vs. T57	-1.664	-2.261 to -1.068	Yes	****	<0.0001	A-B
	2.80707	1.51313			P value summary	****							WT vs. R135	0.1254	-0.4709 to 0.7218	No	ns	0.8566	A-C
					Significant diff. among means (P < 0.05)?	Yes							T57 vs. R135	1.79	1.214 to 2.366	Yes	****	<0.0001	B-C
					R squared	0.7909
													Test details	Mean 1	Mean 2	Mean Diff.	SE of diff.	n1	n2	q	DF
					Brown-Forsythe test								WT vs. T57	1	2.664	-1.664	0.2357	7	8	9.985	20
					F (DFn, DFd)	3.145 (2, 20)							WT vs. R135	1	0.8746	0.1254	0.2357	7	8	0.7526	20
					P value	0.0649							T57 vs. R135	2.664	0.8746	1.79	0.2277	8	8	11.11	20
					P value summary	ns
					Are SDs significantly different (P < 0.05)?	No
					Bartlett's test
					Bartlett's statistic (corrected)	9.937
					P value	0.007
					P value summary	**
					Are SDs significantly different (P < 0.05)?	Yes
					ANOVA table	SS	DF	MS	F (DFn, DFd)	P value
					Treatment (between columns)	15.7	2	7.848	F (2, 20) = 37.83	P<0.0001
					Residual (within columns)	4.149	20	0.2074
					Total	19.85	22
					Normality of Residuals
					Test name	Statistics	P value	Passed normality test (alpha=0.05)?	P value summary
					Anderson-Darling (A2*)	0.3273	0.5022	Yes	ns
					D'Agostino-Pearson omnibus (K2)	1.948	0.3776	Yes	ns
					Shapiro-Wilk (W)	0.966	0.594	Yes	ns
					Kolmogorov-Smirnov (distance)	0.1376	0.1	Yes	ns
					Data summary
					Number of treatments (columns)	3
					Number of values (total)	23

## Sheet: Figure S4f
WT	T57	R135
0.840033	0.680186	0.61379
1.17587	0.607723	0.621002			Table Analyzed	ki67 relative indensity (Liver)						Number of families	1
1.24671	0.831777	0.695614			Data sets analyzed	A-C						Number of comparisons per family	3
1.00268	0.588645	0.761023										Alpha	0.05
1.0311	0.943993	0.836568			ANOVA summary
1.26111	1.18847	0.9718			F	3.727						Tukey's multiple comparisons test	Mean Diff.	95.00% CI of diff.	Below threshold?	Summary	Adjusted P Value
0.748183	0.921986	0.698851			P value	0.0396						WT vs. T57	0.1503	-0.07895 to 0.3795	No	ns	0.2489	A-B
0.694315	1.03485	0.796099			P value summary	*						WT vs. R135	0.2361	0.01865 to 0.4536	Yes	*	0.0316	A-C
		0.80604			Significant diff. among means (P < 0.05)?	Yes						T57 vs. R135	0.08584	-0.1316 to 0.3033	No	ns	0.5913	B-C
		0.837834			R squared	0.2448
												Test details	Mean 1	Mean 2	Mean Diff.	SE of diff.	n1	n2	q	DF
					Brown-Forsythe test							WT vs. T57	1	0.8497	0.1503	0.09154	8	8	2.322	23
					F (DFn, DFd)	2.680 (2, 23)						WT vs. R135	1	0.7639	0.2361	0.08684	8	10	3.845	23
					P value	0.0899						T57 vs. R135	0.8497	0.7639	0.08584	0.08684	8	10	1.398	23
					P value summary	ns
					Are SDs significantly different (P < 0.05)?	No
					Bartlett's test
					Bartlett's statistic (corrected)	4.134
					P value	0.1265
					P value summary	ns
					Are SDs significantly different (P < 0.05)?	No
					ANOVA table	SS	DF	MS	F (DFn, DFd)	P value
					Treatment (between columns)	0.2498	2	0.1249	F (2, 23) = 3.727	P=0.0396
					Residual (within columns)	0.771	23	0.03352
					Total	1.021	25
					Normality of Residuals
					Test name	Statistics	P value	Passed normality test (alpha=0.05)?	P value summary
					Anderson-Darling (A2*)	0.2455	0.7334	Yes	ns
					D'Agostino-Pearson omnibus (K2)	1.012	0.603	Yes	ns
					Shapiro-Wilk (W)	0.9722	0.6797	Yes	ns
					Kolmogorov-Smirnov (distance)	0.09973	0.1	Yes	ns
					Data summary
					Number of treatments (columns)	3
					Number of values (total)	26

## Sheet: Figure S4g
WT	T57	R135
0.841019	0.880493	0.857569
1.46966	0.974886	0.752003			Table Analyzed	PCNA relativy indensity (Liver IHC)							Number of families	1
0.764827	1.4392	0.598304			Data sets analyzed	A-C							Number of comparisons per family	3
1.09888	0.744674	0.830548											Alpha	0.05
0.812346	0.485571	1.20973			ANOVA summary
1.18873	1.03878				F	0.4615							Tukey's multiple comparisons test	Mean Diff.	95.00% CI of diff.	Below threshold?	Summary	Adjusted P Value
0.824539	0.943596				P value	0.6372							WT vs. T57	0.03416	-0.3115 to 0.3799	No	ns	0.9659	A-B
	1.2894				P value summary	ns							WT vs. R135	0.1504	-0.2604 to 0.5611	No	ns	0.6285	A-C
	1.25447				Significant diff. among means (P < 0.05)?	No							T57 vs. R135	0.1162	-0.2680 to 0.5004	No	ns	0.7264	B-C
	0.607359				R squared	0.04633
													Test details	Mean 1	Mean 2	Mean Diff.	SE of diff.	n1	n2	q	DF
					Brown-Forsythe test								WT vs. T57	1	0.9658	0.03416	0.1361	7	10	0.355	19
					F (DFn, DFd)	0.3645 (2, 19)							WT vs. R135	1	0.8496	0.1504	0.1617	7	5	1.315	19
					P value	0.6993							T57 vs. R135	0.9658	0.8496	0.1162	0.1512	10	5	1.087	19
					P value summary	ns
					Are SDs significantly different (P < 0.05)?	No
					Bartlett's test
					Bartlett's statistic (corrected)	0.4673
					P value	0.7916
					P value summary	ns
					Are SDs significantly different (P < 0.05)?	No
					ANOVA table	SS	DF	MS	F (DFn, DFd)	P value
					Treatment (between columns)	0.07038	2	0.03519	F (2, 19) = 0.4615	P=0.6372
					Residual (within columns)	1.449	19	0.07625
					Total	1.519	21
					Normality of Residuals
					Test name	Statistics	P value	Passed normality test (alpha=0.05)?	P value summary
					Anderson-Darling (A2*)	0.3174	0.515	Yes	ns
					D'Agostino-Pearson omnibus (K2)	0.7718	0.6798	Yes	ns
					Shapiro-Wilk (W)	0.9635	0.5628	Yes	ns
					Kolmogorov-Smirnov (distance)	0.1226	0.1	Yes	ns
					Data summary
					Number of treatments (columns)	3
					Number of values (total)	22
