# Supplementary material for: Low glucose metabolite 3-phosphoglycerate switches PHGDH from serine synthesis to p53 activation to control cell fate
Source: Cell Res. 2023 Sep 19;33(11):835–50. doi: 10.1038/s41422-023-00874-4 (PMC10624847; doi:10.1038/s41422-023-00874-4)
Supplement: Supplementary file 10 — Source data for all graphs [file 41422_2023_874_MOESM10_ESM.zip › Source data (graphs)/Source data (graphs)/Supplementary information Figure S5 (graphs).xlsx]

## Sheet: Figure S5a
PUMA
Peripheral	Cental	Peripheral	Cental	Peripheral	Cental
1	1.24203	0.958119	1.02037	0.921934	1.01439		Table Analyzed	PUMA relative indensity
1.08406	1.21247	0.932733	0.930838	0.942356	1.07008							Number of families	1
0.94873	1.20462	0.991947	0.93747	0.919335			Brown-Forsythe ANOVA test					Number of comparisons per family	15
0.951501	1.36305	1.09427	0.950261	0.86067	1.08679		F* (DFn, DFd)	39.62 (5.000, 55.68)				Alpha	0.05
1.01432	1.23418	1.07627	0.97442	0.896315			P value	<0.0001
1.04527	1.23834	0.993368	1.02463	1.00696	1.04855		P value summary	****				Dunnett's T3 multiple comparisons test	Mean Diff.	95.00% CI of diff.	Below threshold?	Summary	Adjusted P Value
0.869746	1.22217	1.1099	0.972051	1.10907	1.066		Significant diff. among means (P < 0.05)?	Yes				Peripheral vs. Cental	-0.2546	-0.3218 to -0.1873	Yes	****	<0.0001	A-B
0.991224	1.24018	0.93226	1.06348	0.982456	1.11352							Peripheral vs. Peripheral	-0.000421	-0.08387 to 0.08303	No	ns	>0.9999	A-C
0.969977	1.21247	0.944576	1.03174	1.13023	1.06823		Welch's ANOVA test					Peripheral vs. Cental	0.007449	-0.07673 to 0.09163	No	ns	>0.9999	A-D
1.02818	1.2582	1.01611	0.908574	1.08234			W (DFn, DFd)	57.29 (5.000, 31.91)				Peripheral vs. Peripheral	-0.000604	-0.1021 to 0.1009	No	ns	>0.9999	A-E
1.02309	1.21709	0.962103	1.09758	1.00065	1.04966		P value	<0.0001				Peripheral vs. Cental	-0.06526	-0.1316 to 0.001086	Yes	*	0.0285	A-F
1.02679	1.26697	0.979631		1.16736			P value summary	****				Cental vs. Peripheral	0.2541	0.1774 to 0.3309	Yes	****	<0.0001	B-C
1.03926	1.31039	0.908574		0.927875			Significant diff. among means (P < 0.05)?	Yes				Cental vs. Cental	0.262	0.1838 to 0.3402	Yes	****	<0.0001	B-D
	1.28037	1.09758		1.14397								Cental vs. Peripheral	0.2539	0.1569 to 0.3510	Yes	****	<0.0001	B-E
	1.3067			1.00436			Data summary					Cental vs. Cental	0.1893	0.1337 to 0.2449	Yes	****	<0.0001	B-F
				0.904112			Number of treatments (columns)	6				Peripheral vs. Cental	0.00787	-0.08285 to 0.09859	No	ns	>0.9999	C-D
							Number of values (total)	77				Peripheral vs. Peripheral	-0.0001831	-0.1065 to 0.1062	No	ns	>0.9999	C-E
												Peripheral vs. Cental	-0.06484	-0.1408 to 0.01114	No	ns	0.078	C-F
												Cental vs. Peripheral	-0.008053	-0.1148 to 0.09868	No	ns	>0.9999	D-E
												Cental vs. Cental	-0.07271	-0.1509 to 0.005492	Yes	*	0.0419	D-F
												Peripheral vs. Cental	-0.06465	-0.1612 to 0.03191	No	ns	0.2799	E-F
												Test details	Mean 1	Mean 2	Mean Diff.	SE of diff.	n1	n2	t	DF
												Peripheral vs. Cental	0.9994	1.254	-0.2546	0.01905	13	15	13.36	23.25
												Peripheral vs. Peripheral	0.9994	0.9998	-0.000421	0.02375	13	14	0.01773	24.48
												Peripheral vs. Cental	0.9994	0.9919	0.007449	0.02357	13	11	0.3161	20.56
												Peripheral vs. Peripheral	0.9994	1	-0.000604	0.02889	13	16	0.02091	24.19
												Peripheral vs. Cental	0.9994	1.065	-0.06526	0.01832	13	8	3.562	18.78
												Cental vs. Peripheral	1.254	0.9998	0.2541	0.02162	15	14	11.76	22.16
												Cental vs. Cental	1.254	0.9919	0.262	0.02142	15	11	12.23	17.73
												Cental vs. Peripheral	1.254	1	0.2539	0.02717	15	16	9.346	21.23
												Cental vs. Cental	1.254	1.065	0.1893	0.01546	15	8	12.24	19.92
												Peripheral vs. Cental	0.9998	0.9919	0.00787	0.02569	14	11	0.3064	22.68
												Peripheral vs. Peripheral	0.9998	1	-0.0001831	0.03065	14	16	0.005973	26.73
												Peripheral vs. Cental	0.9998	1.065	-0.06484	0.02098	14	8	3.09	19
												Cental vs. Peripheral	0.9919	1	-0.008053	0.03051	11	16	0.2639	24.74
												Cental vs. Cental	0.9919	1.065	-0.07271	0.02078	11	8	3.499	15.26
												Peripheral vs. Cental	1	1.065	-0.06465	0.02667	16	8	2.424	19.44
P53-AIP1
Peripheral	Cental	Peripheral	Cental	Peripheral	Cental
0.959122	1.26119	0.947162	0.933005	1.02723	1.13379		Table Analyzed	P53-AIP1 relative indensity
1.05594	1.25043	0.964532	1.00788	1.00326	1.0582		Data sets analyzed	A-F				Number of families	1
0.966437	1.27065	1.02759	1.0064	1.05967	1.06115							Number of comparisons per family	15
0.92599	1.31971	1.01429	1.01675	0.999943	0.973765		ANOVA summary					Alpha	0.05
0.954389	1.24828	1.04286	0.975862	1.02207	0.950905		F	35.86
1.00129	1.26033	1.04335	1.04335	0.867576	1.01248		P value	<0.0001				Tukey's multiple comparisons test	Mean Diff.	95.00% CI of diff.	Below threshold?	Summary	Adjusted P Value
1.03055	1.24527	1.10394	1.033	0.998837	1.0228		P value summary	****				Peripheral vs. Cental	-0.242	-0.3100 to -0.1739	Yes	****	<0.0001	A-B
1.01635	1.16437	0.972906	0.983251	0.906659	0.94353		Significant diff. among means (P < 0.05)?	Yes				Peripheral vs. Peripheral	-0.000401	-0.06990 to 0.06910	No	ns	>0.9999	A-C
0.935456	1.21343	0.993103	0.98867	0.955698			R squared	0.7339				Peripheral vs. Cental	0.01342	-0.05607 to 0.08292	No	ns	0.9928	A-D
0.91222	1.17341	0.896059	0.900985	1.10318								Peripheral vs. Peripheral	-0.0001654	-0.06826 to 0.06793	No	ns	>0.9999	A-E
1.10843	1.13425	1.03596	0.981281	0.915508			Brown-Forsythe test					Peripheral vs. Cental	-0.01974	-0.09775 to 0.05827	No	ns	0.9757	A-F
1.05379	1.3154	0.961084	0.966502	1.08253			F (DFn, DFd)	0.8708 (5, 65)				Cental vs. Peripheral	0.2416	0.1721 to 0.3111	Yes	****	<0.0001	B-C
1.07788	1.28657			1.05783			P value	0.5056				Cental vs. Cental	0.2554	0.1859 to 0.3249	Yes	****	<0.0001	B-D
							P value summary	ns				Cental vs. Peripheral	0.2418	0.1737 to 0.3099	Yes	****	<0.0001	B-E
							Are SDs significantly different (P < 0.05)?	No				Cental vs. Cental	0.2222	0.1442 to 0.3002	Yes	****	<0.0001	B-F
												Peripheral vs. Cental	0.01382	-0.05705 to 0.08470	No	ns	0.9925	C-D
							Bartlett's test					Peripheral vs. Peripheral	0.0002356	-0.06926 to 0.06973	No	ns	>0.9999	C-E
							Bartlett's statistic (corrected)	3.675				Peripheral vs. Cental	-0.01934	-0.09858 to 0.05990	No	ns	0.9792	C-F
							P value	0.597				Cental vs. Peripheral	-0.01359	-0.08308 to 0.05591	No	ns	0.9924	D-E
							P value summary	ns				Cental vs. Cental	-0.03316	-0.1124 to 0.04607	No	ns	0.8211	D-F
							Are SDs significantly different (P < 0.05)?	No				Peripheral vs. Cental	-0.01958	-0.09759 to 0.05843	No	ns	0.9765	E-F
							ANOVA table	SS	DF	MS	F (DFn, DFd)	Test details	Mean 1	Mean 2	Mean Diff.	SE of diff.	n1	n2	q	DF
							Treatment (between columns)	0.6267	5	0.1253	F (5, 65) = 35.86	Peripheral vs. Cental	0.9998	1.242	-0.242	0.02319	13	13	14.76	65
							Residual (within columns)	0.2272	65	0.003495		Peripheral vs. Peripheral	0.9998	1	-0.000401	0.02367	13	12	0.02396	65
							Total	0.8538	70			Peripheral vs. Cental	0.9998	0.9864	0.01342	0.02367	13	12	0.802	65
												Peripheral vs. Peripheral	0.9998	1	-0.0001654	0.02319	13	13	0.01009	65
							Normality of Residuals					Peripheral vs. Cental	0.9998	1.02	-0.01974	0.02657	13	8	1.051	65
							Test name	Statistics	P value	Passed normality test (alpha=0.05)?	P value summary	Cental vs. Peripheral	1.242	1	0.2416	0.02367	13	12	14.43	65
							Anderson-Darling (A2*)	0.3612	0.4365	Yes	ns	Cental vs. Cental	1.242	0.9864	0.2554	0.02367	13	12	15.26	65
							D'Agostino-Pearson omnibus (K2)	1.437	0.4874	Yes	ns	Cental vs. Peripheral	1.242	1	0.2418	0.02319	13	13	14.75	65
							Shapiro-Wilk (W)	0.9841	0.5061	Yes	ns	Cental vs. Cental	1.242	1.02	0.2222	0.02657	13	8	11.83	65
							Kolmogorov-Smirnov (distance)	0.08399	0.1	Yes	ns	Peripheral vs. Cental	1	0.9864	0.01382	0.02414	12	12	0.81	65
												Peripheral vs. Peripheral	1	1	0.0002356	0.02367	12	13	0.01408	65
							Data summary					Peripheral vs. Cental	1	1.02	-0.01934	0.02698	12	8	1.014	65
							Number of treatments (columns)	6				Cental vs. Peripheral	0.9864	1	-0.01359	0.02367	12	13	0.8119	65
							Number of values (total)	71				Cental vs. Cental	0.9864	1.02	-0.03316	0.02698	12	8	1.738	65
												Peripheral vs. Cental	1	1.02	-0.01958	0.02657	13	8	1.042	65
NOXA
Peripheral	Cental	Peripheral	Cental	Peripheral	Cental		Table Analyzed	NOXA relative indensity				Number of families	1
1.01512	1.30766	0.987488	0.995188	0.962712	1.03872		Data sets analyzed	A-F				Number of comparisons per family	15
0.905009	1.29395	1.05823	0.973532	0.911723	1.14454							Alpha	0.05
0.885633	1.32183	1.06545	1.02262	0.935133	1.05924		ANOVA summary
1.02316	1.23299	0.998075	1.04524	0.981633	0.950847		F	29.49				Tukey's multiple comparisons test	Mean Diff.	95.00% CI of diff.	Below threshold?	Summary	Adjusted P Value
0.972117	1.33318	0.902791	0.879692	1.01787	1.00953		P value	<0.0001				Peripheral vs. Cental	-0.2696	-0.3495 to -0.1898	Yes	****	<0.0001	A-B
0.90879	1.24669	1.01492	1.02695	1.03743	1.06694		P value summary	****				Peripheral vs. Peripheral	0.0001375	-0.07492 to 0.07519	No	ns	>0.9999	A-C
0.812854	1.362	0.921078	1.02936	0.989971	1.01883		Significant diff. among means (P < 0.05)?	Yes				Peripheral vs. Cental	-0.004287	-0.08412 to 0.07554	No	ns	>0.9999	A-D
1.13374	1.24905	1.01829	1.01829	1.0105	1.11825		R squared	0.694				Peripheral vs. Peripheral	8.738e-08	-0.07983 to 0.07983	No	ns	>0.9999	A-E
1.11578	1.18809	1.00626	0.915303	1.03294	1.0881							Peripheral vs. Cental	-0.04329	-0.1231 to 0.03654	No	ns	0.6064	A-F
0.993384	1.21172	0.997113	1.05053	1.07079	0.971692		Brown-Forsythe test					Cental vs. Peripheral	0.2698	0.1913 to 0.3483	Yes	****	<0.0001	B-C
1.12807	1.21881	1.03176	1.09047	1.0493	1.00953		F (DFn, DFd)	1.764 (5, 65)				Cental vs. Cental	0.2653	0.1823 to 0.3484	Yes	****	<0.0001	B-D
1.01796		1.01203					P value	0.1328				Cental vs. Peripheral	0.2696	0.1865 to 0.3527	Yes	****	<0.0001	B-E
1.08837		1.05919					P value summary	ns				Cental vs. Cental	0.2263	0.1433 to 0.3094	Yes	****	<0.0001	B-F
		0.925409					Are SDs significantly different (P < 0.05)?	No				Peripheral vs. Cental	-0.004425	-0.08294 to 0.07409	No	ns	>0.9999	C-D
												Peripheral vs. Peripheral	-0.0001374	-0.07865 to 0.07838	No	ns	>0.9999	C-E
							Bartlett's test					Peripheral vs. Cental	-0.04343	-0.1219 to 0.03508	No	ns	0.5858	C-F
							Bartlett's statistic (corrected)	9.167				Cental vs. Peripheral	0.004287	-0.07880 to 0.08738	No	ns	>0.9999	D-E
							P value	0.1026				Cental vs. Cental	-0.03901	-0.1221 to 0.04408	No	ns	0.7396	D-F
							P value summary	ns				Peripheral vs. Cental	-0.04329	-0.1264 to 0.03980	No	ns	0.6465	E-F
							Are SDs significantly different (P < 0.05)?	No
												Test details	Mean 1	Mean 2	Mean Diff.	SE of diff.	n1	n2	q	DF
							ANOVA table	SS	DF	MS	F (DFn, DFd)	Peripheral vs. Cental	1	1.27	-0.2696	0.02719	13	11	14.03	65
							Treatment (between columns)	0.6492	5	0.1298	F (5, 65) = 29.49	Peripheral vs. Peripheral	1	0.9999	0.0001375	0.02556	13	14	0.007608	65
							Residual (within columns)	0.2862	65	0.004404		Peripheral vs. Cental	1	1.004	-0.004287	0.02719	13	11	0.223	65
							Total	0.9355	70			Peripheral vs. Peripheral	1	1	8.738e-08	0.02719	13	11	4.545e-06	65
												Peripheral vs. Cental	1	1.043	-0.04329	0.02719	13	11	2.252	65
							Normality of Residuals					Cental vs. Peripheral	1.27	0.9999	0.2698	0.02674	11	14	14.27	65
							Test name	Statistics	P value	Passed normality test (alpha=0.05)?	P value summary	Cental vs. Cental	1.27	1.004	0.2653	0.0283	11	11	13.26	65
							Anderson-Darling (A2*)	0.3981	0.3576	Yes	ns	Cental vs. Peripheral	1.27	1	0.2696	0.0283	11	11	13.48	65
							D'Agostino-Pearson omnibus (K2)	1.451	0.4841	Yes	ns	Cental vs. Cental	1.27	1.043	0.2263	0.0283	11	11	11.31	65
							Shapiro-Wilk (W)	0.9849	0.552	Yes	ns	Peripheral vs. Cental	0.9999	1.004	-0.004425	0.02674	14	11	0.234	65
							Kolmogorov-Smirnov (distance)	0.08631	0.1	Yes	ns	Peripheral vs. Peripheral	0.9999	1	-0.0001374	0.02674	14	11	0.007268	65
												Peripheral vs. Cental	0.9999	1.043	-0.04343	0.02674	14	11	2.297	65
							Data summary					Cental vs. Peripheral	1.004	1	0.004287	0.0283	11	11	0.2143	65
							Number of treatments (columns)	6				Cental vs. Cental	1.004	1.043	-0.03901	0.0283	11	11	1.949	65
							Number of values (total)	71				Peripheral vs. Cental	1	1.043	-0.04329	0.0283	11	11	2.164	65

## Sheet: Figure S5b
cl-casp3
Peripheral	Cental	Peripheral	Cental	Peripheral	Cental
0.97	1.31905	0.982166	1.08959	1.07333	1.05858			Table Analyzed	caspase-3
0.98619	1.22667	1.02768	0.96682	0.988209	1.00032			Data sets analyzed	A-F					Number of families	1
0.982857	1.20429	0.976875	1.01762	1.10171	1.08204									Number of comparisons per family	15
0.981905	1.13571	0.913902	0.956766	1.03399	1.02642			ANOVA summary						Alpha	0.05
0.866667	1.20381	0.908081	0.974229	0.998802	1.08128			F	14.66
0.870952	1.27857	1.00968	1.03561	0.895138	1.04118			P value	<0.0001					Tukey's multiple comparisons test	Mean Diff.	95.00% CI of diff.	Below threshold?	Summary	Adjusted P Value
1.04286	1.13571	1.11552	1.05043	1.09112	1.12479			P value summary	****					Peripheral vs. Cental	-0.2002	-0.2879 to -0.1125	Yes	****	<0.0001	A-B
1.18429	1.13095	1.02821	1.00651	0.948484	0.98102			Significant diff. among means (P < 0.05)?	Yes					Peripheral vs. Peripheral	0	-0.08986 to 0.08986	No	ns	>0.9999	A-C
0.962857	1.22905	1.03826	0.981637	0.9901	0.939403			R squared	0.5458					Peripheral vs. Cental	0.00381	-0.08204 to 0.08966	No	ns	>0.9999	A-D
1.09714	1.04429	0.99963	1.00757	0.9901	0.939403									Peripheral vs. Peripheral	1.667e-10	-0.08585 to 0.08585	No	ns	>0.9999	A-E
1.05429	1.29381		0.918135	0.977237	1.08922			Brown-Forsythe test						Peripheral vs. Cental	-0.03306	-0.1208 to 0.05464	No	ns	0.8758	A-F
			0.949357	0.911785				F (DFn, DFd)	0.6325 (5, 61)					Cental vs. Peripheral	0.2002	0.1103 to 0.2900	Yes	****	<0.0001	B-C
								P value	0.6756					Cental vs. Cental	0.204	0.1181 to 0.2898	Yes	****	<0.0001	B-D
								P value summary	ns					Cental vs. Peripheral	0.2002	0.1143 to 0.2860	Yes	****	<0.0001	B-E
								Are SDs significantly different (P < 0.05)?	No					Cental vs. Cental	0.1671	0.07942 to 0.2548	Yes	****	<0.0001	B-F
														Peripheral vs. Cental	0.00381	-0.08425 to 0.09187	No	ns	>0.9999	C-D
								Bartlett's test						Peripheral vs. Peripheral	1.667e-10	-0.08806 to 0.08806	No	ns	>0.9999	C-E
								Bartlett's statistic (corrected)	5.464					Peripheral vs. Cental	-0.03306	-0.1229 to 0.05680	No	ns	0.8865	C-F
								P value	0.3619					Cental vs. Peripheral	-0.00381	-0.08777 to 0.08015	No	ns	>0.9999	D-E
								P value summary	ns					Cental vs. Cental	-0.03687	-0.1227 to 0.04898	No	ns	0.8033	D-F
								Are SDs significantly different (P < 0.05)?	No					Peripheral vs. Cental	-0.03306	-0.1189 to 0.05279	No	ns	0.8657	E-F
								ANOVA table	SS	DF	MS	F (DFn, DFd)	P value	Test details	Mean 1	Mean 2	Mean Diff.	SE of diff.	n1	n2	q	DF
								Treatment (between columns)	0.3582	5	0.07164	F (5, 61) = 14.66	P<0.0001	Peripheral vs. Cental	1	1.2	-0.2002	0.02981	11	11	9.498	61
								Residual (within columns)	0.2981	61	0.004886			Peripheral vs. Peripheral	1	1	0	0.03054	11	10	0	61
								Total	0.6562	66				Peripheral vs. Cental	1	0.9962	0.00381	0.02918	11	12	0.1847	61
														Peripheral vs. Peripheral	1	1	1.667e-10	0.02918	11	12	8.078e-09	61
								Normality of Residuals						Peripheral vs. Cental	1	1.033	-0.03306	0.02981	11	11	1.569	61
								Test name	Statistics	P value	Passed normality test (alpha=0.05)?	P value summary		Cental vs. Peripheral	1.2	1	0.2002	0.03054	11	10	9.269	61
								Anderson-Darling (A2*)	0.1836	0.9064	Yes	ns		Cental vs. Cental	1.2	0.9962	0.204	0.02918	11	12	9.887	61
								D'Agostino-Pearson omnibus (K2)	0.1379	0.9334	Yes	ns		Cental vs. Peripheral	1.2	1	0.2002	0.02918	11	12	9.702	61
								Shapiro-Wilk (W)	0.9925	0.9596	Yes	ns		Cental vs. Cental	1.2	1.033	0.1671	0.02981	11	11	7.929	61
								Kolmogorov-Smirnov (distance)	0.05194	0.1	Yes	ns		Peripheral vs. Cental	1	0.9962	0.00381	0.02993	10	12	0.18	61
														Peripheral vs. Peripheral	1	1	1.667e-10	0.02993	10	12	7.875e-09	61
								Data summary						Peripheral vs. Cental	1	1.033	-0.03306	0.03054	10	11	1.531	61
								Number of treatments (columns)	6					Cental vs. Peripheral	0.9962	1	-0.00381	0.02854	12	12	0.1888	61
								Number of values (total)	67					Cental vs. Cental	0.9962	1.033	-0.03687	0.02918	12	11	1.787	61
														Peripheral vs. Cental	1	1.033	-0.03306	0.02918	12	11	1.602	61
TUNEL
Peripheral	Cental	Peripheral	Cental	Peripheral	Cental
1.00955	1.14918	1.15527	0.912466	1.04599	1.08719		Table Analyzed	TUNEL						Number of families	1
1.00818	1.22481	0.943796	0.954892	0.947193	0.971989		Data sets analyzed	A-F						Number of comparisons per family	15
0.9921	1.15568	0.94249	0.90594	0.921253	1.05858									Alpha	0.05
1.07834	1.10127	0.963377	0.924215	1.08147	1.04943		ANOVA summary
1.03625	1.14439	0.894191	0.93988	1.04828	1.07995		F	20.91						Tukey's multiple comparisons test	Mean Diff.	95.00% CI of diff.	Below threshold?	Summary	Adjusted P Value
1.07594	1.20325	0.993401	0.979694	1.02044	1.02845		P value	<0.0001						Peripheral vs. Cental	-0.1835	-0.2535 to -0.1136	Yes	****	<0.0001	A-B
1.01263	1.14952	0.997969	0.990137	0.924687	0.96703		P value summary	****						Peripheral vs. Peripheral	-2.222e-10	-0.07387 to 0.07387	No	ns	>0.9999	A-C
0.968145	1.16458	0.972514	0.954892	0.993351	1.03302		Significant diff. among means (P < 0.05)?	Yes						Peripheral vs. Cental	0.03793	-0.03380 to 0.1097	No	ns	0.6292	A-D
0.916469	1.25732	1.13699	1.02147	0.904087	1.1036		R squared	0.6392						Peripheral vs. Peripheral	-2.857e-10	-0.06590 to 0.06590	No	ns	>0.9999	A-E
0.987309	1.23474		1.03713	1.03531										Peripheral vs. Cental	-0.04214	-0.1160 to 0.03173	No	ns	0.5501	A-F
0.96438	1.23405			1.05019			Brown-Forsythe test							Cental vs. Peripheral	0.1835	0.1082 to 0.2588	Yes	****	<0.0001	B-C
0.950692				0.997929			F (DFn, DFd)	0.6414 (5, 59)						Cental vs. Cental	0.2215	0.1483 to 0.2947	Yes	****	<0.0001	B-D
				1.04905			P value	0.669						Cental vs. Peripheral	0.1835	0.1160 to 0.2510	Yes	****	<0.0001	B-E
				0.980763			P value summary	ns						Cental vs. Cental	0.1414	0.06609 to 0.2167	Yes	****	<0.0001	B-F
							Are SDs significantly different (P < 0.05)?	No						Peripheral vs. Cental	0.03793	-0.03904 to 0.1149	No	ns	0.6958	C-D
														Peripheral vs. Peripheral	-6.349e-11	-0.07157 to 0.07157	No	ns	>0.9999	C-E
							Bartlett's test							Peripheral vs. Cental	-0.04214	-0.1211 to 0.03684	No	ns	0.6201	C-F
							Bartlett's statistic (corrected)	6.281						Cental vs. Peripheral	-0.03793	-0.1073 to 0.03143	No	ns	0.595	D-E
							P value	0.2799						Cental vs. Cental	-0.08007	-0.1570 to -0.003093	Yes	*	0.0369	D-F
							P value summary	ns						Peripheral vs. Cental	-0.04214	-0.1137 to 0.02944	No	ns	0.5155	E-F
							Are SDs significantly different (P < 0.05)?	No
														Test details	Mean 1	Mean 2	Mean Diff.	SE of diff.	n1	n2	q	DF
							ANOVA table	SS	DF	MS	F (DFn, DFd)	P value		Peripheral vs. Cental	1	1.184	-0.1835	0.02374	12	11	10.93	59
							Treatment (between columns)	0.3382	5	0.06763	F (5, 59) = 20.91	P<0.0001		Peripheral vs. Peripheral	1	1	-2.222e-10	0.02508	12	9	1.253e-08	59
							Residual (within columns)	0.1909	59	0.003235				Peripheral vs. Cental	1	0.9621	0.03793	0.02435	12	10	2.203	59
							Total	0.529	64					Peripheral vs. Peripheral	1	1	-2.857e-10	0.02238	12	14	1.806e-08	59
														Peripheral vs. Cental	1	1.042	-0.04214	0.02508	12	9	2.376	59
							Normality of Residuals							Cental vs. Peripheral	1.184	1	0.1835	0.02556	11	9	10.15	59
							Test name	Statistics	P value	Passed normality test (alpha=0.05)?	P value summary			Cental vs. Cental	1.184	0.9621	0.2215	0.02485	11	10	12.6	59
							Anderson-Darling (A2*)	0.2791	0.6366	Yes	ns			Cental vs. Peripheral	1.184	1	0.1835	0.02292	11	14	11.33	59
							D'Agostino-Pearson omnibus (K2)	1.893	0.3882	Yes	ns			Cental vs. Cental	1.184	1.042	0.1414	0.02556	11	9	7.822	59
							Shapiro-Wilk (W)	0.9808	0.4065	Yes	ns			Peripheral vs. Cental	1	0.9621	0.03793	0.02613	9	10	2.053	59
							Kolmogorov-Smirnov (distance)	0.07117	0.1	Yes	ns			Peripheral vs. Peripheral	1	1	-6.349e-11	0.0243	9	14	3.695e-09	59
														Peripheral vs. Cental	1	1.042	-0.04214	0.02681	9	9	2.223	59
							Data summary							Cental vs. Peripheral	0.9621	1	-0.03793	0.02355	10	14	2.278	59
							Number of treatments (columns)	6						Cental vs. Cental	0.9621	1.042	-0.08007	0.02613	10	9	4.333	59
							Number of values (total)	65						Peripheral vs. Cental	1	1.042	-0.04214	0.0243	14	9	2.452	59

## Sheet: Figure S5c
Ki-67
Peripheral	Cental	Peripheral	Cental	Peripheral	Cental
1.09283	1.09517	1.0286	0.94331	1.00831	1.07765		Table Analyzed	kI67						Number of families	1
1.02725	1.11917	1.06076	1.02674	1.04666	0.903337		Data sets analyzed	A-F						Number of comparisons per family	15
1.11976	1.09634	1.01648	0.9764	1.01877	0.88823									Alpha	0.05
0.926545	0.997097	0.951233	1.10597	0.924255	0.839809		ANOVA summary
0.971628	1.12591	1.00483	0.95869	0.998242	0.936651		F	4.216						Tukey's multiple comparisons test	Mean Diff.	95.00% CI of diff.	Below threshold?	Summary	Adjusted P Value
0.929472	1.00149	0.978731	0.924201	0.912247	0.823927		P value	0.0022						Peripheral vs. Cental	-0.06233	-0.1475 to 0.02279	No	ns	0.2756	A-B
0.949086	0.983631	0.97407	0.939115	1.02303	0.864601		P value summary	**						Peripheral vs. Peripheral	1.515e-11	-0.08704 to 0.08704	No	ns	>0.9999	A-C
1.12854	1.00266	0.977798	1.04491	0.986621	0.979648		Significant diff. among means (P < 0.05)?	Yes						Peripheral vs. Cental	0.0229	-0.06222 to 0.1080	No	ns	0.9684	A-D
0.981289	1.08112	1.10364	0.795102	0.921544	0.879708		R squared	0.2421						Peripheral vs. Peripheral	6.41e-11	-0.08347 to 0.08347	No	ns	>0.9999	A-E
0.938255	1.11771	0.947504	0.866876	1.09198	0.905274									Peripheral vs. Cental	0.06774	-0.01739 to 0.1529	No	ns	0.1948	A-F
0.925081	1.02139	0.95636	1.05097	0.994756	1.05751		Brown-Forsythe test							Cental vs. Peripheral	0.06233	-0.02471 to 0.1494	No	ns	0.2991	B-C
1.01027	1.10629		1.09292	1.07688	1.03078		F (DFn, DFd)	1.133 (5, 66)						Cental vs. Cental	0.08523	0.0001066 to 0.1704	Yes	*	0.0495	B-D
				0.996692			P value	0.3518						Cental vs. Peripheral	0.06233	-0.02114 to 0.1458	No	ns	0.2555	B-E
							P value summary	ns						Cental vs. Cental	0.1301	0.04495 to 0.2152	Yes	***	0.0004	B-F
							Are SDs significantly different (P < 0.05)?	No						Peripheral vs. Cental	0.0229	-0.06414 to 0.1099	No	ns	0.9712	C-D
														Peripheral vs. Peripheral	4.895e-11	-0.08542 to 0.08542	No	ns	>0.9999	C-E
							Bartlett's test							Peripheral vs. Cental	0.06774	-0.01930 to 0.1548	No	ns	0.2152	C-F
							Bartlett's statistic (corrected)	6.939						Cental vs. Peripheral	-0.0229	-0.1064 to 0.06057	No	ns	0.9656	D-E
							P value	0.2252						Cental vs. Cental	0.04484	-0.04029 to 0.1300	No	ns	0.6362	D-F
							P value summary	ns						Peripheral vs. Cental	0.06774	-0.01573 to 0.1512	No	ns	0.1777	E-F
							Are SDs significantly different (P < 0.05)?	No
														Test details	Mean 1	Mean 2	Mean Diff.	SE of diff.	n1	n2	q	DF
							ANOVA table	SS	DF	MS	F (DFn, DFd)	P value		Peripheral vs. Cental	1	1.062	-0.06233	0.029	12	12	3.039	66
							Treatment (between columns)	0.1064	5	0.02128	F (5, 66) = 4.216	P=0.0022		Peripheral vs. Peripheral	1	1	1.515e-11	0.02965	12	11	7.226e-10	66
							Residual (within columns)	0.3331	66	0.005047				Peripheral vs. Cental	1	0.9771	0.0229	0.029	12	12	1.117	66
							Total	0.4395	71					Peripheral vs. Peripheral	1	1	6.41e-11	0.02844	12	13	3.188e-09	66
														Peripheral vs. Cental	1	0.9323	0.06774	0.029	12	12	3.303	66
							Normality of Residuals							Cental vs. Peripheral	1.062	1	0.06233	0.02965	12	11	2.973	66
							Test name	Statistics	P value	Passed normality test (alpha=0.05)?	P value summary			Cental vs. Cental	1.062	0.9771	0.08523	0.029	12	12	4.156	66
							Anderson-Darling (A2*)	0.4966	0.2064	Yes	ns			Cental vs. Peripheral	1.062	1	0.06233	0.02844	12	13	3.1	66
							D'Agostino-Pearson omnibus (K2)	0.7223	0.6969	Yes	ns			Cental vs. Cental	1.062	0.9323	0.1301	0.029	12	12	6.342	66
							Shapiro-Wilk (W)	0.9788	0.264	Yes	ns			Peripheral vs. Cental	1	0.9771	0.0229	0.02965	11	12	1.092	66
							Kolmogorov-Smirnov (distance)	0.07817	0.1	Yes	ns			Peripheral vs. Peripheral	1	1	4.895e-11	0.0291	11	13	2.379e-09	66
														Peripheral vs. Cental	1	0.9323	0.06774	0.02965	11	12	3.231	66
							Data summary							Cental vs. Peripheral	0.9771	1	-0.0229	0.02844	12	13	1.139	66
							Number of treatments (columns)	6						Cental vs. Cental	0.9771	0.9323	0.04484	0.029	12	12	2.186	66
							Number of values (total)	72						Peripheral vs. Cental	1	0.9323	0.06774	0.02844	13	12	3.369	66
PCNA
Peripheral	Cental	Peripheral	Cental	Peripheral	Cental
0.928693	0.955702	1.01456	1.04169	0.96208	1.08602		Table Analyzed	PCNA						Number of families	1
0.923054	0.991022	1.04969	1.15289	0.944745	1.05742		Data sets analyzed	A-F						Number of comparisons per family	15
0.926319	0.990131	0.974081	1.14443	0.95688	1.07649									Alpha	0.05
0.905543	1.02634	1.06971	1.09818	1.01192	1.07476		ANOVA summary
1.07858	1.02961	0.982087	1.20137	0.890574	1.00282		F	2.277						Tukey's multiple comparisons test	Mean Diff.	95.00% CI of diff.	Below threshold?	Summary	Adjusted P Value
1.0676	0.924538	0.901136	1.0239	0.957746	1.07476		P value	0.0565						Peripheral vs. Cental	0.02212	-0.06297 to 0.1072	No	ns	0.9729	A-B
0.962826	0.997848	1.00655	1.07416	0.911809	0.994583		P value summary	ns						Peripheral vs. Peripheral	-9.091e-11	-0.08509 to 0.08509	No	ns	>0.9999	A-C
0.957483	1.02664	0.969188	1.05325	0.888841	1.03402		Significant diff. among means (P < 0.05)?	No						Peripheral vs. Cental	-0.06522	-0.1503 to 0.01987	No	ns	0.2301	A-D
1.11568	0.894561	0.969633	0.973192	0.984182	1.04399		R squared	0.1434						Peripheral vs. Peripheral	0	-0.07785 to 0.07785	No	ns	>0.9999	A-E
1.06166	0.896639	1.02479	0.994986	0.916143	1.12676									Peripheral vs. Cental	-0.03245	-0.1141 to 0.04915	No	ns	0.8512	A-F
1.01002	1.02367	1.03858	0.959403	1.02622	0.936945		Brown-Forsythe test							Cental vs. Peripheral	-0.02212	-0.1090 to 0.06480	No	ns	0.9753	B-C
1.06255				1.15103	0.989816		F (DFn, DFd)	1.618 (5, 68)						Cental vs. Cental	-0.08734	-0.1743 to -0.0004193	Yes	*	0.0482	B-D
				1.06046	0.92351		P value	0.1671						Cental vs. Peripheral	-0.02212	-0.1020 to 0.05772	No	ns	0.9643	B-E
				1.14626			P value summary	ns						Cental vs. Cental	-0.05457	-0.1381 to 0.02894	No	ns	0.4014	B-F
				1.08212			Are SDs significantly different (P < 0.05)?	No						Peripheral vs. Cental	-0.06522	-0.1521 to 0.02170	No	ns	0.2511	C-D
				1.10899										Peripheral vs. Peripheral	9.091e-11	-0.07984 to 0.07984	No	ns	>0.9999	C-E
							Bartlett's test							Peripheral vs. Cental	-0.03245	-0.1160 to 0.05106	No	ns	0.863	C-F
							Bartlett's statistic (corrected)	6.228						Cental vs. Peripheral	0.06522	-0.01462 to 0.1451	No	ns	0.1724	D-E
							P value	0.2846						Cental vs. Cental	0.03277	-0.05074 to 0.1163	No	ns	0.8581	D-F
							P value summary	ns						Peripheral vs. Cental	-0.03245	-0.1086 to 0.04366	No	ns	0.8103	E-F
							Are SDs significantly different (P < 0.05)?	No
														Test details	Mean 1	Mean 2	Mean Diff.	SE of diff.	n1	n2	q	DF
							ANOVA table	SS	DF	MS	F (DFn, DFd)	P value		Peripheral vs. Cental	1	0.9779	0.02212	0.02902	12	11	1.078	68
							Treatment (between columns)	0.05502	5	0.011	F (5, 68) = 2.277	P=0.0565		Peripheral vs. Peripheral	1	1	-9.091e-11	0.02902	12	11	4.431e-09	68
							Residual (within columns)	0.3286	68	0.004832				Peripheral vs. Cental	1	1.065	-0.06522	0.02902	12	11	3.179	68
							Total	0.3836	73					Peripheral vs. Peripheral	1	1	0	0.02655	12	16	0	68
														Peripheral vs. Cental	1	1.032	-0.03245	0.02783	12	13	1.649	68
							Normality of Residuals							Cental vs. Peripheral	0.9779	1	-0.02212	0.02964	11	11	1.055	68
							Test name	Statistics	P value	Passed normality test (alpha=0.05)?	P value summary			Cental vs. Cental	0.9779	1.065	-0.08734	0.02964	11	11	4.167	68
							Anderson-Darling (A2*)	0.4759	0.2324	Yes	ns			Cental vs. Peripheral	0.9779	1	-0.02212	0.02723	11	16	1.149	68
							D'Agostino-Pearson omnibus (K2)	3.413	0.1815	Yes	ns			Cental vs. Cental	0.9779	1.032	-0.05457	0.02848	11	13	2.71	68
							Shapiro-Wilk (W)	0.9725	0.1065	Yes	ns			Peripheral vs. Cental	1	1.065	-0.06522	0.02964	11	11	3.112	68
							Kolmogorov-Smirnov (distance)	0.06864	0.1	Yes	ns			Peripheral vs. Peripheral	1	1	9.091e-11	0.02723	11	16	4.722e-09	68
														Peripheral vs. Cental	1	1.032	-0.03245	0.02848	11	13	1.612	68
							Data summary							Cental vs. Peripheral	1.065	1	0.06522	0.02723	11	16	3.388	68
							Number of treatments (columns)	6						Cental vs. Cental	1.065	1.032	0.03277	0.02848	11	13	1.627	68
							Number of values (total)	74						Peripheral vs. Cental	1	1.032	-0.03245	0.02596	16	13	1.768	68

## Sheet: Figure S5d
Glucose
WT Peri.	WT Central	T57A Peri.	T57A Central	R135W Peri.	R135W Central									Compare column means (main column effect)
1.02143	0.067024	0.492857	0.309524	0.511905	0.341667
0.560714	0.371429	0.569048	0.429762	0.602381	0.455952		Two-way ANOVA	Ordinary						Number of families	1
0.702381	0.553571	0.720238	0.566667	0.767857	0.589286		Alpha	0.05						Number of comparisons per family	15
0.767857	0.605952	0.782143	0.639286	0.888095	0.733333									Alpha	0.05
0.939286	0.753571	1.01071	0.764286	1.0881	0.778571		Source of Variation	% of total variation	P value	P value summary	Significant?
1.12024	0.784524	1.25357	0.814286	1.36429	0.838095		Row Factor	70.75	<0.0001	****	Yes			Tukey's multiple comparisons test	Mean Diff.	95.00% CI of diff.	Below threshold?	Summary	Adjusted P Value
1.38452	0.844048	1.3881	0.847619	1.40714	0.889286		Column Factor	23.5	<0.0001	****	Yes
1.50357	0.895238	1.66786	0.929762	2.12976	0.959524									WT Peri. vs. WT Central	0.3944	0.1530 to 0.6357	Yes	***	0.0002
	0.959524		0.971429		1.20119		ANOVA table	SS (Type III)	DF	MS	F (DFn, DFd)	P value		WT Peri. vs. T57A Peri.	0.01443	-0.2344 to 0.2633	No	ns	>0.9999
	1.29405		1.33571				Row Factor	5.272	9	0.5857	F (9, 38) = 21.28	P<0.0001		WT Peri. vs. T57A Central	0.3464	0.1051 to 0.5878	Yes	**	0.0015
							Column Factor	1.751	5	0.3503	F (5, 38) = 12.73	P<0.0001		WT Peri. vs. R135W Peri.	-0.09494	-0.3438 to 0.1539	No	ns	0.8595
							Residual	1.046	38	0.02752				WT Peri. vs. R135W Central	0.2889	0.04475 to 0.5331	Yes	*	0.0124
														WT Central vs. T57A Peri.	-0.3799	-0.6213 to -0.1386	Yes	***	0.0004
							Spearman's test for heteroscedasticity							WT Central vs. T57A Central	-0.04794	-0.2705 to 0.1746	No	ns	0.9866
							Rs of predicted Y vs. |residual|	-0.1119						WT Central vs. R135W Peri.	-0.4893	-0.7306 to -0.2480	Yes	****	<0.0001
							P value (one tailed)	0.2126						WT Central vs. R135W Central	-0.1054	-0.3371 to 0.1262	No	ns	0.7468
							Passed (P > 0.05)?	Yes						T57A Peri. vs. T57A Central	0.332	0.09064 to 0.5733	Yes	**	0.0025
														T57A Peri. vs. R135W Peri.	-0.1094	-0.3582 to 0.1395	No	ns	0.773
							Normality of Residuals							T57A Peri. vs. R135W Central	0.2745	0.03032 to 0.5187	Yes	*	0.0198
							Test name	Statistics	P value	Passed normality test (alpha=0.05)?	P value summary			T57A Central vs. R135W Peri.	-0.4414	-0.6827 to -0.2000	Yes	****	<0.0001
							D'Agostino-Pearson omnibus (K2)	19.05	<0.0001	No	****			T57A Central vs. R135W Central	-0.05749	-0.2891 to 0.1742	No	ns	0.9749
							Anderson-Darling (A2*)	0.8939	0.0209	No	*			R135W Peri. vs. R135W Central	0.3839	0.1397 to 0.6281	Yes	***	0.0004
							Shapiro-Wilk (W)	0.9139	0.001	No	***
							Kolmogorov-Smirnov (distance)	0.108	0.1	Yes	ns
														Test details	Mean 1	Mean 2	Mean Diff.	SE of diff.	N1	N2	q	DF
							Data summary
							Number of columns (Column Factor)	6						WT Peri. vs. WT Central	1.107	0.7129	0.3944	0.08045	8	10	6.932	38
							Number of rows (Row Factor)	10						WT Peri. vs. T57A Peri.	1.107	1.093	0.01443	0.08295	8	8	0.2461	38
							Number of values	53						WT Peri. vs. T57A Central	1.107	0.7608	0.3464	0.08045	8	10	6.09	38
														WT Peri. vs. R135W Peri.	1.107	1.202	-0.09494	0.08295	8	8	1.619	38
														WT Peri. vs. R135W Central	1.107	0.8183	0.2889	0.08139	8	9	5.02	38
														WT Central vs. T57A Peri.	0.7129	1.093	-0.3799	0.08045	10	8	6.679	38
														WT Central vs. T57A Central	0.7129	0.7608	-0.04794	0.07419	10	10	0.9139	38
														WT Central vs. R135W Peri.	0.7129	1.202	-0.4893	0.08045	10	8	8.601	38
														WT Central vs. R135W Central	0.7129	0.8183	-0.1054	0.07722	10	9	1.931	38
														T57A Peri. vs. T57A Central	1.093	0.7608	0.332	0.08045	8	10	5.836	38
														T57A Peri. vs. R135W Peri.	1.093	1.202	-0.1094	0.08295	8	8	1.865	38
														T57A Peri. vs. R135W Central	1.093	0.8183	0.2745	0.08139	8	9	4.769	38
														T57A Central vs. R135W Peri.	0.7608	1.202	-0.4414	0.08045	10	8	7.759	38
														T57A Central vs. R135W Central	0.7608	0.8183	-0.05749	0.07722	10	9	1.053	38
														R135W Peri. vs. R135W Central	1.202	0.8183	0.3839	0.08139	8	9	6.67	38
FBP
WT Peri.	WT Central	T57A Peri.	T57A Central	R135W Peri.	R135W Central									Compare column means (main column effect)
0.50384	0.099155	0.508351	0.113457	0.557113	0.118161
0.639662	0.126416	0.657612	0.128816	0.687368	0.131887		Two-way ANOVA	Ordinary						Number of families	1
0.694663	0.140334	0.712901	0.14139	0.755615	0.15886		Alpha	0.05						Number of comparisons per family	15
0.767038	0.164235	0.788827	0.174602	0.805913	0.198311									Alpha	0.05
0.858514	0.207813	0.894605	0.217988	0.9713	0.231138		Source of Variation	% of total variation	P value	P value summary	Significant?
1.03148	0.239681	1.04761	0.242657	1.15704	0.243809		Row Factor	24.18	<0.0001	****	Yes			Tukey's multiple comparisons test	Mean Diff.	95.00% CI of diff.	Below threshold?	Summary	Adjusted P Value
1.23882	0.24976	1.24045	0.265502	1.2799	0.267134		Column Factor	69.71	<0.0001	****	Yes
1.36667	0.279708	1.62008	0.294106	1.84661	0.301785									WT Peri. vs. WT Central	0.7978	0.5330 to 1.063	Yes	****	<0.0001
1.8995	0.328758		0.447687		0.516414		ANOVA table	SS (Type III)	DF	MS	F (DFn, DFd)	P value		WT Peri. vs. T57A Peri.	0.01864	-0.2598 to 0.2971	No	ns	>0.9999
	0.558936		0.614417				Row Factor	2.758	9	0.3064	F (9, 39) = 8.499	P<0.0001		WT Peri. vs. T57A Central	0.7732	0.5084 to 1.038	Yes	****	<0.0001
							Column Factor	7.951	5	1.59	F (5, 39) = 44.11	P<0.0001		WT Peri. vs. R135W Peri.	-0.05516	-0.3336 to 0.2233	No	ns	0.9909
							Residual	1.406	39	0.03605				WT Peri. vs. R135W Central	0.7592	0.4910 to 1.027	Yes	****	<0.0001
														WT Central vs. T57A Peri.	-0.7791	-1.054 to -0.5039	Yes	****	<0.0001
							Spearman's test for heteroscedasticity							WT Central vs. T57A Central	-0.02458	-0.2790 to 0.2298	No	ns	0.9997
							Rs of predicted Y vs. |residual|	-0.05527						WT Central vs. R135W Peri.	-0.8529	-1.128 to -0.5777	Yes	****	<0.0001
							P value (one tailed)	0.3457						WT Central vs. R135W Central	-0.03857	-0.3034 to 0.2262	No	ns	0.9978
							Passed (P > 0.05)?	Yes						T57A Peri. vs. T57A Central	0.7545	0.4793 to 1.030	Yes	****	<0.0001
														T57A Peri. vs. R135W Peri.	-0.0738	-0.3582 to 0.2106	No	ns	0.9698
							Normality of Residuals							T57A Peri. vs. R135W Central	0.7405	0.4621 to 1.019	Yes	****	<0.0001
							Test name	Statistics	P value	Passed normality test (alpha=0.05)?	P value summary			T57A Central vs. R135W Peri.	-0.8283	-1.104 to -0.5531	Yes	****	<0.0001
							D'Agostino-Pearson omnibus (K2)	9.766	0.0076	No	**			T57A Central vs. R135W Central	-0.01398	-0.2788 to 0.2508	No	ns	>0.9999
							Anderson-Darling (A2*)	0.5817	0.1238	Yes	ns			R135W Peri. vs. R135W Central	0.8143	0.5359 to 1.093	Yes	****	<0.0001
							Shapiro-Wilk (W)	0.9467	0.0179	No	*
							Kolmogorov-Smirnov (distance)	0.09282	0.1	Yes	ns
														Test details	Mean 1	Mean 2	Mean Diff.	SE of diff.	N1	N2	q	DF
							Data summary
							Number of columns (Column Factor)	6						WT Peri. vs. WT Central	1.037	0.2395	0.7978	0.08838	9	10	12.77	39
							Number of rows (Row Factor)	10						WT Peri. vs. T57A Peri.	1.037	1.019	0.01864	0.09294	9	8	0.2837	39
							Number of values	54						WT Peri. vs. T57A Central	1.037	0.2641	0.7732	0.08838	9	10	12.37	39
														WT Peri. vs. R135W Peri.	1.037	1.092	-0.05516	0.09294	9	8	0.8394	39
														WT Peri. vs. R135W Central	1.037	0.278	0.7592	0.08951	9	9	12	39
														WT Central vs. T57A Peri.	0.2395	1.019	-0.7791	0.09185	10	8	12	39
														WT Central vs. T57A Central	0.2395	0.2641	-0.02458	0.08491	10	10	0.4094	39
														WT Central vs. R135W Peri.	0.2395	1.092	-0.8529	0.09185	10	8	13.13	39
														WT Central vs. R135W Central	0.2395	0.278	-0.03857	0.08838	10	9	0.6171	39
														T57A Peri. vs. T57A Central	1.019	0.2641	0.7545	0.09185	8	10	11.62	39
														T57A Peri. vs. R135W Peri.	1.019	1.092	-0.0738	0.09494	8	8	1.099	39
														T57A Peri. vs. R135W Central	1.019	0.278	0.7405	0.09294	8	9	11.27	39
														T57A Central vs. R135W Peri.	0.2641	1.092	-0.8283	0.09185	10	8	12.75	39
														T57A Central vs. R135W Central	0.2641	0.278	-0.01398	0.08838	10	9	0.2237	39
														R135W Peri. vs. R135W Central	1.092	0.278	0.8143	0.09294	8	9	12.39	39
PEP
WT Peri.	WT Central	T57A Peri.	T57A Central	R135W Peri.	R135W Central									Compare column means (main column effect)
0.382694	0.164433	0.464683	0.273223	0.487849	0.385192
0.596866	0.387917	0.625937	0.396775	0.675676	0.400409		Two-way ANOVA	Ordinary						Number of families	1
0.70452	0.404497	0.736089	0.450602	0.758574	0.476039		Alpha	0.05						Number of comparisons per family	15
0.76834	0.480127	0.831706	0.489212	0.850784	0.490575									Alpha	0.05
0.866	0.490575	0.88099	0.525551	0.954804	0.54531		Source of Variation	% of total variation	P value	P value summary	Significant?
0.967295	0.560981	1.0159	0.616852	1.05632	0.674086		Row Factor	65.73	<0.0001	****	Yes			Tukey's multiple comparisons test	Mean Diff.	95.00% CI of diff.	Below threshold?	Summary	Adjusted P Value
1.21871	0.686577	1.2194	0.744265	1.39405	0.749262		Column Factor	25.4	<0.0001	****	Yes
1.45401	0.800591	1.79105	0.921644	1.80082	0.932773									WT Peri. vs. WT Central	0.4659	0.1778 to 0.7539	Yes	***	0.0003
2.04202	0.990688	2.33909	1.0159	2.60232	1.03407		ANOVA table	SS (Type III)	DF	MS	F (DFn, DFd)	P value		WT Peri. vs. T57A Peri.	-0.1005	-0.3922 to 0.1912	No	ns	0.9053
	1.08744		1.49216				Row Factor	9.108	9	1.012	F (9, 41) = 23.60	P<0.0001		WT Peri. vs. T57A Central	0.3786	0.09057 to 0.6667	Yes	**	0.0041
							Column Factor	3.52	5	0.704	F (5, 41) = 16.42	P<0.0001		WT Peri. vs. R135W Peri.	-0.1756	-0.4674 to 0.1161	No	ns	0.4774
							Residual	1.758	41	0.04288				WT Peri. vs. R135W Central	0.3681	0.07635 to 0.6598	Yes	**	0.0064
														WT Central vs. T57A Peri.	-0.5664	-0.8544 to -0.2783	Yes	****	<0.0001
							Spearman's test for heteroscedasticity							WT Central vs. T57A Central	-0.08724	-0.3640 to 0.1895	No	ns	0.933
							Rs of predicted Y vs. |residual|	0.2707						WT Central vs. R135W Peri.	-0.6415	-0.9296 to -0.3534	Yes	****	<0.0001
							P value (one tailed)	0.0218						WT Central vs. R135W Central	-0.09779	-0.3858 to 0.1903	No	ns	0.9104
							Passed (P > 0.05)?	No						T57A Peri. vs. T57A Central	0.4791	0.1911 to 0.7672	Yes	***	0.0002
														T57A Peri. vs. R135W Peri.	-0.07515	-0.3669 to 0.2166	No	ns	0.9711
							Normality of Residuals							T57A Peri. vs. R135W Central	0.4686	0.1768 to 0.7603	Yes	***	0.0003
							Test name	Statistics	P value	Passed normality test (alpha=0.05)?	P value summary			T57A Central vs. R135W Peri.	-0.5543	-0.8423 to -0.2662	Yes	****	<0.0001
							D'Agostino-Pearson omnibus (K2)	6.601	0.0369	No	*			T57A Central vs. R135W Central	-0.01055	-0.2986 to 0.2775	No	ns	>0.9999
							Anderson-Darling (A2*)	0.6172	0.103	Yes	ns			R135W Peri. vs. R135W Central	0.5437	0.2520 to 0.8354	Yes	****	<0.0001
							Shapiro-Wilk (W)	0.9568	0.0434	No	*
							Kolmogorov-Smirnov (distance)	0.09504	0.1	Yes	ns
														Test details	Mean 1	Mean 2	Mean Diff.	SE of diff.	N1	N2	q	DF
							Data summary
							Number of columns (Column Factor)	6						WT Peri. vs. WT Central	1.071	0.6054	0.4659	0.09638	9	10	6.836	41
							Number of rows (Row Factor)	10						WT Peri. vs. T57A Peri.	1.071	1.172	-0.1005	0.09761	9	9	1.456	41
							Number of values	56						WT Peri. vs. T57A Central	1.071	0.6926	0.3786	0.09638	9	10	5.556	41
														WT Peri. vs. R135W Peri.	1.071	1.247	-0.1756	0.09761	9	9	2.545	41
														WT Peri. vs. R135W Central	1.071	0.7032	0.3681	0.09761	9	9	5.333	41
														WT Central vs. T57A Peri.	0.6054	1.172	-0.5664	0.09638	10	9	8.31	41
														WT Central vs. T57A Central	0.6054	0.6926	-0.08724	0.0926	10	10	1.332	41
														WT Central vs. R135W Peri.	0.6054	1.247	-0.6415	0.09638	10	9	9.413	41
														WT Central vs. R135W Central	0.6054	0.7032	-0.09779	0.09638	10	9	1.435	41
														T57A Peri. vs. T57A Central	1.172	0.6926	0.4791	0.09638	9	10	7.03	41
														T57A Peri. vs. R135W Peri.	1.172	1.247	-0.07515	0.09761	9	9	1.089	41
														T57A Peri. vs. R135W Central	1.172	0.7032	0.4686	0.09761	9	9	6.789	41
														T57A Central vs. R135W Peri.	0.6926	1.247	-0.5543	0.09638	10	9	8.133	41
														T57A Central vs. R135W Central	0.6926	0.7032	-0.01055	0.09638	10	9	0.1548	41
														R135W Peri. vs. R135W Central	1.247	0.7032	0.5437	0.09761	9	9	7.877	41
DHAP
WT Peri.	WT Central	T57A Peri.	T57A Central	R135W Peri.	R135W Central									Compare column means (main column effect)
0.39108	0.621849	0.399483	0.720103	0.413704	0.372334
0.531997	0.407886	0.535229	1.22624	0.535876	0.969619		Two-way ANOVA	Ordinary						Number of families	1
0.554622	0.334842	0.559793	0.591467	0.604396	0.772463		Alpha	0.05						Number of comparisons per family	15
0.888171	0.925016	0.910795	1.01164	0.968972	0.472527									Alpha	0.05
1.06852	0.35682	1.08339	0.434389	1.13704	0.806076		Source of Variation	% of total variation	P value	P value summary	Significant?
1.14674	1.15579	1.14803	1.21461	1.24951	0.859082		Row Factor	46.14	0.0008	***	Yes			Tukey's multiple comparisons test	Mean Diff.	95.00% CI of diff.	Below threshold?	Summary	Adjusted P Value
1.25533	0.853911	1.25986	1.20815	1.32902	0.969619		Column Factor	9.434	0.1929	ns	No
1.35553	0.966387	1.43504	0.063219	1.45701	0.386555									WT Peri. vs. WT Central	0.279	-0.1438 to 0.7017	No	ns	0.3714
1.80802	0.866839		1.23142				ANOVA table	SS (Type III)	DF	MS	F (DFn, DFd)	P value		WT Peri. vs. T57A Peri.	0.02815	-0.4119 to 0.4682	No	ns	>0.9999
			0.258565				Row Factor	3.42	9	0.38	F (9, 37) = 4.263	P=0.0008		WT Peri. vs. T57A Central	0.1443	-0.2785 to 0.5671	No	ns	0.9064
							Column Factor	0.6992	5	0.1398	F (5, 37) = 1.569	P=0.1929		WT Peri. vs. R135W Peri.	-0.01734	-0.4574 to 0.4227	No	ns	>0.9999
							Residual	3.298	37	0.08912				WT Peri. vs. R135W Central	0.2436	-0.1965 to 0.6836	No	ns	0.5639
														WT Central vs. T57A Peri.	-0.2508	-0.6909 to 0.1892	No	ns	0.5327
							Spearman's test for heteroscedasticity							WT Central vs. T57A Central	-0.1347	-0.5574 to 0.2881	No	ns	0.9285
							Rs of predicted Y vs. |residual|	-0.1892						WT Central vs. R135W Peri.	-0.2963	-0.7363 to 0.1437	No	ns	0.3494
							P value (one tailed)	0.0896						WT Central vs. R135W Central	-0.03539	-0.4754 to 0.4046	No	ns	0.9999
							Passed (P > 0.05)?	Yes						T57A Peri. vs. T57A Central	0.1162	-0.3239 to 0.5562	No	ns	0.967
														T57A Peri. vs. R135W Peri.	-0.04549	-0.4939 to 0.4029	No	ns	0.9996
							Normality of Residuals							T57A Peri. vs. R135W Central	0.2154	-0.2330 to 0.6638	No	ns	0.7011
							Test name	Statistics	P value	Passed normality test (alpha=0.05)?	P value summary			T57A Central vs. R135W Peri.	-0.1616	-0.6017 to 0.2784	No	ns	0.8768
							D'Agostino-Pearson omnibus (K2)	4.466	0.1072	Yes	ns			T57A Central vs. R135W Central	0.09926	-0.3408 to 0.5393	No	ns	0.9834
							Anderson-Darling (A2*)	0.2883	0.604	Yes	ns			R135W Peri. vs. R135W Central	0.2609	-0.1875 to 0.7093	No	ns	0.5104
							Shapiro-Wilk (W)	0.9728	0.2758	Yes	ns
							Kolmogorov-Smirnov (distance)	0.06341	0.1	Yes	ns
														Test details	Mean 1	Mean 2	Mean Diff.	SE of diff.	N1	N2	q	DF
							Data summary
							Number of columns (Column Factor)	6						WT Peri. vs. WT Central	0.9403	0.6613	0.279	0.1407	9	9	2.803	37
							Number of rows (Row Factor)	10						WT Peri. vs. T57A Peri.	0.9403	0.9121	0.02815	0.1465	9	8	0.2718	37
							Number of values	52						WT Peri. vs. T57A Central	0.9403	0.796	0.1443	0.1407	9	10	1.45	37
														WT Peri. vs. R135W Peri.	0.9403	0.9576	-0.01734	0.1465	9	8	0.1674	37
														WT Peri. vs. R135W Central	0.9403	0.6967	0.2436	0.1465	9	8	2.352	37
														WT Central vs. T57A Peri.	0.6613	0.9121	-0.2508	0.1465	9	8	2.422	37
														WT Central vs. T57A Central	0.6613	0.796	-0.1347	0.1407	9	10	1.353	37
														WT Central vs. R135W Peri.	0.6613	0.9576	-0.2963	0.1465	9	8	2.861	37
														WT Central vs. R135W Central	0.6613	0.6967	-0.03539	0.1465	9	8	0.3417	37
														T57A Peri. vs. T57A Central	0.9121	0.796	0.1162	0.1465	8	10	1.121	37
														T57A Peri. vs. R135W Peri.	0.9121	0.9576	-0.04549	0.1493	8	8	0.431	37
														T57A Peri. vs. R135W Central	0.9121	0.6967	0.2154	0.1493	8	8	2.041	37
														T57A Central vs. R135W Peri.	0.796	0.9576	-0.1616	0.1465	10	8	1.561	37
														T57A Central vs. R135W Central	0.796	0.6967	0.09926	0.1465	10	8	0.9583	37
														R135W Peri. vs. R135W Central	0.9576	0.6967	0.2609	0.1493	8	8	2.472	37
1,3-BPG
WT Peri.	WT Central	T57A Peri.	T57A Central	R135W Peri.	R135W Central									Compare column means (main column effect)
0.477419	0.096774	0.529032	1.06452	0.529032	0.245161
0.625806	0.303226	0.664516	0.187097	0.677419	0.367742		Two-way ANOVA	Ordinary						Number of families	1
0.754839	0.393548	0.780645	0.303226	0.780645	0.464516		Alpha	0.05						Number of comparisons per family	15
0.851613	0.477419	0.870968	0.393548	0.903226	0.490323									Alpha	0.05
0.909677	0.496774	0.922581	0.477419	0.935484	0.529032		Source of Variation	% of total variation	P value	P value summary	Significant?
0.941935	0.529032	0.974194	0.509677	1.00645	0.567742		Row Factor	54.35	<0.0001	****	Yes			Tukey's multiple comparisons test	Mean Diff.	95.00% CI of diff.	Below threshold?	Summary	Adjusted P Value
1.14193	0.574194	1.22581	0.541935	1.31613	0.632258		Column Factor	31.59	<0.0001	****	Yes
1.55484	0.812903	1.57419	0.612903	1.66452	0.864516									WT Peri. vs. WT Central	0.4839	0.1600 to 0.8077	Yes	***	0.0008
1.74194	0.96129	2.27097	0.858065	2.41935	1.03226		ANOVA table	SS (Type III)	DF	MS	F (DFn, DFd)	P value		WT Peri. vs. T57A Peri.	-0.09032	-0.4142 to 0.2335	No	ns	0.9592
			1.02581				Row Factor	6.655	10	0.6655	F (10, 40) = 12.63	P<0.0001		WT Peri. vs. T57A Central	0.4502	0.1263 to 0.7740	Yes	**	0.0021
			1.32903				Column Factor	3.869	5	0.7737	F (5, 40) = 14.68	P<0.0001		WT Peri. vs. R135W Peri.	-0.1369	-0.4608 to 0.1869	No	ns	0.8018
							Residual	2.109	40	0.05271				WT Peri. vs. R135W Central	0.4229	0.09909 to 0.7468	Yes	**	0.0044
														WT Central vs. T57A Peri.	-0.5742	-0.8980 to -0.2503	Yes	****	<0.0001
							Spearman's test for heteroscedasticity							WT Central vs. T57A Central	-0.03369	-0.3575 to 0.2902	No	ns	0.9996
							Rs of predicted Y vs. |residual|	0.1554						WT Central vs. R135W Peri.	-0.6208	-0.9446 to -0.2969	Yes	****	<0.0001
							P value (one tailed)	0.1264						WT Central vs. R135W Central	-0.06093	-0.3848 to 0.2629	No	ns	0.9929
							Passed (P > 0.05)?	Yes						T57A Peri. vs. T57A Central	0.5405	0.2166 to 0.8644	Yes	***	0.0002
														T57A Peri. vs. R135W Peri.	-0.04659	-0.3704 to 0.2773	No	ns	0.998
							Normality of Residuals							T57A Peri. vs. R135W Central	0.5133	0.1894 to 0.8371	Yes	***	0.0004
							Test name	Statistics	P value	Passed normality test (alpha=0.05)?	P value summary			T57A Central vs. R135W Peri.	-0.5871	-0.9110 to -0.2632	Yes	****	<0.0001
							D'Agostino-Pearson omnibus (K2)	32.68	<0.0001	No	****			T57A Central vs. R135W Central	-0.02724	-0.3511 to 0.2966	No	ns	0.9999
							Anderson-Darling (A2*)	2.376	<0.0001	No	****			R135W Peri. vs. R135W Central	0.5599	0.2360 to 0.8837	Yes	****	<0.0001
							Shapiro-Wilk (W)	0.8475	<0.0001	No	****
							Kolmogorov-Smirnov (distance)	0.1618	0.0009	No	***
														Test details	Mean 1	Mean 2	Mean Diff.	SE of diff.	N1	N2	q	DF
							Data summary
							Number of columns (Column Factor)	6						WT Peri. vs. WT Central	1.114	0.6302	0.4839	0.1082	9	9	6.323	40
							Number of rows (Row Factor)	11						WT Peri. vs. T57A Peri.	1.114	1.204	-0.09032	0.1082	9	9	1.18	40
							Number of values	56						WT Peri. vs. T57A Central	1.114	0.6639	0.4502	0.1082	9	11	5.882	40
														WT Peri. vs. R135W Peri.	1.114	1.251	-0.1369	0.1082	9	9	1.789	40
														WT Peri. vs. R135W Central	1.114	0.6912	0.4229	0.1082	9	9	5.526	40
														WT Central vs. T57A Peri.	0.6302	1.204	-0.5742	0.1082	9	9	7.503	40
														WT Central vs. T57A Central	0.6302	0.6639	-0.03369	0.1082	9	11	0.4402	40
														WT Central vs. R135W Peri.	0.6302	1.251	-0.6208	0.1082	9	9	8.112	40
														WT Central vs. R135W Central	0.6302	0.6912	-0.06093	0.1082	9	9	0.7962	40
														T57A Peri. vs. T57A Central	1.204	0.6639	0.5405	0.1082	9	11	7.062	40
														T57A Peri. vs. R135W Peri.	1.204	1.251	-0.04659	0.1082	9	9	0.6088	40
														T57A Peri. vs. R135W Central	1.204	0.6912	0.5133	0.1082	9	9	6.707	40
														T57A Central vs. R135W Peri.	0.6639	1.251	-0.5871	0.1082	11	9	7.671	40
														T57A Central vs. R135W Central	0.6639	0.6912	-0.02724	0.1082	11	9	0.3559	40
														R135W Peri. vs. R135W Central	1.251	0.6912	0.5599	0.1082	9	9	7.315	40

## Sheet: Figure S5e
p53-S46
Peripheral	Cental
0.684782	3.01142
1.52049	2.26119			Table Analyzed	human-s46
1.27169	2.4294
1.2575	2.84559			Column B	Cental
1.09143	3.22506			vs.	vs.
0.999158	2.66986			Column A	Peripheral
0.984255	3.20396
0.802807	3.86346			Unpaired t test with Welch's correction
0.917375	2.80971			P value	<0.0001
1.06783	3.27513			P value summary	****
0.795893	2.42547			Significantly different (P < 0.05)?	Yes
0.782421	2.80899			One- or two-tailed P value?	Two-tailed
0.935376	3.51392			Welch-corrected t, df	t=14.23, df=20.43
0.783136	2.44121
1.10586	2.48687			How big is the difference?
				Mean of column A	1
				Mean of column B	2.885
				Difference between means (B - A) ± SEM	1.885 ± 0.1324
				95% confidence interval	1.609 to 2.161
				R squared (eta squared)	0.9084
				F test to compare variances
				F, DFn, Dfd	4.108, 14, 14
				P value	0.0124
				P value summary	*
				Significantly different (P < 0.05)?	Yes
				Data analyzed
				Sample size, column A	15
				Sample size, column B	15
p53
Peripheral	Cental
1.38761	2.21096			Table Analyzed	huamn-P53
0.999921	2.02755
0.654683	2.23193			Column B	Cental
0.588779	1.59971			vs.	vs.
1.00934	1.74138			Column A	Peripheral
0.973631	1.54367
0.971144	2.03963			Unpaired t test
1.20749	2.09932			P value	<0.0001
1.2074	1.11929			P value summary	****
	1.59172			Significantly different (P < 0.05)?	Yes
	1.26247			One- or two-tailed P value?	Two-tailed
				t, df	t=5.170, df=18
				How big is the difference?
				Mean of column A	1
				Mean of column B	1.77
				Difference between means (B - A) ± SEM	0.7698 ± 0.1489
				95% confidence interval	0.4570 to 1.083
				R squared (eta squared)	0.5976
				F test to compare variances
				F, DFn, Dfd	2.203, 10, 8
				P value	0.2755
				P value summary	ns
				Significantly different (P < 0.05)?	No
				Data analyzed
				Sample size, column A	9
				Sample size, column B	11
