# Supplementary material for: Low glucose metabolite 3-phosphoglycerate switches PHGDH from serine synthesis to p53 activation to control cell fate
Source: Cell Res. 2023 Sep 19;33(11):835–50. doi: 10.1038/s41422-023-00874-4 (PMC10624847; doi:10.1038/s41422-023-00874-4)
Supplement: Supplementary file 10 — Source data for all graphs [file 41422_2023_874_MOESM10_ESM.zip › Source data (graphs)/Source data (graphs)/Supplementary information Figure S6(graphs).xlsx]

## Sheet: Figure S6a
CR-PUMA
Peripheral	Cental	Peripheral	Cental	Peripheral	Cental
1.029	0.911524	0.958039	1.06878	1.00099	0.89916		Table Analyzed	CR-PUMA relative indensity						Number of families	1
1.07113	1.01314	0.989273	1.01767	1.05536	0.928819		Data sets analyzed	A-F						Number of comparisons per family	15
0.93482	0.972986	1.04038	1.0773	0.94958	0.926841									Alpha	0.05
0.968525	1.01908	1.05685	0.966557	1.0346	0.895699		ANOVA summary
0.896159	1.03048	1.03357	0.997791	1.0089	0.963421		F	0.9881						Tukey's multiple comparisons test	Mean Diff.	95.00% CI of diff.	Below threshold?	Summary	Adjusted P Value
0.930359	0.990335	1.06196	0.988137	1.0173	1.08947		P value	0.4342						Peripheral vs. Cental	0.004433	-0.07030 to 0.07917	No	ns	>0.9999	A-B
1.08253	1.0176	0.96031	1.04436	0.996045	0.936728		P value summary	ns						Peripheral vs. Peripheral	6.311e-08	-0.07473 to 0.07473	No	ns	>0.9999	A-C
1.06022	1.02503	0.912607	0.977347	0.926347	1.10183		Significant diff. among means (P < 0.05)?	No						Peripheral vs. Cental	-0.01451	-0.08925 to 0.06022	No	ns	0.9922	A-D
1.02701	0.979926	0.987001	0.99268	0.945131	0.97479		R squared	0.08832						Peripheral vs. Peripheral	-0.0001977	-0.07294 to 0.07254	No	ns	>0.9999	A-E
1.00025				1.06772	0.905586									Peripheral vs. Cental	0.03777	-0.03498 to 0.1105	No	ns	0.6424	A-F
							Brown-Forsythe test							Cental vs. Peripheral	-0.004433	-0.08111 to 0.07224	No	ns	>0.9999	B-C
							F (DFn, DFd)	0.7987 (5, 51)						Cental vs. Cental	-0.01895	-0.09562 to 0.05773	No	ns	0.9771	B-D
							P value	0.5557						Cental vs. Peripheral	-0.004631	-0.07937 to 0.07010	No	ns	>0.9999	B-E
							P value summary	ns						Cental vs. Cental	0.03333	-0.04140 to 0.1081	No	ns	0.7724	B-F
							Are SDs significantly different (P < 0.05)?	No						Peripheral vs. Cental	-0.01451	-0.09119 to 0.06216	No	ns	0.9931	C-D
														Peripheral vs. Peripheral	-0.0001978	-0.07493 to 0.07454	No	ns	>0.9999	C-E
							Bartlett's test							Peripheral vs. Cental	0.03777	-0.03697 to 0.1125	No	ns	0.6682	C-F
							Bartlett's statistic (corrected)	5.971						Cental vs. Peripheral	0.01432	-0.06042 to 0.08905	No	ns	0.9927	D-E
							P value	0.309						Cental vs. Cental	0.05228	-0.02246 to 0.1270	No	ns	0.3184	D-F
							P value summary	ns						Peripheral vs. Cental	0.03796	-0.03478 to 0.1107	No	ns	0.6373	E-F
							Are SDs significantly different (P < 0.05)?	No
														Test details	Mean 1	Mean 2	Mean Diff.	SE of diff.	n1	n2	q	DF
							ANOVA table	SS	DF	MS	F (DFn, DFd)	P value		Peripheral vs. Cental	1	0.9956	0.004433	0.02524	10	9	0.2484	51
							Treatment (between columns)	0.01491	5	0.002982	F (5, 51) = 0.9881	P=0.4342		Peripheral vs. Peripheral	1	1	6.311e-08	0.02524	10	9	3.536e-06	51
							Residual (within columns)	0.1539	51	0.003018				Peripheral vs. Cental	1	1.015	-0.01451	0.02524	10	9	0.8131	51
							Total	0.1688	56					Peripheral vs. Peripheral	1	1	-0.0001977	0.02457	10	10	0.01138	51
														Peripheral vs. Cental	1	0.9622	0.03777	0.02457	10	10	2.174	51
							Normality of Residuals							Cental vs. Peripheral	0.9956	1	-0.004433	0.0259	9	9	0.2421	51
							Test name	Statistics	P value	Passed normality test (alpha=0.05)?	P value summary			Cental vs. Cental	0.9956	1.015	-0.01895	0.0259	9	9	1.035	51
							Anderson-Darling (A2*)	0.2016	0.8744	Yes	ns			Cental vs. Peripheral	0.9956	1	-0.004631	0.02524	9	10	0.2595	51
							D'Agostino-Pearson omnibus (K2)	1.243	0.5371	Yes	ns			Cental vs. Cental	0.9956	0.9622	0.03333	0.02524	9	10	1.868	51
							Shapiro-Wilk (W)	0.9841	0.656	Yes	ns			Peripheral vs. Cental	1	1.015	-0.01451	0.0259	9	9	0.7925	51
							Kolmogorov-Smirnov (distance)	0.04742	0.1	Yes	ns			Peripheral vs. Peripheral	1	1	-0.0001978	0.02524	9	10	0.01108	51
														Peripheral vs. Cental	1	0.9622	0.03777	0.02524	9	10	2.116	51
							Data summary							Cental vs. Peripheral	1.015	1	0.01432	0.02524	9	10	0.802	51
							Number of treatments (columns)	6						Cental vs. Cental	1.015	0.9622	0.05228	0.02524	9	10	2.929	51
							Number of values (total)	57						Peripheral vs. Cental	1	0.9622	0.03796	0.02457	10	10	2.185	51
CR-p53-AIP1
Peripheral	Cental	Peripheral	Cental	Peripheral	Cental
1.0878	0.893437	1.06248	1.01959	1.08424	1.03089		Table Analyzed	CR-P53-AIP1 relative indensity						Number of families	1
1.05222	0.919214	1.03871	1.0723	1.07792	0.948754		Data sets analyzed	A-F						Number of comparisons per family	15
0.978502	0.938289	1.06093	1.08419	1.00667	0.966655									Alpha	0.05
0.966644	0.904264	1.02734	1.00564	1.00316	1.01755		ANOVA summary
0.934165	0.886735	0.986517	1.07799	0.929098	1.02176		F	4.369						Tukey's multiple comparisons test	Mean Diff.	95.00% CI of diff.	Below threshold?	Summary	Adjusted P Value
0.936743	1.08367	0.968947	1.0599	1.05441	0.976834		P value	0.0021						Peripheral vs. Cental	0.06519	-0.01192 to 0.1423	No	ns	0.1428	A-B
0.921276	0.935712	0.997369	1.16377	1.04668	1.05686		P value summary	**						Peripheral vs. Peripheral	4.681e-08	-0.07103 to 0.07103	No	ns	>0.9999	A-C
0.974893	0.917152	0.944658	1.06248	0.883117	0.990874		Significant diff. among means (P < 0.05)?	Yes						Peripheral vs. Cental	-0.05961	-0.1343 to 0.01508	No	ns	0.1894	A-D
1.07285		0.983933	0.990651	0.944191	0.954019		R squared	0.2919						Peripheral vs. Peripheral	0.0001053	-0.07260 to 0.07281	No	ns	>0.9999	A-E
1.07491		0.922954		0.969463	0.988768									Peripheral vs. Cental	0.002617	-0.06841 to 0.07365	No	ns	>0.9999	A-F
		1.00615			1.01825		Brown-Forsythe test							Cental vs. Peripheral	-0.06519	-0.1407 to 0.01035	No	ns	0.1279	B-C
							F (DFn, DFd)	0.9274 (5, 53)						Cental vs. Cental	-0.1248	-0.2038 to -0.04581	Yes	***	0.0003	B-D
							P value	0.4707						Cental vs. Peripheral	-0.06509	-0.1422 to 0.01203	No	ns	0.144	B-E
							P value summary	ns						Cental vs. Cental	-0.06257	-0.1381 to 0.01296	No	ns	0.1584	B-F
							Are SDs significantly different (P < 0.05)?	No						Peripheral vs. Cental	-0.05961	-0.1327 to 0.01346	No	ns	0.1707	C-D
														Peripheral vs. Peripheral	0.0001053	-0.07092 to 0.07113	No	ns	>0.9999	C-E
							Bartlett's test							Peripheral vs. Cental	0.002617	-0.06670 to 0.07193	No	ns	>0.9999	C-F
							Bartlett's statistic (corrected)	5.542						Cental vs. Peripheral	0.05972	-0.01498 to 0.1344	No	ns	0.1879	D-E
							P value	0.3534						Cental vs. Cental	0.06223	-0.01084 to 0.1353	No	ns	0.1373	D-F
							P value summary	ns						Peripheral vs. Cental	0.002511	-0.06852 to 0.07354	No	ns	>0.9999	E-F
							Are SDs significantly different (P < 0.05)?	No
														Test details	Mean 1	Mean 2	Mean Diff.	SE of diff.	n1	n2	q	DF
							ANOVA table	SS	DF	MS	F (DFn, DFd)	P value		Peripheral vs. Cental	1	0.9348	0.06519	0.02608	10	8	3.535	53
							Treatment (between columns)	0.06605	5	0.01321	F (5, 53) = 4.369	P=0.0021		Peripheral vs. Peripheral	1	1	4.681e-08	0.02402	10	11	2.755e-06	53
							Residual (within columns)	0.1602	53	0.003023				Peripheral vs. Cental	1	1.06	-0.05961	0.02526	10	9	3.337	53
							Total	0.2263	58					Peripheral vs. Peripheral	1	0.9999	0.0001053	0.02459	10	10	0.006056	53
														Peripheral vs. Cental	1	0.9974	0.002617	0.02402	10	11	0.154	53
							Normality of Residuals							Cental vs. Peripheral	0.9348	1	-0.06519	0.02555	8	11	3.608	53
							Test name	Statistics	P value	Passed normality test (alpha=0.05)?	P value summary			Cental vs. Cental	0.9348	1.06	-0.1248	0.02672	8	9	6.606	53
							Anderson-Darling (A2*)	0.3154	0.5335	Yes	ns			Cental vs. Peripheral	0.9348	0.9999	-0.06509	0.02608	8	10	3.529	53
							D'Agostino-Pearson omnibus (K2)	1.888	0.389	Yes	ns			Cental vs. Cental	0.9348	0.9974	-0.06257	0.02555	8	11	3.464	53
							Shapiro-Wilk (W)	0.9844	0.6511	Yes	ns			Peripheral vs. Cental	1	1.06	-0.05961	0.02471	11	9	3.411	53
							Kolmogorov-Smirnov (distance)	0.07584	0.1	Yes	ns			Peripheral vs. Peripheral	1	0.9999	0.0001053	0.02402	11	10	0.006196	53
														Peripheral vs. Cental	1	0.9974	0.002617	0.02345	11	11	0.1578	53
							Data summary							Cental vs. Peripheral	1.06	0.9999	0.05972	0.02526	9	10	3.343	53
							Number of treatments (columns)	6						Cental vs. Cental	1.06	0.9974	0.06223	0.02471	9	11	3.561	53
							Number of values (total)	59						Peripheral vs. Cental	0.9999	0.9974	0.002511	0.02402	10	11	0.1478	53
CR-NOXA
Peripheral	Cental	Peripheral	Cental	Peripheral	Cental
0.969783	0.968765	1.03402	0.947109	1.03123	1.06028		Table Analyzed	CR-NOXA relative indensity
0.966219	0.969274	1.04488	0.904642	1.0167	0.976035		Data sets analyzed	A-F						Number of families	1
0.905131	0.964692	0.998958	0.905629	1.09731	0.902687									Number of comparisons per family	15
0.973856	0.954002	1.07402	1.02464	0.997821	0.986928		ANOVA summary							Alpha	0.05
1.04105	0.93822	0.991057	1.0197	0.944808	1		F	0.3319
1.03902	0.981492	1.00439	0.954516	0.889615	0.889615		P value	0.8916						Tukey's multiple comparisons test	Mean Diff.	95.00% CI of diff.	Below threshold?	Summary	Adjusted P Value
1.01509	0.966729	0.976737	1.03155	0.888889	1.00944		P value summary	ns						Peripheral vs. Cental	0.01846	-0.05466 to 0.09158	No	ns	0.9754	A-B
1.04411	1.02324	0.984144	1.02562	0.992012	1.10966		Significant diff. among means (P < 0.05)?	No						Peripheral vs. Peripheral	1.771e-08	-0.07545 to 0.07545	No	ns	>0.9999	A-C
1.04309	1.06803	0.891803		1.0167	1.00145		R squared	0.02829						Peripheral vs. Cental	0.02333	-0.05494 to 0.1016	No	ns	0.9501	A-D
1.02273	0.980983			0.999274	0.89833									Peripheral vs. Peripheral	-0.000121	-0.06959 to 0.06935	No	ns	>0.9999	A-E
1.15967				1.06245			Brown-Forsythe test							Peripheral vs. Cental	0.01656	-0.05656 to 0.08968	No	ns	0.9848	A-F
0.919894				1.06463			F (DFn, DFd)	1.021 (5, 57)						Cental vs. Peripheral	-0.01846	-0.09960 to 0.06268	No	ns	0.9845	B-C
0.934148							P value	0.4139						Cental vs. Cental	0.004868	-0.07890 to 0.08864	No	ns	>0.9999	B-D
0.966219							P value summary	ns						Cental vs. Peripheral	-0.01858	-0.09419 to 0.05704	No	ns	0.9781	B-E
							Are SDs significantly different (P < 0.05)?	No						Cental vs. Cental	-0.0019	-0.08088 to 0.07708	No	ns	>0.9999	B-F
														Peripheral vs. Cental	0.02333	-0.06249 to 0.1091	No	ns	0.9661	C-D
							Bartlett's test							Peripheral vs. Peripheral	-0.000121	-0.07799 to 0.07775	No	ns	>0.9999	C-E
							Bartlett's statistic (corrected)	4.249						Peripheral vs. Cental	0.01656	-0.06458 to 0.09770	No	ns	0.9905	C-F
							P value	0.5141						Cental vs. Peripheral	-0.02345	-0.1041 to 0.05716	No	ns	0.9549	D-E
							P value summary	ns						Cental vs. Cental	-0.006767	-0.09054 to 0.07700	No	ns	0.9999	D-F
							Are SDs significantly different (P < 0.05)?	No						Peripheral vs. Cental	0.01668	-0.05894 to 0.09229	No	ns	0.9865	E-F
							ANOVA table	SS	DF	MS	F (DFn, DFd)	P value		Test details	Mean 1	Mean 2	Mean Diff.	SE of diff.	n1	n2	q	DF
							Treatment (between columns)	0.005953	5	0.001191	F (5, 57) = 0.3319	P=0.8916		Peripheral vs. Cental	1	0.9815	0.01846	0.0248	14	10	1.053	57
							Residual (within columns)	0.2044	57	0.003587				Peripheral vs. Peripheral	1	1	1.771e-08	0.02559	14	9	9.791e-07	57
							Total	0.2104	62					Peripheral vs. Cental	1	0.9767	0.02333	0.02654	14	8	1.243	57
														Peripheral vs. Peripheral	1	1	-0.000121	0.02356	14	12	0.007261	57
							Normality of Residuals							Peripheral vs. Cental	1	0.9834	0.01656	0.0248	14	10	0.9444	57
							Test name	Statistics	P value	Passed normality test (alpha=0.05)?	P value summary			Cental vs. Peripheral	0.9815	1	-0.01846	0.02752	10	9	0.9486	57
							Anderson-Darling (A2*)	0.3217	0.5217	Yes	ns			Cental vs. Cental	0.9815	0.9767	0.004868	0.02841	10	8	0.2423	57
							D'Agostino-Pearson omnibus (K2)	0.3554	0.8372	Yes	ns			Cental vs. Peripheral	0.9815	1	-0.01858	0.02564	10	12	1.025	57
							Shapiro-Wilk (W)	0.9824	0.503	Yes	ns			Cental vs. Cental	0.9815	0.9834	-0.0019	0.02678	10	10	0.1003	57
							Kolmogorov-Smirnov (distance)	0.07182	0.1	Yes	ns			Peripheral vs. Cental	1	0.9767	0.02333	0.0291	9	8	1.134	57
														Peripheral vs. Peripheral	1	1	-0.000121	0.02641	9	12	0.006479	57
							Data summary							Peripheral vs. Cental	1	0.9834	0.01656	0.02752	9	10	0.851	57
							Number of treatments (columns)	6						Cental vs. Peripheral	0.9767	1	-0.02345	0.02733	8	12	1.213	57
							Number of values (total)	63						Cental vs. Cental	0.9767	0.9834	-0.006767	0.02841	8	10	0.3369	57
														Peripheral vs. Cental	1	0.9834	0.01668	0.02564	12	10	0.9199	57

## Sheet: Figure S6b
CR-cl-casp3				CR-cl-caspase-3
Peripheral	Cental	Peripheral	Cental	Peripheral	Cental
1.06948	0.873381	1.17351	0.989121	0.973346	1.01249		Table Analyzed	CR-cl-caspase-3						Number of families	1
0.968765	0.901623	0.893262	1.02637	0.993139	1.07759		Data sets analyzed	A-F						Number of comparisons per family	15
1.03857	0.985817	0.951876	1.11001	1.04416	1.05252									Alpha	0.05
1.01832	0.931464	0.938444	0.978131	1.02701	0.978184		ANOVA summary
0.909083	0.907485	1.0111	0.933559	0.994458	1.00633		F	2.671						Tukey's multiple comparisons test	Mean Diff.	95.00% CI of diff.	Below threshold?	Summary	Adjusted P Value
0.938924	0.921872	1.01354	0.95615	0.996217	1.10002		P value	0.0301						Peripheral vs. Cental	0.04558	-0.01952 to 0.1107	No	ns	0.3217
0.947983	0.90109	1.03125	0.997669	0.975106	1.09782		P value summary	*						Peripheral vs. Peripheral	2.797e-11	-0.06924 to 0.06924	No	ns	>0.9999
0.933063	0.966101	0.979352	0.922569	1.06835			Significant diff. among means (P < 0.05)?	Yes						Peripheral vs. Cental	-0.007387	-0.07505 to 0.06028	No	ns	0.9995
1.01406	0.93626	0.968361	1.08315	1.02217			R squared	0.1796						Peripheral vs. Peripheral	-1.538e-10	-0.07110 to 0.07110	No	ns	>0.9999
1.07054	0.938392	1.01782	1.02148	0.906052										Peripheral vs. Cental	-0.04642	-0.1257 to 0.03282	No	ns	0.5219
1.03697	0.957042	1.02148	1.02392				Brown-Forsythe test							Cental vs. Peripheral	-0.04558	-0.1137 to 0.02252	No	ns	0.3716
1.02525	1.04603		1.04651				F (DFn, DFd)	0.2200 (5, 61)						Cental vs. Cental	-0.05297	-0.1195 to 0.01352	No	ns	0.1929
1.02898	1.09612						P value	0.9526						Cental vs. Peripheral	-0.04558	-0.1156 to 0.02440	No	ns	0.4023
	0.999139						P value summary	ns						Cental vs. Cental	-0.09201	-0.1702 to -0.01376	Yes	*	0.0122
							Are SDs significantly different (P < 0.05)?	No						Peripheral vs. Cental	-0.007387	-0.07794 to 0.06317	No	ns	0.9996
														Peripheral vs. Peripheral	-1.818e-10	-0.07385 to 0.07385	No	ns	>0.9999
							Bartlett's test							Peripheral vs. Cental	-0.04642	-0.1281 to 0.03530	No	ns	0.5556
							Bartlett's statistic (corrected)	2.475						Cental vs. Peripheral	0.007387	-0.06498 to 0.07976	No	ns	0.9997
							P value	0.7802						Cental vs. Cental	-0.03903	-0.1194 to 0.04135	No	ns	0.7096
							P value summary	ns						Peripheral vs. Cental	-0.04642	-0.1297 to 0.03688	No	ns	0.5761
							Are SDs significantly different (P < 0.05)?	No
														Test details	Mean 1	Mean 2	Mean Diff.	SE of diff.	n1
							ANOVA table	SS	DF	MS	F (DFn, DFd)	P value		Peripheral vs. Cental	1	0.9544	0.04558	0.02213	13
							Treatment (between columns)	0.04408	5	0.008815	F (5, 61) = 2.671	P=0.0301		Peripheral vs. Peripheral	1	1	2.797e-11	0.02353	13
							Residual (within columns)	0.2013	61	0.0033				Peripheral vs. Cental	1	1.007	-0.007387	0.023	13
							Total	0.2454	66					Peripheral vs. Peripheral	1	1	-1.538e-10	0.02416	13
														Peripheral vs. Cental	1	1.046	-0.04642	0.02693	13
							Normality of Residuals							Cental vs. Peripheral	0.9544	1	-0.04558	0.02315	14
							Test name	Statistics	P value	Passed normality test (alpha=0.05)?	P value summary			Cental vs. Cental	0.9544	1.007	-0.05297	0.0226	14
							Anderson-Darling (A2*)	0.319	0.5273	Yes	ns			Cental vs. Peripheral	0.9544	1	-0.04558	0.02379	14
							D'Agostino-Pearson omnibus (K2)	4.743	0.0933	Yes	ns			Cental vs. Cental	0.9544	1.046	-0.09201	0.02659	14
							Shapiro-Wilk (W)	0.9764	0.2304	Yes	ns			Peripheral vs. Cental	1	1.007	-0.007387	0.02398	11
							Kolmogorov-Smirnov (distance)	0.06094	0.1	Yes	ns			Peripheral vs. Peripheral	1	1	-1.818e-10	0.0251	11
														Peripheral vs. Cental	1	1.046	-0.04642	0.02778	11
							Data summary							Cental vs. Peripheral	1.007	1	0.007387	0.0246	12
							Number of treatments (columns)	6						Cental vs. Cental	1.007	1.046	-0.03903	0.02732	12
							Number of values (total)	67						Peripheral vs. Cental	1	1.046	-0.04642	0.02831	10
CR-TUNEL				CR-TUNEL
Peripheral	Cental	Peripheral	Cental	Peripheral	Cental
0.87913	0.987694	1.08008	0.964744	0.994622	1.03899		Table Analyzed	CR-TUNEL						Number of families	1
1.08977	1.08741	0.981689	0.887674	0.911385	1.04406		Data sets analyzed	A-F						Number of comparisons per family	15
0.983564	1.06558	1.0369	1.13638	0.984059	1.13279									Alpha	0.05
1.06322	1.06263	0.995354	1.14294	1.02166	1.12307		ANOVA summary
1.09095	1.06735	1.04783	1.00574	0.982369	0.976031		F	0.06012						Tukey's multiple comparisons test	Mean Diff.	95.00% CI of diff.	Below threshold?	Summary	Adjusted P Value
0.947572	1.12635	0.941241	1.0041	0.956595	1.0711		P value	0.9975						Peripheral vs. Cental	-0.002283	-0.09167 to 0.08710	No	ns	>0.9999	A-B
1.00539	0.942852	0.948893	0.980049	0.966736	0.986172		P value summary	ns						Peripheral vs. Peripheral	-1.548e-10	-0.08728 to 0.08728	No	ns	>0.9999	A-C
0.994774	0.917481	1.132	0.964744	0.920258	1.05716		Significant diff. among means (P < 0.05)?	No						Peripheral vs. Cental	-0.005888	-0.09527 to 0.08350	No	ns	>0.9999	A-D
1.10039	0.916891	0.970757	0.965838	1.12476	0.918146		R squared	0.004675						Peripheral vs. Peripheral	1.948e-11	-0.08939 to 0.08939	No	ns	>0.9999	A-E
1.0048	0.931642	0.930309	0.92047	1.07532	0.941384									Peripheral vs. Cental	-0.01387	-0.1033 to 0.07552	No	ns	0.9974	A-F
0.969403	0.919252	0.998087	1.0921	1.06223	0.86364		Brown-Forsythe test							Cental vs. Peripheral	0.002283	-0.09032 to 0.09489	No	ns	>0.9999	B-C
0.923382		0.936868					F (DFn, DFd)	0.4625 (5, 64)						Cental vs. Cental	-0.003605	-0.09820 to 0.09099	No	ns	>0.9999	B-D
0.88739							P value	0.8027						Cental vs. Peripheral	0.002283	-0.09231 to 0.09688	No	ns	>0.9999	B-E
1.06027							P value summary	ns						Cental vs. Cental	-0.01158	-0.1062 to 0.08301	No	ns	0.9992	B-F
							Are SDs significantly different (P < 0.05)?	No						Peripheral vs. Cental	-0.005888	-0.09849 to 0.08672	No	ns	>0.9999	C-D
														Peripheral vs. Peripheral	1.742e-10	-0.09261 to 0.09261	No	ns	>0.9999	C-E
							Bartlett's test							Peripheral vs. Cental	-0.01387	-0.1065 to 0.07874	No	ns	0.9978	C-F
							Bartlett's statistic (corrected)	1.547						Cental vs. Peripheral	0.005888	-0.08871 to 0.1005	No	ns	>0.9999	D-E
							P value	0.9076						Cental vs. Cental	-0.007978	-0.1026 to 0.08662	No	ns	0.9999	D-F
							P value summary	ns						Peripheral vs. Cental	-0.01387	-0.1085 to 0.08073	No	ns	0.998	E-F
							Are SDs significantly different (P < 0.05)?	No
														Test details	Mean 1	Mean 2	Mean Diff.	SE of diff.	n1	n2	q	DF
							ANOVA table	SS	DF	MS	F (DFn, DFd)	P value		Peripheral vs. Cental	1	1.002	-0.002283	0.03043	14	11	0.1061	64
							Treatment (between columns)	0.001714	5	0.0003429	F (5, 64) = 0.06012	P=0.9975		Peripheral vs. Peripheral	1	1	-1.548e-10	0.02971	14	12	7.367e-09	64
							Residual (within columns)	0.365	64	0.005703				Peripheral vs. Cental	1	1.006	-0.005888	0.03043	14	11	0.2737	64
							Total	0.3667	69					Peripheral vs. Peripheral	1	1	1.948e-11	0.03043	14	11	9.055e-10	64
														Peripheral vs. Cental	1	1.014	-0.01387	0.03043	14	11	0.6445	64
							Normality of Residuals							Cental vs. Peripheral	1.002	1	0.002283	0.03152	11	12	0.1024	64
							Test name	Statistics	P value	Passed normality test (alpha=0.05)?	P value summary			Cental vs. Cental	1.002	1.006	-0.003605	0.0322	11	11	0.1583	64
							Anderson-Darling (A2*)	0.7093	0.0614	Yes	ns			Cental vs. Peripheral	1.002	1	0.002283	0.0322	11	11	0.1003	64
							D'Agostino-Pearson omnibus (K2)	6.67	0.0356	No	*			Cental vs. Cental	1.002	1.014	-0.01158	0.0322	11	11	0.5087	64
							Shapiro-Wilk (W)	0.9679	0.0693	Yes	ns			Peripheral vs. Cental	1	1.006	-0.005888	0.03152	12	11	0.2642	64
							Kolmogorov-Smirnov (distance)	0.08653	0.1	Yes	ns			Peripheral vs. Peripheral	1	1	1.742e-10	0.03152	12	11	7.817e-09	64
														Peripheral vs. Cental	1	1.014	-0.01387	0.03152	12	11	0.6221	64
							Data summary							Cental vs. Peripheral	1.006	1	0.005888	0.0322	11	11	0.2586	64
							Number of treatments (columns)	6						Cental vs. Cental	1.006	1.014	-0.007978	0.0322	11	11	0.3504	64
							Number of values (total)	70						Peripheral vs. Cental	1	1.014	-0.01387	0.0322	11	11	0.609	64

## Sheet: Figure S6c
CR-Ki-67
Peripheral	Cental	Peripheral	Cental	Peripheral	Cental
1.01351	1.08044	0.977106	1.12135	1.06793	0.968738		Table Analyzed	CR-KI67						Number of families	1
1.0103	0.974903	0.957913	1.15682	0.93902	1.13122		Data sets analyzed	A-F						Number of comparisons per family	15
1.0695	0.861647	0.956168	1.02073	0.944809	0.96565									Alpha	0.05
0.933719	0.925354	0.986411	1.01142	0.952914	0.970282		ANOVA summary
0.968468	0.936293	1.16497	1.06784	0.829024	0.928599		F	2.639						Tukey's multiple comparisons test	Mean Diff.	95.00% CI of diff.	Below threshold?	Summary	Adjusted P Value
1.03475	0.942085	0.97129	1.00502	1.00077	1.08144		P value	0.0304						Peripheral vs. Cental	0.02727	-0.04616 to 0.1007	No	ns	0.8845	A-B
0.963964	1.02638	1.00968	1.02771	1.04438	0.965264		P value summary	*						Peripheral vs. Peripheral	-0.000297	-0.07700 to 0.07640	No	ns	>0.9999	A-C
0.905405	0.946589	0.992228	1.18241	1.03165	0.945195		Significant diff. among means (P < 0.05)?	Yes						Peripheral vs. Cental	-0.06026	-0.1337 to 0.01318	No	ns	0.1689	A-D
0.96139	0.990347	0.988738	1.13996	0.993825	1.03049		R squared	0.1586						Peripheral vs. Peripheral	-0.000297	-0.07373 to 0.07314	No	ns	>0.9999	A-E
0.957529	1.06821	0.990483	1.01433	1.0081	1.12775									Peripheral vs. Cental	-0.007393	-0.08083 to 0.06604	No	ns	0.9997	A-F
1.06113	0.939511	1.00502	1.04341	1.05172	1.04091		Brown-Forsythe test							Cental vs. Peripheral	-0.02757	-0.1043 to 0.04913	No	ns	0.8979	B-C
1.07529	0.986486		0.955004	1.10459	0.977615		F (DFn, DFd)	0.4228 (5, 70)						Cental vs. Cental	-0.08753	-0.1610 to -0.01410	Yes	*	0.0104	B-D
1.04118	0.96332		1.03352	1.03126	0.959089		P value	0.8313						Cental vs. Peripheral	-0.02757	-0.1010 to 0.04586	No	ns	0.8797	B-E
							P value summary	ns						Cental vs. Cental	-0.03467	-0.1081 to 0.03877	No	ns	0.7368	B-F
							Are SDs significantly different (P < 0.05)?	No						Peripheral vs. Cental	-0.05996	-0.1367 to 0.01674	No	ns	0.2117	C-D
														Peripheral vs. Peripheral	1.958e-10	-0.07670 to 0.07670	No	ns	>0.9999	C-E
							Bartlett's test							Peripheral vs. Cental	-0.007096	-0.08380 to 0.06961	No	ns	0.9998	C-F
							Bartlett's statistic (corrected)	1.317						Cental vs. Peripheral	0.05996	-0.01347 to 0.1334	No	ns	0.173	D-E
							P value	0.9332						Cental vs. Cental	0.05287	-0.02057 to 0.1263	No	ns	0.2945	D-F
							P value summary	ns						Peripheral vs. Cental	-0.007096	-0.08053 to 0.06634	No	ns	0.9997	E-F
							Are SDs significantly different (P < 0.05)?	No
														Test details	Mean 1	Mean 2	Mean Diff.	SE of diff.	n1	n2	q	DF
							ANOVA table	SS	DF	MS	F (DFn, DFd)	P value		Peripheral vs. Cental	0.9997	0.9724	0.02727	0.02506	13	13	1.539	70
							Treatment (between columns)	0.05386	5	0.01077	F (5, 70) = 2.639	P=0.0304		Peripheral vs. Peripheral	0.9997	1	-0.000297	0.02618	13	11	0.01605	70
							Residual (within columns)	0.2858	70	0.004083				Peripheral vs. Cental	0.9997	1.06	-0.06026	0.02506	13	13	3.4	70
							Total	0.3397	75					Peripheral vs. Peripheral	0.9997	1	-0.000297	0.02506	13	13	0.01676	70
														Peripheral vs. Cental	0.9997	1.007	-0.007393	0.02506	13	13	0.4172	70
							Normality of Residuals							Cental vs. Peripheral	0.9724	1	-0.02757	0.02618	13	11	1.49	70
							Test name	Statistics	P value	Passed normality test (alpha=0.05)?	P value summary			Cental vs. Cental	0.9724	1.06	-0.08753	0.02506	13	13	4.939	70
							Anderson-Darling (A2*)	1.125	0.0057	No	**			Cental vs. Peripheral	0.9724	1	-0.02757	0.02506	13	13	1.556	70
							D'Agostino-Pearson omnibus (K2)	2.086	0.3524	Yes	ns			Cental vs. Cental	0.9724	1.007	-0.03467	0.02506	13	13	1.956	70
							Shapiro-Wilk (W)	0.968	0.052	Yes	ns			Peripheral vs. Cental	1	1.06	-0.05996	0.02618	11	13	3.24	70
							Kolmogorov-Smirnov (distance)	0.1096	0.0245	No	*			Peripheral vs. Peripheral	1	1	1.958e-10	0.02618	11	13	1.058e-08	70
														Peripheral vs. Cental	1	1.007	-0.007096	0.02618	11	13	0.3833	70
							Data summary							Cental vs. Peripheral	1.06	1	0.05996	0.02506	13	13	3.384	70
							Number of treatments (columns)	6						Cental vs. Cental	1.06	1.007	0.05287	0.02506	13	13	2.983	70
							Number of values (total)	76						Peripheral vs. Cental	1	1.007	-0.007096	0.02506	13	13	0.4004	70
CR-PCNA
Peripheral	Cental	Peripheral	Cental	Peripheral	Cental
0.949306	0.968618	1.03145	0.996632	1.00169	0.966899		Table Analyzed	CR-PCNA							Number of families	1
0.92939	0.943271	0.986685	0.977359	0.991679	1.04362		Data sets analyzed	A-F							Number of comparisons per family	15
1.02716	0.91551	1.04202	1.04699	0.901136	0.934494										Alpha	0.05
1.02836	0.9656	0.917673	0.993524	1.06078	0.86349		ANOVA summary
1.05432	0.946288	0.984198	1.00036	0.949267	1.00359		F	4.554							Tukey's multiple comparisons test	Mean Diff.	95.00% CI of diff.	Below threshold?	Summary	Adjusted P Value
1.05432	1.04345	0.966168	0.973007	0.970235	0.923534		P value	0.0013							Peripheral vs. Cental	0.01095	-0.05205 to 0.07395	No	ns	0.9956	A-B
1.01086	1.00121	0.981089	0.961194	1.07555	0.955462		P value summary	**							Peripheral vs. Peripheral	-0.0001646	-0.06316 to 0.06284	No	ns	>0.9999	A-C
0.926976	1.11949	1.093	1.03642	1.04743	0.914956		Significant diff. among means (P < 0.05)?	Yes							Peripheral vs. Cental	-0.0005273	-0.06488 to 0.06383	No	ns	>0.9999	A-D
0.960169	1.03621	1.01093	1.03083	1.01551	0.853959		R squared	0.2565							Peripheral vs. Peripheral	-0.0001646	-0.06199 to 0.06167	No	ns	>0.9999	A-E
1.03078	0.948099	1.00409	0.958085	1.06221	0.831085										Peripheral vs. Cental	0.07648	0.01465 to 0.1383	Yes	**	0.007	A-F
1.02655	1.03138	0.968654	1.02958	1.01169	0.888746		Brown-Forsythe test								Cental vs. Peripheral	-0.01111	-0.07273 to 0.05050	No	ns	0.9948	B-C
	0.947495	1.01404		0.997874	0.949267		F (DFn, DFd)	0.7138 (5, 66)							Cental vs. Cental	-0.01148	-0.07448 to 0.05152	No	ns	0.9945	B-D
				0.914956	0.87445		P value	0.6152							Cental vs. Peripheral	-0.01111	-0.07153 to 0.04930	No	ns	0.9943	B-E
							P value summary	ns							Cental vs. Cental	0.06554	0.005117 to 0.1260	Yes	*	0.0259	B-F
							Are SDs significantly different (P < 0.05)?	No							Peripheral vs. Cental	-0.0003627	-0.06336 to 0.06264	No	ns	>0.9999	C-D
															Peripheral vs. Peripheral	-3.974e-10	-0.06042 to 0.06042	No	ns	>0.9999	C-E
							Bartlett's test								Peripheral vs. Cental	0.07665	0.01623 to 0.1371	Yes	**	0.0053	C-F
							Bartlett's statistic (corrected)	5.279							Cental vs. Peripheral	0.0003627	-0.06147 to 0.06219	No	ns	>0.9999	D-E
							P value	0.3828							Cental vs. Cental	0.07701	0.01518 to 0.1388	Yes	**	0.0065	D-F
							P value summary	ns							Peripheral vs. Cental	0.07665	0.01745 to 0.1358	Yes	**	0.0041	E-F
							Are SDs significantly different (P < 0.05)?	No
															Test details	Mean 1	Mean 2	Mean Diff.	SE of diff.	n1	n2	q	DF
							ANOVA table	SS	DF	MS	F (DFn, DFd)	P value			Peripheral vs. Cental	0.9998	0.9889	0.01095	0.02146	11	12	0.7215	66
							Treatment (between columns)	0.0602	5	0.01204	F (5, 66) = 4.554	P=0.0013			Peripheral vs. Peripheral	0.9998	1	-0.0001646	0.02146	11	12	0.01084	66
							Residual (within columns)	0.1745	66	0.002644					Peripheral vs. Cental	0.9998	1	-0.0005273	0.02193	11	11	0.03401	66
							Total	0.2347	71						Peripheral vs. Peripheral	0.9998	1	-0.0001646	0.02107	11	13	0.01105	66
															Peripheral vs. Cental	0.9998	0.9234	0.07648	0.02107	11	13	5.135	66
							Normality of Residuals								Cental vs. Peripheral	0.9889	1	-0.01111	0.02099	12	12	0.7488	66
							Test name	Statistics	P value	Passed normality test (alpha=0.05)?	P value summary				Cental vs. Cental	0.9889	1	-0.01148	0.02146	12	11	0.7562	66
							Anderson-Darling (A2*)	0.2203	0.8279	Yes	ns				Cental vs. Peripheral	0.9889	1	-0.01111	0.02058	12	13	0.7636	66
							D'Agostino-Pearson omnibus (K2)	0.6372	0.7272	Yes	ns				Cental vs. Cental	0.9889	0.9234	0.06554	0.02058	12	13	4.502	66
							Shapiro-Wilk (W)	0.9873	0.6882	Yes	ns				Peripheral vs. Cental	1	1	-0.0003627	0.02146	12	11	0.0239	66
							Kolmogorov-Smirnov (distance)	0.06054	0.1	Yes	ns				Peripheral vs. Peripheral	1	1	-3.974e-10	0.02058	12	13	2.73e-08	66
															Peripheral vs. Cental	1	0.9234	0.07665	0.02058	12	13	5.266	66
							Data summary								Cental vs. Peripheral	1	1	0.0003627	0.02107	11	13	0.02435	66
							Number of treatments (columns)	6							Cental vs. Cental	1	0.9234	0.07701	0.02107	11	13	5.17	66
							Number of values (total)	72							Peripheral vs. Cental	1	0.9234	0.07665	0.02017	13	13	5.375	66
