# Supplementary material for: Low glucose metabolite 3-phosphoglycerate switches PHGDH from serine synthesis to p53 activation to control cell fate
Source: Cell Res. 2023 Sep 19;33(11):835–50. doi: 10.1038/s41422-023-00874-4 (PMC10624847; doi:10.1038/s41422-023-00874-4)
Supplement: Supplementary file 10 — Source data for all graphs [file 41422_2023_874_MOESM10_ESM.zip › Source data (graphs)/Source data (graphs)/Supplementary information Figure S7(graphs).xlsx]

## Sheet: Figure S7a
PUMA
Peripheral	Cental	Peripheral	Cental	Peripheral	Cental
0.981129	0.937372	1.05099	0.893477	0.978023	0.878526			Table Analyzed	p53 ko-Myc-PUMA relative indensity							Number of families	1
0.934637	0.960618	1.08214	0.914835	1.04288	0.873367			Data sets analyzed	A-F							Number of comparisons per family	15
0.925065	0.912758	1.059	0.889917	1.10995	0.877052											Alpha	0.05
1.09326	0.931218	1.04209	0.96734	0.992027	0.905796			ANOVA summary
1.02284	0.910707	0.890807	0.849871	0.99129	0.940436			F	1.679							Tukey's multiple comparisons test	Mean Diff.	95.00% CI of diff.	Below threshold?	Summary	Adjusted P Value
1.00848	1.06454	0.927294	0.844531	0.91464	0.877052			P value	0.1541							Peripheral vs. Cental	0.04759	-0.06263 to 0.1578	No	ns	0.7986	A-B
0.982497	0.929851	0.955771	1.02963	0.947069	1.05762			P value summary	ns							Peripheral vs. Peripheral	0	-0.1102 to 0.1102	No	ns	>0.9999	A-C
1.06659	0.992069	0.824953	0.900596	1.23451	0.955176			Significant diff. among means (P < 0.05)?	No							Peripheral vs. Cental	0.08	-0.03021 to 0.1902	No	ns	0.2822	A-D
1.02352	0.918912	1.1471	1.02518	0.778291	0.975075			R squared	0.1264							Peripheral vs. Peripheral	-9.091e-12	-0.1077 to 0.1077	No	ns	>0.9999	A-E
0.961986	0.966088	1.01985	0.884578	1.07089	0.846834											Peripheral vs. Cental	0.0446	-0.05906 to 0.1483	No	ns	0.801	A-F
				0.940436	1.09668			Brown-Forsythe test								Cental vs. Peripheral	-0.04759	-0.1578 to 0.06263	No	ns	0.7986	B-C
					1.05099			F (DFn, DFd)	1.496 (5, 58)							Cental vs. Cental	0.03242	-0.07780 to 0.1426	No	ns	0.9529	B-D
					1.08563			P value	0.2051							Cental vs. Peripheral	-0.04759	-0.1553 to 0.06009	No	ns	0.7825	B-E
								P value summary	ns							Cental vs. Cental	-0.002989	-0.1066 to 0.1007	No	ns	>0.9999	B-F
								Are SDs significantly different (P < 0.05)?	No							Peripheral vs. Cental	0.08	-0.03021 to 0.1902	No	ns	0.2822	C-D
																Peripheral vs. Peripheral	-9.091e-12	-0.1077 to 0.1077	No	ns	>0.9999	C-E
								Bartlett's test								Peripheral vs. Cental	0.0446	-0.05906 to 0.1483	No	ns	0.801	C-F
								Bartlett's statistic (corrected)	10.74							Cental vs. Peripheral	-0.08	-0.1877 to 0.02768	No	ns	0.2583	D-E
								P value	0.0569							Cental vs. Cental	-0.03541	-0.1391 to 0.06825	No	ns	0.9139	D-F
								P value summary	ns							Peripheral vs. Cental	0.0446	-0.05636 to 0.1456	No	ns	0.7828	E-F
								Are SDs significantly different (P < 0.05)?	No
																Test details	Mean 1	Mean 2	Mean Diff.	SE of diff.	n1	n2	q	DF
								ANOVA table	SS	DF	MS	F (DFn, DFd)	P value			Peripheral vs. Cental	1	0.9524	0.04759	0.0374	10	10	1.8	58
								Treatment (between columns)	0.0587	5	0.01174	F (5, 58) = 1.679	P=0.1541			Peripheral vs. Peripheral	1	1	0	0.0374	10	10	0	58
								Residual (within columns)	0.4056	58	0.006993					Peripheral vs. Cental	1	0.92	0.08	0.0374	10	10	3.025	58
								Total	0.4643	63						Peripheral vs. Peripheral	1	1	-9.091e-12	0.03654	10	11	3.519e-10	58
																Peripheral vs. Cental	1	0.9554	0.0446	0.03517	10	13	1.793	58
								Normality of Residuals								Cental vs. Peripheral	0.9524	1	-0.04759	0.0374	10	10	1.8	58
								Test name	Statistics	P value	Passed normality test (alpha=0.05)?	P value summary				Cental vs. Cental	0.9524	0.92	0.03242	0.0374	10	10	1.226	58
								Anderson-Darling (A2*)	0.5702	0.1338	Yes	ns				Cental vs. Peripheral	0.9524	1	-0.04759	0.03654	10	11	1.842	58
								D'Agostino-Pearson omnibus (K2)	2.079	0.3536	Yes	ns				Cental vs. Cental	0.9524	0.9554	-0.002989	0.03517	10	13	0.1202	58
								Shapiro-Wilk (W)	0.9777	0.297	Yes	ns				Peripheral vs. Cental	1	0.92	0.08	0.0374	10	10	3.025	58
								Kolmogorov-Smirnov (distance)	0.08961	0.1	Yes	ns				Peripheral vs. Peripheral	1	1	-9.091e-12	0.03654	10	11	3.519e-10	58
																Peripheral vs. Cental	1	0.9554	0.0446	0.03517	10	13	1.793	58
								Data summary								Cental vs. Peripheral	0.92	1	-0.08	0.03654	10	11	3.097	58
								Number of treatments (columns)	6							Cental vs. Cental	0.92	0.9554	-0.03541	0.03517	10	13	1.424	58
								Number of values (total)	64							Peripheral vs. Cental	1	0.9554	0.0446	0.03426	11	13	1.841	58
P53-AIP1
Peripheral	Cental	Peripheral	Cental	Peripheral	Cental
1.01398	1.00613	0.988571	0.870421	1.00671	0.780484			Table Analyzed	p53 ko-Myc-P53-AIP1 relative indensity							Number of families	1
0.966855	1.06032	0.980951	0.983912	1.01878	0.756353											Number of comparisons per family	15
1.00613	1.02655	0.965161	0.897067	0.979564	1.05573			Brown-Forsythe ANOVA test								Alpha	0.05
1.09645	0.962143	1.04214	0.811209	0.812156	1.03235			F* (DFn, DFd)	2.280 (5.000, 35.51)
1.00691	1.00141	0.941476	0.838841	1.13114	1.14471			P value	0.0675							Dunnett's T3 multiple comparisons test	Mean Diff.	95.00% CI of diff.	Below threshold?	Summary	Adjusted P Value
1.01869	0.958216	0.967135	0.822065	1.09117	1.03461			P value summary	ns							Peripheral vs. Cental	0.0004189	-0.08546 to 0.08630	No	ns	>0.9999	A-B
0.946434	0.92994	1.0451	1.02733	1.10097	1.12887			Significant diff. among means (P < 0.05)?	No							Peripheral vs. Peripheral	-1.333e-10	-0.09350 to 0.09350	No	ns	>0.9999	A-C
1.04697	1.02341	1.10332	0.924699	1.0052	0.838549											Peripheral vs. Cental	0.09632	-0.01256 to 0.2052	No	ns	0.0601	A-D
1.01712	1.02812	0.966148	0.974043	0.939597	0.940351			Welch's ANOVA test								Peripheral vs. Peripheral	4e-10	-0.1336 to 0.1336	No	ns	>0.9999	A-E
0.880459			0.887198	0.914712	0.950909			W (DFn, DFd)	2.761 (5.000, 24.61)							Peripheral vs. Cental	0.03134	-0.1350 to 0.1977	No	ns	0.9997	A-F
					0.992384			P value	0.0409							Cental vs. Peripheral	-0.0004189	-0.08417 to 0.08333	No	ns	>0.9999	B-C
								P value summary	*							Cental vs. Cental	0.0959	-0.005413 to 0.1972	Yes	*	0.0371	B-D
								Significant diff. among means (P < 0.05)?	Yes							Cental vs. Peripheral	-0.0004189	-0.1295 to 0.1286	No	ns	>0.9999	B-E
																Cental vs. Cental	0.03092	-0.1341 to 0.1959	No	ns	0.9994	B-F
								Data summary								Peripheral vs. Cental	0.09632	-0.01128 to 0.2039	No	ns	0.0548	C-D
								Number of treatments (columns)	6							Peripheral vs. Peripheral	5.333e-10	-0.1334 to 0.1334	No	ns	>0.9999	C-E
								Number of values (total)	59							Peripheral vs. Cental	0.03134	-0.1333 to 0.1960	No	ns	0.9996	C-F
																Cental vs. Peripheral	-0.09632	-0.2367 to 0.04405	No	ns	0.241	D-E
																Cental vs. Cental	-0.06499	-0.2353 to 0.1053	No	ns	0.8934	D-F
																Peripheral vs. Cental	0.03134	-0.1505 to 0.2132	No	ns	>0.9999	E-F
																Test details	Mean 1	Mean 2	Mean Diff.	SE of diff.	n1	n2	t	DF
																Peripheral vs. Cental	1	0.9996	0.0004189	0.02308	10	9	0.01815	16.2
																Peripheral vs. Peripheral	1	1	-1.333e-10	0.02538	10	9	5.253e-09	17
																Peripheral vs. Cental	1	0.9037	0.09632	0.02956	10	10	3.258	17.17
																Peripheral vs. Peripheral	1	1	4e-10	0.0355	10	10	1.127e-08	14.87
																Peripheral vs. Cental	1	0.9687	0.03134	0.04362	10	11	0.7185	14.1
																Cental vs. Peripheral	0.9996	1	-0.0004189	0.02225	9	9	0.01883	15.23
																Cental vs. Cental	0.9996	0.9037	0.0959	0.02692	9	10	3.563	14.53
																Cental vs. Peripheral	0.9996	1	-0.0004189	0.03334	9	10	0.01257	12.53
																Cental vs. Cental	0.9996	0.9687	0.03092	0.04187	9	11	0.7384	12.37
																Peripheral vs. Cental	1	0.9037	0.09632	0.02892	9	10	3.331	16.24
																Peripheral vs. Peripheral	1	1	5.333e-10	0.03497	9	10	1.525e-08	14.18
																Peripheral vs. Cental	1	0.9687	0.03134	0.04318	9	11	0.7257	13.62
																Cental vs. Peripheral	0.9037	1	-0.09632	0.03811	10	10	2.527	16.81
																Cental vs. Cental	0.9037	0.9687	-0.06499	0.04576	10	11	1.42	15.93
																Peripheral vs. Cental	1	0.9687	0.03134	0.04981	10	11	0.6291	18.22
NOXA
Peripheral	Cental	Peripheral	Cental	Peripheral	Cental
0.884922	0.992859	1.09402	0.90996	0.927241	0.876818		Table Analyzed	p53 ko-Myc-NOXA relative indensity
0.97226	1.02746	1.10677	0.807968	1.11033	0.935574		Data sets analyzed	A-F							Number of families	1
0.930239	0.880802	1.08127	1.04861	1.03873	0.910264										Number of comparisons per family	15
0.925295	1.01758	0.903586	0.948207	1.14115	0.984387		ANOVA summary								Alpha	0.05
1.11316	0.876682	1.05737	0.828685	1.10127	0.956365		F	2.707
1.1148	0.969789	0.972112	0.819124	0.943556	0.942805		P value	0.0311							Tukey's multiple comparisons test	Mean Diff.	95.00% CI of diff.	Below threshold?	Summary	Adjusted P Value
1.02087	0.998627	0.894024	0.905179	0.986157	0.93015		P value summary	*							Peripheral vs. Cental	0.02261	-0.08507 to 0.1303	No	ns	0.9888	A-B
1.01593	1.01758	0.890837	1.00637	0.888266	0.966308		Significant diff. among means (P < 0.05)?	Yes							Peripheral vs. Peripheral	-8.333e-11	-0.1110 to 0.1110	No	ns	>0.9999	A-C
1.02252	1.01511		0.823904	1.007			R squared	0.22							Peripheral vs. Cental	0.1002	-0.007465 to 0.2079	No	ns	0.0815	A-D
				0.964403											Peripheral vs. Peripheral	-0.002719	-0.1054 to 0.09996	No	ns	>0.9999	A-E
				0.921803			Brown-Forsythe test								Peripheral vs. Cental	0.06217	-0.04883 to 0.1732	No	ns	0.5627	A-F
							F (DFn, DFd)	2.217 (5, 48)							Cental vs. Peripheral	-0.02261	-0.1336 to 0.08839	No	ns	0.9902	B-C
							P value	0.0678							Cental vs. Cental	0.07761	-0.03008 to 0.1853	No	ns	0.2854	B-D
							P value summary	ns							Cental vs. Peripheral	-0.02533	-0.1280 to 0.07734	No	ns	0.9769	B-E
							Are SDs significantly different (P < 0.05)?	No							Cental vs. Cental	0.03955	-0.07145 to 0.1506	No	ns	0.8955	B-F
															Peripheral vs. Cental	0.1002	-0.01078 to 0.2112	No	ns	0.0983	C-D
							Bartlett's test								Peripheral vs. Peripheral	-0.002719	-0.1089 to 0.1034	No	ns	>0.9999	C-E
							Bartlett's statistic (corrected)	7.847							Peripheral vs. Cental	0.06217	-0.05205 to 0.1764	No	ns	0.5927	C-F
							P value	0.1649							Cental vs. Peripheral	-0.1029	-0.2056 to -0.0002657	Yes	*	0.0491	D-E
							P value summary	ns							Cental vs. Cental	-0.03806	-0.1491 to 0.07295	No	ns	0.9098	D-F
							Are SDs significantly different (P < 0.05)?	No							Peripheral vs. Cental	0.06489	-0.04126 to 0.1710	No	ns	0.4666	E-F
							ANOVA table	SS	DF	MS	F (DFn, DFd)	P value			Test details	Mean 1	Mean 2	Mean Diff.	SE of diff.	n1	n2	q	DF
							Treatment (between columns)	0.08018	5	0.01604	F (5, 48) = 2.707	P=0.0311			Peripheral vs. Cental	1	0.9774	0.02261	0.03628	9	9	0.8814	48
							Residual (within columns)	0.2844	48	0.005924					Peripheral vs. Peripheral	1	1	-8.333e-11	0.0374	9	8	3.151e-09	48
							Total	0.3645	53						Peripheral vs. Cental	1	0.8998	0.1002	0.03628	9	9	3.906	48
															Peripheral vs. Peripheral	1	1.003	-0.002719	0.0346	9	11	0.1112	48
							Normality of Residuals								Peripheral vs. Cental	1	0.9378	0.06217	0.0374	9	8	2.351	48
							Test name	Statistics	P value	Passed normality test (alpha=0.05)?	P value summary				Cental vs. Peripheral	0.9774	1	-0.02261	0.0374	9	8	0.8551	48
							Anderson-Darling (A2*)	0.6281	0.0966	Yes	ns				Cental vs. Cental	0.9774	0.8998	0.07761	0.03628	9	9	3.025	48
							D'Agostino-Pearson omnibus (K2)	5.105	0.0779	Yes	ns				Cental vs. Peripheral	0.9774	1.003	-0.02533	0.0346	9	11	1.036	48
							Shapiro-Wilk (W)	0.9572	0.0514	Yes	ns				Cental vs. Cental	0.9774	0.9378	0.03955	0.0374	9	8	1.496	48
							Kolmogorov-Smirnov (distance)	0.1073	0.1	Yes	ns				Peripheral vs. Cental	1	0.8998	0.1002	0.0374	8	9	3.79	48
															Peripheral vs. Peripheral	1	1.003	-0.002719	0.03576	8	11	0.1075	48
							Data summary								Peripheral vs. Cental	1	0.9378	0.06217	0.03848	8	8	2.284	48
							Number of treatments (columns)	6							Cental vs. Peripheral	0.8998	1.003	-0.1029	0.0346	9	11	4.208	48
							Number of values (total)	54							Cental vs. Cental	0.8998	0.9378	-0.03806	0.0374	9	8	1.439	48
															Peripheral vs. Cental	1.003	0.9378	0.06489	0.03576	11	8	2.566	48
